# Supplementary material for: 4,4′-{[(2,2′-Bi­pyridine)-5,5′-dicarbon­yl]bis­(aza­nedi­yl)}bis­(1-methyl­pyridin-1-ium) bis­[hexa­fluorido­phosphate(V)] acetonitrile disolvate
Source: IUCrdata. 2025 Jun 12;10(Pt 6):x250517. doi: 10.1107/S2414314625005176 (PMC12230604; doi:10.1107/S2414314625005176)
Supplement: Supplementary file 1 [file x-10-x250517-sup1.cif]

##############################################################################
#                                                                            #
# This CIF contains the data for a data article accepted for                 #
# publication in IUCrData. It conforms to the requirements of                #
# Notes for Authors for IUCrData, and has been                               #
# peer reviewed under the auspices of IUCrData.                              #
#                                                                            #
# Full details of the Crystallographic Information File format               #
# are given in the paper "The Crystallographic Information File (CIF):       #
# a New Standard Archive File for Crystallography" by S. R. Hall, F. H.      #
# Allen and I. D. Brown [Acta Cryst. (1991), A47, 655-685].                  #
#                                                                            #
# The current version of the core CIF dictionary is obtainable from          #
# ftp://ftp.iucr.org/pub/cif_core.dic.                                       #
#                                                                            #
# Software is freely available for graphical display of the structure(s)     #
# in this CIF. For information consult the CIF software page                 #
# http://www.iucr.org/resources/cif/software.                                #
#                                                                            #
# This file may be used for bona fide research purposes within the           #
# scientific community so long as proper attribution is given to the data    # 
# article from which it was obtained.                                        #
#                                                                            #
##############################################################################
data_I
_audit_creation_method     'SHELXL 2019/2'
_journal_data_validation_number     ?
_journal_date_recd_electronic     2025-05-21
_journal_date_accepted     2025-06-06
_journal_name_full     'IUCrData'
_journal_year     2025
_journal_volume     10
_journal_issue      1
_journal_page_first     0
_journal_page_last     0
_journal_paper_category     HO
_journal_paper_doi     10.1107/S2414314625005176
_journal_coeditor_code     ZL4084
_publ_contact_author_name     'Fumika Sueyoshi'
_publ_contact_author_address
;
    Department of Chemistry
    Faculty of Science
    Kyushu University
    Motooka 744, Nishi-ku
    Fukuoka 819-0395, Japan
;
_publ_contact_author_email     sueyoshi.fumika.622@s.kyushu-u.ac.jp
_publ_contact_author_fax     ?
_publ_contact_author_phone     '+81928024163'
_publ_section_title
;\
4,4'-{[(2,2'-Bipyridine)-5,5'-dicarbonyl]bis(azanediyl)}bis(1-methylpyridin-1-\
ium) bis[hexafluoridophosphate(V)] acetonitrile disolvate
;
_publ_section_title_footnote     .
loop_
    _publ_author_name
    _publ_author_footnote
    _publ_author_address
    'Sueyoshi, Fumika' .
;
Department of Chemistry
Faculty of Science
Kyushu University
Motooka 744, Nishi-ku
Fukuoka 819-0395, Japan
;
    'Sakai, Ken' .
;
Department of Chemistry
Faculty of Science
Kyushu University
Motooka 744, Nishi-ku
Fukuoka 819-0395, Japan
;
_publ_section_synopsis
;
In the redox-active title compound, a 2,2-bipyridine derivative tethered to two
<i>N</i>-methylpyridinium moieties as electron reservoirs. The asymmetric unit
comprises one half of the divalent bpy cation together with a [PF~6~]^-^ anion
and a CH~3~CN molecule. The crystal structure features hydrogen-bonding and
\p--\p interactions.
;
_chemical_name_systematic
;\
4,4'-{[(2,2'-Bipyridine)-5,5'-dicarbonyl]bis(azanediyl)}bis(1-methylpyridin-1-\
ium) bis[hexafluoridophosphate(V)] acetonitrile disolvate
;
_chemical_name_common
;
5,5-Bis{<i>N</i>-(4-pyridyl)methylcarbamoyl}-2,2-bipyridine
bis[hexafluoridophosphate(V)] acetonitrile disolvate
;
_chemical_formula_moiety     'C24 H22 N6 O2 2+, 2(F6 P -), 2(C2 H3 N)'
_chemical_formula_sum     'C28 H28 F12 N8 O2 P2'
_chemical_formula_iupac     'C24 H22 N6 O2 2+ , 2P F6- , 2C2 H3 N'
_chemical_formula_weight     798.52
_chemical_melting_point     ?
_chemical_compound_source     ?
_space_group_crystal_system     triclinic
_space_group_name_H-M_alt     'P -1'
_space_group_name_Hall     '-P 1'
loop_
    _symmetry_equiv_pos_as_xyz
    'x, y, z'
    '-x, -y, -z'
_cell_length_a     7.7661(2)
_cell_length_b     8.1535(3)
_cell_length_c     13.3262(5)
_cell_angle_alpha     93.392(3)
_cell_angle_beta     102.488(3)
_cell_angle_gamma     95.435(3)
_cell_volume     817.40(5)
_cell_formula_units_Z     1
_cell_measurement_reflns_used     4689
_cell_measurement_theta_min     2.7010
_cell_measurement_theta_max     28.2930
_cell_measurement_temperature     100(2)
_exptl_crystal_description     prism
_exptl_crystal_colour     brown
_exptl_crystal_size_max     0.41
_exptl_crystal_size_mid     0.38
_exptl_crystal_size_min     0.14
_exptl_crystal_density_diffrn     1.622
_exptl_crystal_density_method     'not measured'
_exptl_crystal_F_000     406
_exptl_absorpt_coefficient_mu     0.245
_exptl_absorpt_correction_type     multi-scan
_exptl_absorpt_process_details
;
(CrysAlisPro; Rigaku OD, 2024)
;
_exptl_absorpt_correction_T_min     0.47089
_exptl_absorpt_correction_T_max     1.00000
_diffrn_ambient_temperature     100(2)
_diffrn_radiation_type     MoK\a
_diffrn_radiation_wavelength     0.71073
_diffrn_radiation_source     'micro-focus sealed X-ray tube'
_diffrn_radiation_monochromator     mirror
_diffrn_measurement_device_type     'XtaLAB Synergy, Dualflex, HyPix'
_diffrn_measurement_method     '\w scans'
_diffrn_detector_area_resol_mean     10.0000
_diffrn_reflns_number     10914
_diffrn_reflns_av_R_equivalents     0.0435
_diffrn_reflns_av_sigmaI/netI     0.0466
_diffrn_reflns_theta_min     2.518
_diffrn_reflns_theta_max     29.598
_diffrn_reflns_theta_full     25.242
_diffrn_measured_fraction_theta_max     0.799
_diffrn_measured_fraction_theta_full     1.000
_diffrn_reflns_limit_h_min     -9
_diffrn_reflns_limit_h_max     10
_diffrn_reflns_limit_k_min     -10
_diffrn_reflns_limit_k_max     10
_diffrn_reflns_limit_l_min     -14
_diffrn_reflns_limit_l_max     18
_diffrn_standards_number     0
_diffrn_standards_interval_count     ?
_diffrn_standards_interval_time     ?
_diffrn_standards_decay_%     ?
_refine_special_details
;
All H atoms, except for H2N, were placed in idealized positions
(methyl C---H = 0.98 \%A and aromatic C---H = 0.95 \%A) and included in the
refinement in a riding-model approximation, with <i>U</i>~iso~(H) =
1.5<i>U</i>~eq~(methyl C) and <i>U</i>~iso~(H) = 1.2<i>U</i>~eq~(aromatic C).
Only nitrogen-bound H atom (H2N) was refined isotropically with a fixed
isotropic displacement parameter (<i>U</i>~iso~(H) = 1.2<i>U</i>~eq~(N)).
;
_reflns_number_total     3677
_reflns_number_gt     2834
_reflns_threshold_expression     'I > 2\s(I)'
_refine_ls_structure_factor_coef     Fsqd
_refine_ls_matrix_type     full
_refine_ls_R_factor_all     0.0642
_refine_ls_R_factor_gt     0.0479
_refine_ls_wR_factor_gt     0.1137
_refine_ls_wR_factor_ref     0.1229
_refine_ls_goodness_of_fit_ref     1.090
_refine_ls_restrained_S_all     1.117
_refine_ls_number_reflns     3677
_refine_ls_number_parameters     351
_refine_ls_number_restraints     1144
_refine_ls_hydrogen_treatment     mixed
_refine_ls_weighting_scheme     calc
_refine_ls_weighting_details
              'w=1/[\s^2^(Fo^2^)+(0.0695P)^2^+0.5331P] where P=(Fo^2^+2Fc^2^)/3'
_atom_sites_solution_hydrogens     difmap
_atom_sites_solution_primary     dual
_atom_sites_solution_secondary     difmap
_refine_ls_shift/su_max     0.000
_refine_ls_shift/su_mean     0.000
_refine_diff_density_max     0.370
_refine_diff_density_min     -0.350
_refine_ls_extinction_method     none
_refine_ls_extinction_coef     not_refined
loop_
    _atom_type_symbol
    _atom_type_description
    _atom_type_scat_dispersion_real
    _atom_type_scat_dispersion_imag
    _atom_type_scat_source
    'C' 'C' 0.0033 0.0016
                         'International Tables Vol C Tables 4.2.6.8 and 6.1.1.4'
    'H' 'H' 0.0000 0.0000
                         'International Tables Vol C Tables 4.2.6.8 and 6.1.1.4'
    'N' 'N' 0.0061 0.0033
                         'International Tables Vol C Tables 4.2.6.8 and 6.1.1.4'
    'O' 'O' 0.0106 0.0060
                         'International Tables Vol C Tables 4.2.6.8 and 6.1.1.4'
    'F' 'F' 0.0171 0.0103
                         'International Tables Vol C Tables 4.2.6.8 and 6.1.1.4'
    'P' 'P' 0.1023 0.0942
                         'International Tables Vol C Tables 4.2.6.8 and 6.1.1.4'
_computing_data_collection
                  'CrysAlisPro system (CCD 43.105a 64-bit (release 11-01-2024))'
_computing_cell_refinement
;
CrysAlisPro 1.171.44.46a (Rigaku OD, 2024)
;
_computing_data_reduction
;
CrysAlisPro 1.171.44.46a (Rigaku OD, 2024)
;
_computing_structure_solution
;
<i>SHELXT2018/2</i> (Sheldrick, 2015a)
;
_computing_structure_refinement
;
<i>SHELXL2019/2</i> (Sheldrick, 2015b)
;
_computing_molecular_graphics
;
<i>KENX</i> (Sakai, 2025)
;
_computing_publication_material
;
<i>SHELXL2019/2</i> (Sheldrick, 2015b), <i>KENX</i> (Sakai,
2025), ORTEPII
(Johnson, 1976),
TEXSAN (Molecular Structure Corporation, 2001)
Mercury (Macrae <i>et al.</i>, 2020)
;
loop_
    _atom_site_type_symbol
    _atom_site_label
    _atom_site_fract_x
    _atom_site_fract_y
    _atom_site_fract_z
    _atom_site_U_iso_or_equiv
    _atom_site_adp_type
    _atom_site_calc_flag
    _atom_site_occupancy
    _atom_site_disorder_assembly
    _atom_site_disorder_group
    P P1 0.21563(6) 0.64060(6) 0.37256(4) 0.02504(17) Uani d 1 . .
    F F1A 0.3516(5) 0.6623(6) 0.4791(3) 0.0672(13) Uani d 0.654(3) A 1
    F F2A 0.2511(8) 0.8319(5) 0.3589(4) 0.0421(11) Uani d 0.654(3) A 1
    F F3A 0.0840(4) 0.6143(4) 0.2600(2) 0.0609(9) Uani d 0.654(3) A 1
    F F4A 0.1824(8) 0.4450(5) 0.3815(5) 0.0482(12) Uani d 0.654(3) A 1
    F F5A 0.0563(4) 0.6665(4) 0.4234(3) 0.0514(8) Uani d 0.654(3) A 1
    F F6A 0.3769(4) 0.6091(4) 0.3167(3) 0.0464(8) Uani d 0.654(3) A 1
    F F1B 0.3948(10) 0.6197(12) 0.4536(6) 0.057(2) Uani d 0.291(3) A 2
    F F2B 0.2841(17) 0.8322(11) 0.3722(11) 0.055(3) Uani d 0.291(3) A 2
    F F3B 0.0365(7) 0.6698(8) 0.2980(5) 0.0461(15) Uani d 0.291(3) A 2
    F F4B 0.1475(16) 0.4554(11) 0.3801(10) 0.054(3) Uani d 0.291(3) A 2
    F F5B 0.1342(11) 0.6971(10) 0.4707(5) 0.0646(19) Uani d 0.291(3) A 2
    F F6B 0.3012(11) 0.5969(12) 0.2820(5) 0.065(2) Uani d 0.291(3) A 2
    F F1C 0.342(3) 0.539(3) 0.4504(15) 0.063(5) Uani d 0.0546(18) B 3
    F F2C 0.285(3) 0.802(2) 0.4481(15) 0.060(4) Uani d 0.0546(18) A 3
    F F3C 0.088(3) 0.741(3) 0.2974(15) 0.065(5) Uani d 0.0546(18) A 3
    F F4C 0.152(3) 0.479(2) 0.2969(15) 0.055(4) Uani d 0.0546(18) A 3
    F F5C 0.064(2) 0.596(3) 0.4324(17) 0.057(5) Uani d 0.0546(18) A 3
    F F6C 0.370(2) 0.684(3) 0.3140(17) 0.061(5) Uani d 0.0546(18) A 3
    O O1 1.16857(18) 0.84347(18) -0.01190(11) 0.0331(4) Uani d 1 . .
    N N1 0.6300(2) 0.6666(2) 0.08593(13) 0.0313(4) Uani d 1 . .
    N N2 1.1375(2) 0.9356(2) 0.14668(13) 0.0283(4) Uani d 1 . .
    N N3 1.5859(2) 1.2694(2) 0.25358(13) 0.0276(4) Uani d 1 . .
    N N4 0.8997(2) 1.0188(3) 0.31784(15) 0.0381(5) Uani d 1 . .
    C C1 0.5868(2) 0.5513(2) 0.00584(14) 0.0245(4) Uani d 1 . .
    C C2 0.6944(3) 0.5290(2) -0.06365(15) 0.0267(4) Uani d 1 . .
    H H2 0.657801 0.448885 -0.120957 0.032 Uiso calc 1 . .
    C C3 0.8559(3) 0.6259(2) -0.04778(15) 0.0259(4) Uani d 1 . .
    H H3 0.931993 0.613397 -0.094126 0.031 Uiso calc 1 . .
    C C4 0.7863(3) 0.7586(3) 0.10044(16) 0.0311(5) Uani d 1 . .
    H H4 0.817968 0.840171 0.157134 0.037 Uiso calc 1 . .
    C C5 0.9049(3) 0.7416(2) 0.03710(14) 0.0247(4) Uani d 1 . .
    C C6 1.0819(3) 0.8428(2) 0.05392(14) 0.0250(4) Uani d 1 . .
    C C7 1.2920(3) 1.0428(2) 0.17970(15) 0.0258(4) Uani d 1 . .
    C C8 1.4345(3) 1.0520(3) 0.13156(16) 0.0292(4) Uani d 1 . .
    H H8 1.431905 0.979342 0.072716 0.035 Uiso calc 1 . .
    C C9 1.3044(3) 1.1501(3) 0.26752(15) 0.0292(5) Uani d 1 . .
    H H9 1.210315 1.146108 0.302866 0.035 Uiso calc 1 . .
    C C10 1.5775(3) 1.1657(3) 0.16923(16) 0.0305(5) Uani d 1 . .
    H H10 1.673548 1.172358 0.135459 0.037 Uiso calc 1 . .
    C C11 1.4520(3) 1.2606(3) 0.30231(15) 0.0292(4) Uani d 1 . .
    H H11 1.459698 1.332626 0.362209 0.035 Uiso calc 1 . .
    C C12 1.7409(3) 1.3945(3) 0.29059(18) 0.0357(5) Uani d 1 . .
    H H12A 1.838140 1.366523 0.258886 0.054 Uiso calc 1 . .
    H H12B 1.779023 1.396335 0.365756 0.054 Uiso calc 1 . .
    H H12C 1.708218 1.503564 0.271681 0.054 Uiso calc 1 . .
    C C13 0.8309(3) 0.9568(3) 0.37464(17) 0.0325(5) Uani d 1 . .
    C C14 0.7408(3) 0.8760(3) 0.44701(19) 0.0457(6) Uani d 1 . .
    H H14A 0.622944 0.825099 0.410193 0.069 Uiso calc 1 . .
    H H14B 0.728513 0.958103 0.501048 0.069 Uiso calc 1 . .
    H H14C 0.810483 0.790600 0.478350 0.069 Uiso calc 1 . .
    H H2N 1.068(4) 0.925(4) 0.192(2) 0.069 Uiso d 1 . .
loop_
    _atom_site_aniso_label
    _atom_site_aniso_U_11
    _atom_site_aniso_U_22
    _atom_site_aniso_U_33
    _atom_site_aniso_U_12
    _atom_site_aniso_U_13
    _atom_site_aniso_U_23
    P1 0.0254(3) 0.0250(3) 0.0236(3) 0.0021(2) 0.0033(2) 0.0018(2)
    F1A 0.059(2) 0.094(4) 0.0334(16) -0.018(2) -0.0151(14) 0.0217(18)
    F2A 0.052(2) 0.0252(18) 0.053(2) 0.0034(13) 0.0191(19) 0.0070(14)
    F3A 0.0591(19) 0.071(2) 0.0362(15) -0.0266(16) -0.0125(12) 0.0090(13)
    F4A 0.045(2) 0.0259(16) 0.085(3) 0.0057(13) 0.036(2) 0.0163(16)
    F5A 0.0469(16) 0.0370(15) 0.080(2) 0.0065(13) 0.0356(15) 0.0024(15)
    F6A 0.0506(16) 0.0312(13) 0.066(2) -0.0042(13) 0.0376(15) -0.0025(15)
    F1B 0.052(4) 0.040(4) 0.062(5) 0.005(3) -0.023(3) 0.001(3)
    F2B 0.045(4) 0.037(5) 0.075(6) 0.002(3) -0.001(4) -0.004(4)
    F3B 0.035(3) 0.033(3) 0.058(4) -0.007(2) -0.015(3) 0.010(3)
    F4B 0.036(4) 0.043(5) 0.075(5) 0.003(3) -0.007(4) 0.013(4)
    F5B 0.088(5) 0.067(4) 0.056(4) 0.028(4) 0.045(4) 0.011(3)
    F6B 0.102(6) 0.064(4) 0.036(4) 0.018(5) 0.030(4) -0.002(3)
    F1C 0.062(8) 0.052(8) 0.065(8) 0.007(8) -0.005(8) 0.000(8)
    F2C 0.066(7) 0.054(7) 0.059(7) -0.001(7) 0.011(7) 0.012(7)
    F3C 0.064(8) 0.055(8) 0.068(8) -0.003(8) 0.002(8) 0.003(8)
    F4C 0.054(7) 0.055(7) 0.051(7) -0.009(7) 0.008(7) 0.003(7)
    F5C 0.057(8) 0.043(8) 0.069(8) -0.002(8) 0.012(8) 0.000(8)
    F6C 0.065(8) 0.054(8) 0.063(8) -0.002(8) 0.015(8) -0.006(8)
    O1 0.0314(8) 0.0376(9) 0.0294(8) -0.0029(6) 0.0096(6) -0.0037(6)
    N1 0.0289(9) 0.0338(10) 0.0265(9) -0.0054(7) 0.0015(7) -0.0051(7)
    N2 0.0252(8) 0.0331(10) 0.0242(9) -0.0057(7) 0.0047(7) -0.0002(7)
    N3 0.0249(8) 0.0269(9) 0.0283(9) -0.0017(7) 0.0017(7) 0.0031(7)
    N4 0.0350(10) 0.0433(11) 0.0353(10) 0.0047(8) 0.0073(8) -0.0016(9)
    C1 0.0269(10) 0.0223(10) 0.0207(9) 0.0016(8) -0.0018(7) 0.0022(7)
    C2 0.0309(10) 0.0232(10) 0.0231(10) 0.0024(8) 0.0008(8) -0.0003(8)
    C3 0.0271(10) 0.0264(10) 0.0240(10) 0.0050(8) 0.0039(8) 0.0030(8)
    C4 0.0315(11) 0.0313(11) 0.0268(11) -0.0031(9) 0.0031(8) -0.0042(8)
    C5 0.0278(10) 0.0219(10) 0.0224(10) 0.0019(8) 0.0009(8) 0.0039(7)
    C6 0.0283(10) 0.0218(10) 0.0229(10) 0.0034(8) 0.0011(8) 0.0027(7)
    C7 0.0270(10) 0.0249(10) 0.0232(10) 0.0004(8) 0.0009(8) 0.0037(8)
    C8 0.0277(10) 0.0307(11) 0.0289(11) 0.0045(8) 0.0053(8) 0.0011(8)
    C9 0.0275(10) 0.0324(11) 0.0261(10) -0.0024(8) 0.0056(8) 0.0007(8)
    C10 0.0263(10) 0.0346(12) 0.0310(11) 0.0034(9) 0.0071(8) 0.0028(9)
    C11 0.0310(10) 0.0317(11) 0.0237(10) -0.0005(9) 0.0051(8) 0.0017(8)
    C12 0.0295(11) 0.0345(12) 0.0395(12) -0.0075(9) 0.0049(9) 0.0024(9)
    C13 0.0258(10) 0.0359(12) 0.0327(11) 0.0039(9) 0.0024(9) -0.0076(9)
    C14 0.0398(13) 0.0549(16) 0.0428(14) -0.0025(11) 0.0144(11) -0.0008(11)
loop_
    _geom_bond_atom_site_label_1
    _geom_bond_atom_site_label_2
    _geom_bond_site_symmetry_2
    _geom_bond_distance
    _geom_bond_publ_flag
    O1 C6 . 1.215(2) y
    N1 C4 . 1.335(3) y
    N1 C1 . 1.342(3) y
    N2 C6 . 1.373(2) y
    N2 C7 . 1.387(2) y
    N2 H2N . 0.89(3) ?
    N3 C11 . 1.339(2) y
    N3 C10 . 1.352(3) y
    N3 C12 . 1.477(3) y
    N4 C13 . 1.133(3) y
    C1 C2 . 1.390(3) y
    C1 C1 2_665 1.491(4) y
    C2 C3 . 1.386(3) y
    C3 C5 . 1.391(3) y
    C4 C5 . 1.388(3) y
    C5 C6 . 1.500(3) y
    C7 C8 . 1.392(3) y
    C7 C9 . 1.400(3) y
    C8 C10 . 1.362(3) y
    C9 C11 . 1.366(3) y
    C13 C14 . 1.461(3) y
    P1 F6B . 1.538(7) ?
    P1 F5A . 1.559(3) ?
    P1 F1A . 1.565(3) ?
    P1 F4B . 1.568(8) ?
    P1 F3B . 1.573(5) ?
    P1 F3C . 1.574(11) ?
    P1 F4C . 1.580(11) ?
    P1 F5C . 1.585(11) ?
    P1 F2A . 1.586(4) ?
    P1 F2C . 1.587(11) ?
    P1 F6C . 1.590(11) ?
    P1 F1B . 1.596(7) ?
loop_
    _geom_angle_atom_site_label_1
    _geom_angle_atom_site_label_2
    _geom_angle_atom_site_label_3
    _geom_angle_site_symmetry_1
    _geom_angle_site_symmetry_3
    _geom_angle
    _geom_angle_publ_flag
    C4 N1 C1 . . 117.76(17) ?
    C6 N2 C7 . . 127.37(16) ?
    C6 N2 H2N . . 117(2) ?
    C7 N2 H2N . . 115.5(19) ?
    C11 N3 C10 . . 119.84(17) ?
    C11 N3 C12 . . 120.07(17) ?
    C10 N3 C12 . . 120.08(17) ?
    N1 C1 C2 . . 122.80(17) ?
    N1 C1 C1 . 2_665 115.9(2) ?
    C2 C1 C1 . 2_665 121.3(2) ?
    C3 C2 C1 . . 118.74(18) ?
    C2 C3 C5 . . 118.93(18) ?
    N1 C4 C5 . . 123.50(19) ?
    C4 C5 C3 . . 118.20(18) ?
    C4 C5 C6 . . 123.78(17) ?
    C3 C5 C6 . . 118.01(17) ?
    O1 C6 N2 . . 122.54(17) ?
    O1 C6 C5 . . 121.43(17) ?
    N2 C6 C5 . . 116.03(16) ?
    N2 C7 C8 . . 124.85(18) ?
    N2 C7 C9 . . 117.34(17) ?
    C8 C7 C9 . . 117.81(18) ?
    C10 C8 C7 . . 119.68(19) ?
    C11 C9 C7 . . 119.88(18) ?
    N3 C10 C8 . . 121.53(18) ?
    N3 C11 C9 . . 121.25(18) ?
    N4 C13 C14 . . 179.4(2) ?
    F5A P1 F1A . . 92.52(19) ?
    F6B P1 F4B . . 92.8(5) ?
    F6B P1 F3B . . 92.3(4) ?
    F4B P1 F3B . . 91.9(5) ?
    F3C P1 F4C . . 90.4(7) ?
    F3C P1 F5C . . 90.3(7) ?
    F4C P1 F5C . . 91.0(7) ?
    F5A P1 F2A . . 92.5(2) ?
    F1A P1 F2A . . 90.6(2) ?
    F3C P1 F2C . . 90.4(7) ?
    F4C P1 F2C . . 178.4(8) ?
    F5C P1 F2C . . 90.3(7) ?
    F3C P1 F6C . . 90.6(8) ?
    F4C P1 F6C . . 89.2(7) ?
    F5C P1 F6C . . 179.1(9) ?
    F2C P1 F6C . . 89.4(7) ?
    F6B P1 F1B . . 90.9(4) ?
    F4B P1 F1B . . 89.8(5) ?
    F3B P1 F1B . . 176.3(4) ?
loop_
    _geom_torsion_atom_site_label_1
    _geom_torsion_atom_site_label_2
    _geom_torsion_atom_site_label_3
    _geom_torsion_atom_site_label_4
    _geom_torsion_site_symmetry_1
    _geom_torsion_site_symmetry_2
    _geom_torsion_site_symmetry_3
    _geom_torsion_site_symmetry_4
    _geom_torsion
    _geom_torsion_publ_flag
    C4 N1 C1 C2 . . . . -2.5(3) ?
    C4 N1 C1 C1 . . . 2_665 178.6(2) ?
    N1 C1 C2 C3 . . . . 2.3(3) ?
    C1 C1 C2 C3 2_665 . . . -178.8(2) ?
    C1 C2 C3 C5 . . . . 0.1(3) ?
    C1 N1 C4 C5 . . . . 0.3(3) ?
    N1 C4 C5 C3 . . . . 2.0(3) ?
    N1 C4 C5 C6 . . . . -179.0(2) ?
    C2 C3 C5 C4 . . . . -2.1(3) ?
    C2 C3 C5 C6 . . . . 178.83(17) ?
    C7 N2 C6 O1 . . . . 1.0(3) ?
    C7 N2 C6 C5 . . . . -177.87(18) ?
    C4 C5 C6 O1 . . . . -167.70(19) ?
    C3 C5 C6 O1 . . . . 11.3(3) ?
    C4 C5 C6 N2 . . . . 11.2(3) ?
    C3 C5 C6 N2 . . . . -169.84(17) ?
    C6 N2 C7 C8 . . . . -12.5(3) ?
    C6 N2 C7 C9 . . . . 166.98(19) ?
    N2 C7 C8 C10 . . . . 178.0(2) ?
    C9 C7 C8 C10 . . . . -1.5(3) ?
    N2 C7 C9 C11 . . . . -178.67(19) ?
    C8 C7 C9 C11 . . . . 0.9(3) ?
    C11 N3 C10 C8 . . . . 0.4(3) ?
    C12 N3 C10 C8 . . . . -178.3(2) ?
    C7 C8 C10 N3 . . . . 0.8(3) ?
    C10 N3 C11 C9 . . . . -1.1(3) ?
    C12 N3 C11 C9 . . . . 177.6(2) ?
    C7 C9 C11 N3 . . . . 0.4(3) ?
loop_
    _geom_hbond_atom_site_label_D
    _geom_hbond_atom_site_label_H
    _geom_hbond_atom_site_label_A
    _geom_hbond_site_symmetry_A
    _geom_hbond_distance_DH
    _geom_hbond_distance_HA
    _geom_hbond_distance_DA
    _geom_hbond_angle_DHA
    _geom_hbond_publ_flag
    N2 H2N F3C 1_655 0.89(3) 2.11(3) 2.70(2) 123(3) yes
    N2 H2N N4 . 0.89(3) 2.47(3) 3.309(2) 157(3) yes
    C2 H2 F6B 2_665 0.95 2.25 3.037(7) 139.4 yes
    C4 H4 N4 . 0.95 2.45 3.389(3) 172.2 yes
    C8 H8 O1 . 0.95 2.26 2.838(3) 118.4 yes
    C9 H9 N4 . 0.95 2.59 3.440(3) 149.5 yes
    C10 H10 O1 2_875 0.95 2.26 3.176(2) 161.7 yes
    C11 H11 F1A 2_776 0.95 2.29 2.981(4) 128.7 yes
    C11 H11 F4A 1_665 0.95 2.48 3.020(6) 116.4 yes
    C11 H11 F6A 1_665 0.95 2.48 2.957(4) 111.4 yes
    C11 H11 F1B 2_776 0.95 2.46 3.268(8) 142.7 yes
    C11 H11 F1C 1_665 0.95 2.36 3.21(2) 149.7 yes
    C12 H12A F4C 1_765 0.98 2.46 3.19(2) 130.9 yes
    C12 H12B F1A 2_776 0.98 2.54 3.348(4) 139.4 yes
    C12 H12B F5B 2_776 0.98 2.33 3.272(7) 160.1 yes
    C14 H14A F6A . 0.98 2.53 3.465(4) 160.5 yes
    C14 H14A F1B . 0.98 2.50 3.264(10) 134.2 yes
    C14 H14A F6C . 0.98 2.27 3.24(2) 172.3 yes
    C14 H14B F2A 2_676 0.98 2.43 3.397(5) 171.0 yes
    C14 H14B F2B 2_676 0.98 2.36 3.334(13) 175.8 yes
    C14 H14B F2C 2_676 0.98 2.05 2.941(14) 150.6 yes
    C14 H14C F5A 1_655 0.98 2.47 3.176(4) 128.9 yes
_shelx_hkl_file
;
   0   0  -2 377.676 28.4592   2
   0   0  -3 42241.0 1220.76   6
   0   0  -3 43256.6 1239.42   2
   0   0  -4 2292.18 97.0168   6
   0   0  -4 2195.71 115.076   2
   0   0  -5 1003.36 61.5712   6
   0   0   5 966.598 57.6530   6
   0   0  -5 889.381 74.0393   2
   0   0  -6 690.101 68.9732   2
   0   0   6 673.205 52.0307   6
   0   0  -6 641.218 53.4493   6
   0   0  -7 425.478 68.7107   2
   0   0   7 436.999 45.9082   6
   0   0  -7 416.390 47.0587   6
   0   0  -8 2478.51 158.902   2
   0   0   8 2049.68 117.179   6
   0   0  -8 2313.43 128.553   6
   0   0  -9 5443.00 272.565   2
   0   0   9 4688.82 209.811   6
   0   0  -9 5371.62 230.967   6
   0   0 -10 656.232 95.6904   2
   0   0 -10 576.692 69.0430   6
   0   0  10 467.837 58.3591   6
   0   0 -11 3148.30 219.555   2
   0   0  11 2496.83 90.3066   1
   0   0 -11 3195.79 177.802   6
   0   0  11 2915.66 158.042   6
   0   0 -12 1206.57 112.789   6
   0   0  12 1062.40 97.9841   6
   0   0  13 572.277 74.2475   6
   0   0  14 29.3547 34.1491   6
   0   0  15 312.574 67.9842   6
   0   0  16 1231.65 126.733   6
   0   0  17-12.9022 36.0946   6
   0  -1  17-11.8964 36.7930   6
   0  -1  16 21.5383 33.3106   6
   0  -1  15 19.4043 35.0429   6
   0  -1  14 620.007 79.1670   6
   0  -1  13 46.8730 27.2725   6
   0   1 -13 24.2629 22.6437   6
   0  -1  12 125.612 40.3354   6
   0   1 -12 196.261 52.9988   6
   0  -1  11 1688.70 111.157   6
   0   1 -11 1717.21 151.086   2
   0   1 -11 1764.93 137.915   6
   0  -1  10 171.483 34.1438   6
   0   1 -10 113.768 37.6850   6
   0  -1   9 4.92395 13.7762   6
   0   1  -9 35.7479 38.1893   2
   0   1  -9 7.73987 14.4362   6
   0  -1   8 1860.41 104.385   6
   0   1  -8 1926.06 128.046   2
   0   1  -8 1685.95 116.440   6
   0  -1   7 2489.96 117.900   6
   0   1  -7 2414.77 140.208   2
   0   1  -7 2523.48 137.890   6
   0  -1   6 3546.09 145.319   6
   0   1  -6 3473.53 163.078   2
   0   1  -6 3679.62 166.159   6
   0  -1   5 410.325 35.9529   6
   0   1  -5 353.096 40.4176   2
   0   1  -4 1526.69 85.1268   6
   0  -1   4 1608.96 78.3692   6
   0   1  -3 129457. 3624.96   1
   0   1  -3 128542. 3662.72   6
   0   1  -2 1568.79 75.0145   6
   0   1  -1 249.616 21.9191   3
   0   1  -1 216.513 20.7719   5
   0   1   0 5013.72 166.707   5
   0   1   0 4872.37 172.279   4
   0   1   1 15471.3 459.214   5
   0  -1  -1 14957.9 485.368   2
   0   1   2 21557.3 638.714   6
   0  -1  -2 21443.2 677.096   2
   0  -1  -3 7721.99 300.030   2
   0  -1  -4 3792.66 144.795   6
   0  -1  -4 3459.73 184.298   2
   0  -1  -5 447.173 41.1145   6
   0  -1  -5 478.838 64.1407   2
   0   1   6 10135.1 358.716   6
   0  -1  -6 10632.5 355.572   6
   0  -1  -6 10962.7 424.992   2
   0   1   7 980.205 75.3933   6
   0  -1  -7 977.404 72.1519   6
   0  -1  -7 945.325 110.526   2
   0   1   8 5958.23 250.605   6
   0  -1  -8 6358.19 249.164   6
   0  -1  -8 6072.95 314.591   2
   0  -1  -9 2166.29 126.866   6
   0   1   9 2062.74 128.729   6
   0  -1  -9 2025.01 175.644   2
   0  -1 -10 2438.08 199.191   2
   0   1  10 2389.64 156.733   2
   0  -1 -10 2218.04 139.735   6
   0   1  10 2304.55 143.796   6
   0   1  11 20.3938 19.0166   2
   0  -1 -11-8.22595 18.7887   6
   0  -1 -11 33.5474 44.2392   2
   0   1  11-8.27662 28.8769   6
   0  -1 -12 380.345 60.7452   6
   0   1  12 329.139 61.0930   6
   0   1  13 814.709 96.0540   6
   0   1  14 28.3311 8.59408   1
   0   1  14 33.1165 29.1240   6
   0   1  14 25.5039 8.88322   1
   0   1  15 35.8971 37.0193   6
   0   1  16 167.516 55.2611   6
   0  -2  18-12.0002 38.7641   6
   0  -2  17 961.200 112.013   6
   0  -2  16 652.269 86.6921   6
   0  -2  16 783.111 114.029   3
   0  -2  15 954.027 98.1179   6
   0  -2  14 1287.12 108.096   6
   0   2 -13 2337.43 186.994   6
   0  -2  13 2332.90 143.112   6
   0  -2  12 581.944 65.5804   6
   0   2 -12 650.895 90.3015   6
   0  -2  11 356.387 50.8086   6
   0   2 -11 235.557 53.9487   6
   0   2 -11 267.996 59.6924   2
   0   2 -10 724.405 83.7045   2
   0  -2  10 615.964 60.7899   6
   0   2 -10 532.832 24.6275   8
   0   2 -10 621.522 82.2867   6
   0  -2   9 159.423 30.4138   6
   0   2  -9 153.202 43.4066   2
   0   2  -9 147.147 38.5932   6
   0  -2   8 41.8709 27.4829   6
   0   2  -8 49.0924 34.6408   2
   0   2  -8 74.1034 25.5135   6
   0   2  -7 44.0975 22.7797   6
   0  -2   7 62.7291 21.3574   6
   0  -2   6 43.4431 23.6244   6
   0   2  -6 13.1087 12.2303   6
   0   2  -6 12.3001 7.59736   1
   0   2  -5 1296.83 57.8527   1
   0  -2   5 1135.60 76.4845   6
   0   2  -5 1188.47 87.9601   6
   0   2  -4 8359.78 260.620   1
   0  -2   4 8126.05 294.802   6
   0  -2   3 2293.17 115.341   5
   0  -2   3 2227.25 117.956   6
   0   2  -2 3573.96 150.147   3
   0   2  -2 3772.33 154.520   5
   0  -2   2 3681.26 154.178   5
   0   2  -1 9594.83 325.338   5
   0   2   0 757.951 56.0293   5
   0  -2   0 625.946 49.3576   3
   0  -2  -1 7306.35 298.269   2
   0  -2  -1 7188.83 250.877   3
   0   2   1 7380.94 262.297   5
   0   2   2 4.31850 39.8640   5
   0  -2  -2-7.69741 47.6108   2
   0  -2  -2-2.88761 6.02132   3
   0   2   2 9.77181 24.1080   3
   0   2   3 595.377 49.5161   3
   0  -2  -3 574.719 42.8919   3
   0  -2  -3 512.410 85.9590   2
   0   2   3 602.101 59.2327   5
   0   2   4 2556.66 118.077   3
   0   2   4 2528.38 128.439   6
   0  -2  -4 2676.43 174.777   2
   0   2   4 2566.51 131.485   5
   0   2   5 715.371 57.1922   3
   0  -2  -5 768.273 99.7907   2
   0  -2  -6 7633.28 279.209   6
   0  -2  -6 7449.33 368.830   2
   0   2   6 7416.17 273.100   3
   0  -2  -7 515.744 93.0483   2
   0  -2  -7 591.838 57.6084   6
   0   2   7 431.268 64.2071   6
   0  -2  -8 17.6522 14.5246   6
   0   2   8 48.9917 24.1781   2
   0  -2  -8 61.2923 74.2456   2
   0   2   8-7.51821 26.2354   6
   0  -2  -9 260.526 41.9233   6
   0  -2  -9 150.366 17.7958   7
   0  -2  -9 167.807 60.7997   2
   0   2   9 234.806 49.7066   2
   0   2   9 205.617 47.5294   6
   0   2  10 484.281 25.3917   8
   0   2  10 617.517 82.5929   2
   0  -2 -10 764.316 75.4185   6
   0   2  10 707.803 83.5958   6
   0  -2 -10 893.564 134.705   2
   0  -2 -11 1697.57 121.804   6
   0   2  11 1381.36 127.958   6
   0   2  11 1577.31 135.695   2
   0   2  12 683.736 90.2780   6
   0   2  12 669.591 88.2972   2
   0   2  13 102.194 49.8268   6
   0   2  13 186.429 49.3350   2
   0   2  14 26.5572 24.7719   2
   0   2  14 24.4609 41.1245   6
   0   2  14 12.7324 37.5497   5
   0   2  15 196.979 60.3379   6
   0   2  15 275.634 67.0899   5
   0  -3  17 1234.87 120.050   6
   0  -3  16 9.23661 25.8471   6
   0  -3  16 50.0799 34.8129   3
   0  -3  15 335.248 60.5061   6
   0  -3  15 518.078 92.0671   3
   0  -3  14 1186.86 101.454   6
   0  -3  14 1062.21 128.579   3
   0   3 -13 340.795 72.7842   6
   0  -3  13 458.587 60.9867   6
   0  -3  13 386.661 74.8257   3
   0  -3  12 433.972 57.3453   6
   0   3 -12 357.109 25.0944   8
   0   3 -12 316.475 69.5022   6
   0  -3  12 297.508 26.5477   7
   0  -3  11 47.7102 27.2889   3
   0   3 -11 69.9954 32.6723   6
   0  -3  11 55.2544 32.4225   6
   0  -3  10 496.943 76.2717   3
   0   3 -10 481.053 74.5861   6
   0   3 -10 512.219 72.9597   2
   0  -3  10 513.447 57.4930   6
   0  -3   9 1790.66 110.563   6
   0   3  -9 1410.26 125.103   6
   0   3  -9 1812.93 127.125   2
   0  -3   9 1753.36 138.675   3
   0   3  -8 27.7430 11.4748   1
   0  -3   8 34.5207 22.1425   6
   0   3  -7 29.9723 15.2894   1
   0  -3   7 11.6116 30.1510   6
   0  -3   6 396.249 57.8458   5
   0   3  -6 433.817 36.5494   1
   0  -3   6 413.152 54.5456   6
   0  -3   5 2980.25 165.060   5
   0  -3   5 3238.98 168.155   6
   0   3  -5 3276.39 129.196   1
   0  -3   4 212.331 36.7823   5
   0  -3   4 179.985 39.6979   6
   0  -3   3 1831.02 112.012   5
   0   3  -3 1802.26 110.261   5
   0  -3   2 755.497 67.7980   5
   0   3  -2 764.473 68.0662   5
   0   3  -1 19045.7 630.201   5
   0  -3   1 19940.9 626.483   5
   0  -3   1 19286.3 632.137   3
   0  -3   0 7640.57 286.781   3
   0   3   0 8047.24 285.753   3
   0  -3   0 7288.34 279.486   5
   0   3   0 7103.01 289.103   5
   0  -3  -1 3464.93 160.808   3
   0   3   1 3435.96 160.611   3
   0   3   1 3391.24 170.476   5
   0  -3  -1 3655.92 178.228   4
   0   3   2 15772.6 535.270   5
   0  -3  -2 15698.9 589.844   2
   0  -3  -2 15708.7 508.527   3
   0   3   2 15665.2 513.996   3
   0  -3  -3 5098.25 273.704   2
   0  -3  -3 4957.61 198.871   3
   0   3   3 5159.10 210.535   3
   0   3   3 5399.61 234.820   5
   0  -3  -4 6015.38 223.942   3
   0  -3  -4 5899.77 312.592   2
   0   3   4 5629.08 257.165   5
   0   3   4 6093.13 238.836   3
   0  -3  -5 4302.42 280.676   2
   0   3   5 4610.88 223.549   5
   0   3   5 4716.87 200.094   3
   0  -3  -6 1601.66 163.345   2
   0   3   6 1680.36 126.593   5
   0   3   6 1660.70 106.277   3
   0   3   7 1803.07 115.920   3
   0  -3  -7 1855.47 114.967   6
   0   3   7 1865.44 156.535   2
   0   3   7 1657.25 130.161   5
   0  -3  -7 1743.43 188.633   2
   0   3   8 24.1899 25.2190   2
   0   3   8-6.18453 16.3116   3
   0  -3  -8 35.8208 44.1866   2
   0  -3  -8-6.54932 13.6563   6
   0   3   9 61.3565 30.3401   2
   0   3   9 84.9705 29.2978   3
   0  -3  -9 58.0062 62.4885   2
   0  -3  -9 70.8107 24.7864   6
   0   3  10 12.5540 20.2785   2
   0  -3 -10 7.68713 18.9678   6
   0   3  10 6.88843 19.2727   3
   0   3  11 115.541 41.6331   2
   0   3  11 131.563 42.1758   3
   0   3  11 82.0705 46.5302   5
   0   3  11 157.231 21.2912   8
   0  -3 -11 123.344 20.1705   7
   0   3  12 818.801 105.765   5
   0   3  12 808.342 103.113   2
   0   3  12 562.779 29.5165   8
   0   3  12 866.416 89.0796   3
   0   3  13 13.4443 25.0792   2
   0   3  13 27.0385 33.3579   5
   0   3  13 24.7427 29.7910   3
   0   3  14 264.763 62.4635   2
   0   3  14 96.4757 39.4546   3
   0   3  14 188.706 65.0553   5
   0  -4  16 123.562 36.9665   6
   0  -4  15 52.6833 36.6883   3
   0  -4  15 114.765 38.2889   6
   0  -4  14 1619.75 121.052   6
   0  -4  14 1230.13 151.110   3
   0  -4  13-15.6328 25.2499   3
   0  -4  13-7.26195 31.0324   6
   0  -4  12 1364.20 143.415   3
   0  -4  12 1386.67 104.550   6
   0  -4  11 2689.36 195.303   5
   0  -4  11 2528.59 195.458   3
   0  -4  11 2893.81 158.311   6
   0  -4  10 3577.86 217.182   5
   0  -4  10 3447.02 178.774   6
   0  -4  10 3049.65 213.147   3
   0  -4   9 360.780 53.9990   6
   0   4  -9 294.811 31.8209   1
   0  -4   8 1369.48 105.624   6
   0   4  -8 1309.11 75.1232   1
   0  -4   7 407.488 61.0868   6
   0   4  -7 416.992 42.4646   1
   0   4  -6 176.564 32.6082   1
   0  -4   6 123.099 50.1804   6
   0  -4   5 866.070 94.9881   6
   0  -4   5 848.100 84.6375   5
   0  -4   4 991.223 90.1044   5
   0  -4   3 11091.5 411.798   5
   0   4  -3 10842.1 412.166   5
   0  -4   2 107.972 30.0760   5
   0  -4   2 50.7182 22.3736   3
   0   4  -2 53.7944 34.4182   5
   0  -4   1 991.193 99.2013   4
   0   4  -1 889.009 87.5092   5
   0  -4   1 976.972 85.1151   5
   0  -4   1 911.273 86.7472   3
   0   4  -1 973.639 81.8619   3
   0  -4   0 11393.7 444.306   4
   0  -4   0 11291.2 411.414   5
   0   4   0 10957.9 428.100   5
   0  -4   0 11366.3 421.706   3
   0   4   0 11659.4 412.149   3
   0  -4  -1 8428.20 346.943   4
   0   4   1 8283.90 343.013   5
   0  -4  -1 7888.11 319.325   3
   0   4   1 7968.97 316.169   3
   0   4   2 958.763 104.768   4
   0   4   2 1027.83 102.296   5
   0  -4  -2 1096.11 86.7663   3
   0   4   2 1103.16 92.2881   3
   0   4   3 586.516 65.7697   3
   0  -4  -3 351.355 46.5012   3
   0  -4  -3 526.743 103.838   2
   0   4   3 556.838 74.3878   5
   0   4   3 525.571 78.7788   4
   0   4   4 100.064 41.7500   4
   0  -4  -4 42.2971 17.8275   3
   0  -4  -4 46.9346 48.4030   2
   0   4   4 53.7217 28.7269   3
   0   4   4 28.9366 36.0022   5
   0   4   5 31.5203 25.4541   2
   0  -4  -5 501.729 114.598   2
   0   4   5 436.638 64.5647   3
   0   4   5 446.406 72.6671   5
   0   4   6 234.481 62.1330   2
   0  -4  -6 360.626 93.8064   2
   0  -4  -6 192.292 38.3578   6
   0   4   6 205.477 42.7286   3
   0   4   6 212.721 52.8221   5
   0  -4  -7 58.1079 51.2454   2
   0  -4  -7 141.572 35.1612   6
   0   4   7 139.276 48.0304   2
   0   4   7 154.034 37.0547   3
   0   4   7 256.270 58.9126   5
   0  -4  -8 83.0672 64.2777   2
   0   4   8 76.6752 40.5295   2
   0  -4  -8 132.707 33.7805   6
   0   4   8 83.9470 31.1289   3
   0   4   8 70.4665 45.2291   5
   0   4   9 1111.00 128.254   2
   0   4   9 1005.60 95.2753   3
   0  -4  -9 820.461 141.454   2
   0   4  10 133.919 47.6761   3
   0   4  10 191.862 58.5514   2
   0   4  11 456.028 71.3527   3
   0   4  11 641.782 99.4687   2
   0   4  12 236.270 66.2466   5
   0   4  12 183.951 44.8744   3
   0  -4 -12 155.582 27.0503   7
   0   4  13 67.3099 39.1075   3
   0   4  13 94.1495 60.3446   5
   0   4  13 30.1470 28.1448   2
   0   4  14-15.2030 31.7020   2
   0  -5  15 1075.22 101.489   6
   0  -5  14 18.5089 24.4108   3
   0  -5  14 7.96218 26.7721   6
   0  -5  13 719.088 114.550   3
   0  -5  13 914.130 90.6735   6
   0  -5  12 663.708 107.002   3
   0  -5  12 787.018 85.1364   6
   0  -5  12 771.617 105.678   5
   0  -5  11 156.515 51.6806   5
   0  -5  11 47.0727 32.8443   3
   0  -5  11 161.289 41.9687   6
   0  -5  10 1571.33 143.670   5
   0   5 -10 1638.01 91.9025   1
   0  -5  10 1819.51 135.193   6
   0  -5   9 61.1614 43.1559   6
   0   5  -9 81.3174 25.9377   1
   0  -5   9 57.6937 32.3379   5
   0  -5   8 775.556 90.4646   6
   0   5  -8 786.416 63.7428   1
   0  -5   8 641.145 94.7234   3
   0  -5   7 1004.64 106.708   6
   0  -5   7 841.312 104.176   3
   0   5  -7 944.458 71.5322   1
   0  -5   6 2433.73 172.250   6
   0   5  -6 2641.92 129.799   1
   0  -5   5 409.069 70.7132   3
   0   5  -4 266.019 55.6438   5
   0  -5   4 125.187 39.9995   3
   0   5  -3 11665.1 430.727   3
   0  -5   3 10957.3 460.188   3
   0   5  -3 11034.3 446.071   5
   0   5  -2 17425.7 648.980   5
   0  -5   2 19085.8 668.119   3
   0  -5   2 18347.2 691.607   4
   0   5  -2 18297.7 628.459   3
   0   5  -1 4818.61 259.058   5
   0  -5   1 5269.78 263.917   3
   0   5  -1 5318.16 242.981   3
   0  -5   1 5096.59 280.130   4
   0  -5   0 2348.32 158.452   4
   0   5   0 2443.15 159.807   5
   0  -5   0 2411.42 144.286   3
   0   5   0 2515.29 137.924   3
   0   5   1 8710.85 295.885   5
   0  -5  -1 8673.48 265.170   3
   0   5   1 9070.01 259.505   3
   0   5   2 3634.36 196.638   5
   0   5   2 196.547 64.5301   2
   0  -5  -2 3602.01 166.264   3
   0   5   2 3548.35 168.624   3
   0   5   2 3599.37 208.607   4
   0   5   3-12.1107 52.9839   4
   0   5   3 24.4239 37.2135   3
   0  -5  -3 73.6616 24.7997   3
   0   5   3 58.0962 47.2447   5
   0  -5  -3 38.1514 21.3847   6
   0   5   3 74.1722 38.6854   2
   0   5   4 277.434 61.1427   5
   0   5   4 295.372 68.4037   4
   0  -5  -4 290.222 46.1438   3
   0   5   4 311.621 54.7103   3
   0   5   4 337.831 80.6320   2
   0   5   5 462.851 95.7945   2
   0   5   5 355.518 71.8887   4
   0   5   5 352.116 71.2171   5
   0  -5  -5 478.097 56.4275   3
   0   5   5 316.077 54.3049   3
   0  -5  -5 491.433 101.001   2
   0   5   6 13.2681 27.6656   4
   0   5   6-13.1850 32.5291   5
   0   5   6 38.8367 31.3629   2
   0  -5  -6 7.94900 14.8258   6
   0   5   6 8.53442 22.5098   3
   0   5   7 210.165 50.6604   3
   0   5   7 248.891 65.9933   5
   0  -5  -7 259.091 47.4952   6
   0   5   7 171.740 61.9043   2
   0  -5  -7 88.0488 65.1601   2
   0   5   8 916.479 133.082   2
   0   5   8 1041.33 131.256   5
   0  -5  -8 745.179 146.368   2
   0   5   8 961.009 98.6157   3
   0   5   9-18.2546 29.4831   2
   0   5   9 60.4789 46.7603   5
   0   5   9 9.27689 36.7009   3
   0   5  10 1251.72 150.616   5
   0   5  10 1196.53 149.304   2
   0   5  10 1368.21 121.879   3
   0   5  11 99.8865 41.7192   3
   0   5  11 68.8341 39.3746   2
   0   5  12 10.3527 32.0261   3
   0   5  12 51.5371 39.2453   2
   0   5  13 376.084 86.4815   2
   0  -6  14 25.3232 30.4925   6
   0  -6  13 206.901 51.6497   6
   0  -6  13 98.2276 51.9893   3
   0  -6  12-9.05632 28.0130   6
   0  -6  12 18.7154 34.9071   3
   0  -6  12 56.5230 32.2800   5
   0  -6  11 304.985 64.5612   6
   0  -6  11 256.599 62.1870   5
   0  -6  10 711.879 97.6876   5
   0  -6  10 917.263 102.873   6
   0   6 -10 810.464 68.7025   1
   0  -6   9 1572.92 163.196   3
   0  -6   9 1400.82 139.924   5
   0   6  -9 1474.16 99.8786   1
   0  -6   8 35.5933 24.7656   5
   0  -6   8 11.8389 51.7923   6
   0   6  -8 40.0444 23.8843   1
   0  -6   8 77.7048 38.3585   3
   0  -6   7 310.214 61.0942   5
   0  -6   7 377.432 84.1342   6
   0   6  -7 248.377 44.1009   1
   0  -6   7 240.036 64.5693   3
   0  -6   6 364.003 79.8107   6
   0  -6   6 495.828 85.2060   3
   0   6  -6 528.377 58.5576   1
   0  -6   5 2146.02 179.990   3
   0   6  -4 1200.29 118.345   5
   0  -6   4 1071.08 122.256   3
   0   6  -3 80.1689 37.0845   5
   0  -6   3 111.730 44.7254   4
   0  -6   3 144.571 44.2627   3
   0   6  -3 64.6285 32.3163   3
   0   6  -2 8850.93 275.759   3
   0  -6   2 8375.90 347.757   4
   0  -6   2 8828.12 320.742   3
   0   6  -2 8784.39 311.127   5
   0   6  -1 5291.40 240.759   3
   0  -6   1 4629.09 274.659   4
   0  -6   1 4599.72 252.020   3
   0   6  -1 4608.07 255.834   5
   0  -6   0 2066.48 145.652   5
   0  -6   0 2100.36 157.904   3
   0   6   0 1873.61 161.361   5
   0  -6   0 2343.13 182.729   4
   0   6   0 1925.44 142.802   3
   0   6   0 1925.30 202.448   2
   0  -6  -1 768.463 85.0186   5
   0  -6  -1 771.824 89.2516   3
   0   6   1 773.625 90.6442   3
   0   6   1 901.563 139.217   2
   0   6   1 493.586 84.5392   5
   0  -6  -2 1025.73 96.5598   5
   0   6   2 1203.78 129.421   5
   0  -6  -2 966.301 93.0434   6
   0  -6  -2 967.988 98.2130   3
   0   6   2 745.780 86.5134   3
   0   6   2 824.879 134.862   2
   0   6   3 897.994 147.392   2
   0  -6  -3 1661.36 123.588   6
   0  -6  -3 1393.97 115.313   3
   0   6   3 1307.90 117.166   3
   0   6   3 1181.82 132.154   5
   0   6   3 1080.17 130.513   4
   0  -6  -4 134.080 38.5062   6
   0   6   4 250.057 54.0293   3
   0   6   4 155.433 68.8445   2
   0  -6  -4 189.194 41.5932   3
   0   6   4 208.516 68.2126   4
   0   6   4 146.748 53.2212   5
   0   6   5 9.66307 28.4938   3
   0  -6  -5-7.57156 12.2289   3
   0   6   5 15.2163 42.5663   4
   0   6   5-15.2984 47.3125   5
   0   6   5 22.7015 36.6648   2
   0   6   6 957.888 102.579   3
   0  -6  -6 1202.99 176.631   2
   0   6   6 851.361 147.975   2
   0   6   6 998.590 133.265   5
   0   6   6 886.889 127.661   4
   0   6   7 5672.27 280.628   3
   0   6   7 5454.44 330.619   5
   0   6   7 5977.40 393.055   2
   0   6   8-22.1397 41.2909   2
   0   6   8 10.1009 32.6297   3
   0   6   8-17.0452 42.0537   5
   0   6   9 42.9328 44.8303   2
   0   6   9 134.265 47.2478   3
   0   6   9 106.499 61.9807   5
   0   6  10 1404.35 130.179   3
   0   6  10 977.926 141.036   5
   0   6  10 1444.01 176.991   2
   0   6  11 576.496 115.504   5
   0   6  11 438.980 99.3481   2
   0   6  11 453.167 78.4156   3
   0   6  12-19.5064 31.5091   2
   0  -7  13-9.76603 25.7586   6
   0  -7  12 759.500 96.4228   6
   0  -7  11 89.2385 46.5254   6
   0  -7  11 13.9007 25.9391   5
   0  -7  10 107.890 50.0707   6
   0  -7  10 134.997 54.0230   3
   0  -7  10 81.0245 37.8822   5
   0  -7   9 159.417 62.0585   6
   0   7  -9 183.277 39.2723   1
   0  -7   9 93.3041 52.3446   3
   0  -7   9 105.040 42.5875   5
   0  -7   8 99.1428 54.4688   6
   0  -7   8 54.2558 41.3289   3
   0   7  -8 20.4274 27.7071   1
   0  -7   8 63.5574 31.3877   5
   0   7  -7 1146.92 96.7864   1
   0  -7   7 1309.45 154.395   6
   0  -7   7 1089.00 138.925   3
   0  -7   7 1165.38 124.470   5
   0  -7   6 24.2035 22.5882   5
   0   7  -6 36.5276 28.9166   1
   0  -7   6 51.1238 35.5443   3
   0  -7   5 115.118 48.6705   3
   0   7  -5 126.269 56.6194   5
   0  -7   5 199.537 49.1225   5
   0  -7   4 1868.47 173.956   3
   0  -7   4 1573.64 177.470   4
   0   7  -4 1513.29 151.408   5
   0  -7   4 1997.67 156.362   5
   0  -7   3 451.233 72.1118   5
   0  -7   3 456.829 83.6654   3
   0  -7   3 492.420 93.9208   4
   0   7  -3 336.645 80.3207   5
   0   7  -2 196.800 54.0613   3
   0  -7   2 203.286 56.1013   3
   0  -7   2 171.146 49.1779   5
   0   7  -2 235.635 66.1373   5
   0  -7   2 207.272 62.6254   4
   0  -7   1 586.149 100.632   4
   0   7  -1 646.443 103.932   5
   0   7  -1 487.556 76.9594   3
   0  -7   1 540.071 78.8533   5
   0  -7   1 442.933 78.8186   3
   0   7  -1 527.377 112.063   2
   0  -7   0 78.8480 36.0508   4
   0  -7   0 51.8753 34.2378   3
   0   7   0 62.1898 34.8806   3
   0  -7   0 60.1286 28.0750   5
   0   7   0 23.2481 30.6950   2
   0   7   0 59.0687 47.7245   5
   0  -7  -1 36.3725 25.2914   3
   0  -7  -1 19.4288 23.9785   5
   0   7   1 76.6732 60.6707   5
   0   7   1 23.6196 31.1569   2
   0   7   1 20.8374 27.4892   3
   0  -7  -2 515.690 77.4646   3
   0   7   2 477.230 100.550   5
   0  -7  -2 493.565 72.1659   6
   0  -7  -2 564.393 78.0830   5
   0   7   2 607.381 126.961   2
   0   7   2 491.836 78.1825   3
   0   7   3 165.744 69.2874   5
   0   7   3 250.191 90.4852   2
   0   7   3 221.377 56.6765   3
   0  -7  -3 135.364 41.4788   3
   0  -7  -4 3630.26 209.433   3
   0   7   4 3932.12 224.814   3
   0   7   4 3589.40 316.400   2
   0   7   4 3424.51 257.754   5
   0   7   5 17.9448 40.9877   5
   0  -7  -5 17.6676 18.4199   3
   0   7   5-25.8957 41.8240   2
   0   7   5 43.4944 47.5579   3
   0   7   6 37.2644 45.9783   5
   0  -7  -6 33.7893 22.3023   3
   0   7   6 21.8342 33.7781   3
   0   7   6 78.9096 49.0643   2
   0   7   7 142.413 46.9274   3
   0   7   7 57.9735 57.0780   5
   0   7   7 158.173 73.8193   2
   0   7   8 204.776 79.4027   2
   0   7   8 230.371 58.1936   3
   0   7   8 219.778 77.0634   5
   0   7   9 144.241 72.0397   5
   0   7   9 242.789 61.0529   3
   0   7   9 99.3875 61.4710   2
   0   7  10-24.0141 38.7905   2
   0  -8  12 11.8032 31.1317   6
   0  -8  11 102.500 50.7687   6
   0  -8  10 352.734 79.5518   6
   0  -8   9 13.5555 17.8758   5
   0  -8   9-15.5884 59.9323   6
   0  -8   9-21.0952 27.8185   3
   0  -8   8 13.3286 24.8588   5
   0  -8   8-16.6380 43.8823   6
   0  -8   8 20.3951 32.9410   3
   0  -8   7 285.727 64.7140   5
   0  -8   7 393.480 100.471   6
   0  -8   7 336.274 82.9797   3
   0  -8   6 1396.80 164.576   3
   0  -8   6 1821.01 209.277   4
   0  -8   6 1321.84 133.309   5
   0   8  -5 817.030 113.930   5
   0  -8   5 673.568 125.049   4
   0  -8   5 482.494 79.2778   5
   0  -8   5 648.636 109.283   3
   0  -8   4-21.3681 34.5218   4
   0  -8   4 48.1376 29.7020   5
   0   8  -4 59.5482 41.6537   5
   0  -8   4 35.8430 28.9571   3
   0  -8   3 263.148 75.9539   4
   0   8  -3 339.399 75.2065   5
   0  -8   3 366.108 66.5917   5
   0  -8   3 223.529 64.6663   3
   0   8  -2 52.0239 48.5331   2
   0  -8   2 82.4561 40.7119   3
   0  -8   2 38.3261 30.9851   4
   0   8  -2 111.250 53.4532   5
   0  -8   2 34.4725 28.3872   5
   0  -8   1 468.082 86.7710   3
   0   8  -1 509.387 96.3149   5
   0  -8   1 386.563 84.8031   4
   0   8  -1 261.427 85.1561   2
   0  -8   1 378.617 65.7697   5
   0  -8   0 285.769 74.8837   4
   0   8   0 315.416 95.2420   2
   0   8   0 220.315 69.3183   5
   0  -8   0 306.453 67.1128   3
   0   8   1 1476.99 164.150   5
   0  -8  -1 1413.67 143.791   3
   0   8   1 1679.48 210.507   2
   0   8   1 1419.16 136.550   3
   0   8   2 54.9517 54.0243   5
   0  -8  -2 50.4783 28.8462   3
   0   8   2 22.9510 41.4585   3
   0   8   2 27.2370 44.0045   2
   0   8   3 1612.82 181.759   5
   0   8   3 1423.78 202.575   2
   0  -8  -3 1302.56 130.148   3
   0   8   3 1681.14 144.063   3
   0   8   4 622.729 135.286   2
   0   8   4 516.779 81.3070   3
   0  -8  -4 455.039 72.0439   3
   0   8   4 455.455 103.726   5
   0   8   5 28.8234 26.9033   2
   0   8   5 23.0257 37.2074   3
   0  -8  -5 59.8844 29.4545   3
   0   8   5 82.2121 54.2200   5
   0   8   6 87.9204 61.1081   2
   0   8   6 23.2243 35.9150   3
   0  -8  -6 9.49752 15.3456   3
   0   8   6 21.3927 63.0828   5
   0   8   7 29.3596 47.4223   2
   0   8   7 11.6536 34.3690   3
   0   8   7 22.0522 54.4081   5
   0   8   8 200.477 80.3624   2
   0   8   8 250.709 82.5503   5
   0  -9  10 911.385 133.284   6
   0  -9   9-17.6640 46.5899   6
   0  -9   8 151.710 70.8594   6
   0  -9   7 43.5118 35.1665   3
   0  -9   7 81.0072 75.5501   6
   0  -9   7 53.3161 49.7360   4
   0  -9   6 1586.31 203.077   4
   0  -9   6 1184.64 160.965   3
   0  -9   5 146.753 76.1371   4
   0   9  -5 334.942 83.2583   5
   0  -9   4 116.098 61.2457   4
   0   9  -4 49.7083 55.7137   5
   0  -9   4 19.8214 32.0241   3
   0  -9   3 638.346 120.710   4
   0  -9   3 629.926 112.264   3
   0   9  -3 379.507 110.014   2
   0   9  -3 621.114 112.564   5
   0  -9   2 2023.79 211.968   4
   0  -9   2 1671.89 180.485   3
   0   9  -2 1629.41 219.236   2
   0   9  -2 1755.60 184.035   5
   0  -9   1 255.949 69.5456   3
   0   9  -1 220.831 78.8049   5
   0   9  -1 145.104 71.7820   2
   0  -9   1 142.399 57.1399   4
   0   9   0 1125.41 153.453   5
   0  -9   0 1321.63 149.392   3
   0   9   0 1047.69 178.929   2
   0   9   1 147.521 67.6102   2
   0   9   1 236.309 80.2263   5
   0  -9  -1 209.846 59.5489   3
   0   9   2 60.0921 68.6277   2
   0   9   2-20.5143 54.1054   5
   0  -9  -2-13.8921 22.4381   3
   0   9   3 550.026 131.142   2
   0   9   3 362.997 102.256   5
   0  -9  -3 439.691 78.1714   3
   0   9   4 61.6117 64.2473   2
   0   9   4-22.1852 46.2787   5
   0  -9  -4 107.189 43.0344   3
   0   9   5 156.777 77.4943   2
   0  -9  -5 153.703 49.3144   3
   0   9   5 207.338 80.5106   5
   0 -10   8 768.823 138.680   6
   0 -10   7 22.2753 65.6866   6
   0 -10   4 258.510 80.7404   3
   0  10  -4 306.677 77.4920   5
   0 -10   3 329.439 92.4676   3
   0  10  -3 283.201 83.0099   5
   0 -10   2 916.513 139.344   3
   0  10  -2 799.178 133.227   5
   0 -10   1 18.4580 29.8212   3
   0  10  -1 60.6164 56.5281   5
   0 -10   0 3732.90 269.684   3
   0  10   0 3456.32 288.787   5
   0 -10  -1 144.330 51.9010   3
   0  10   1 65.5489 67.6498   5
   0 -10  -2 14.9075 24.0841   3
   0  10   2 45.1468 47.0706   5
   0 -10  -3 399.182 77.8151   3
   1 -10  -2 14.1993 32.4411   3
  -1  10   2 70.1850 65.4497   5
  -1  10   2 31.0713 40.9810   2
  -1  10   1 1377.49 182.210   5
  -1  10   1 1192.46 200.735   2
   1 -10  -1 1261.78 144.563   3
   1 -10   0 403.045 86.1927   3
  -1  10   0 150.987 80.0981   2
  -1  10   0 437.903 110.276   5
   1 -10   1 430.813 94.0784   3
   1 -10   1 712.005 131.018   4
  -1  10  -1 424.469 101.727   5
  -1  10  -1 361.329 113.043   2
   1 -10   2 900.424 133.060   3
   1 -10   2 919.234 146.463   4
  -1  10  -2 687.305 132.078   5
  -1  10  -2 606.768 143.107   2
   1 -10   3-20.1333 45.9866   3
  -1  10  -3 20.1905 42.0992   5
  -1  10  -3 30.5078 49.2732   2
  -1  10  -4 19.5656 51.6057   5
   1 -10   4 20.8901 27.5539   3
   1 -10   6 431.138 123.469   6
   1 -10   7 23.8978 63.0319   6
   1 -10   8 649.636 141.294   6
   1 -10   9 358.994 106.514   6
  -1   9   7-30.8899 57.6141   2
  -1   9   6 92.5844 64.4001   2
  -1   9   5 261.688 86.2027   5
  -1   9   5 273.225 98.3146   2
  -1   9   5 241.198 55.0941   3
  -1   9   4-29.7144 39.1872   2
   1  -9  -4 21.9719 28.9779   3
   1  -9  -3 774.500 98.4367   3
  -1   9   3 616.142 122.487   5
  -1   9   2 1171.00 187.282   2
   1  -9  -2 1137.37 126.828   3
  -1   9   2 1150.91 165.809   5
   1  -9  -1-14.4504 33.0074   3
  -1   9   1-27.9836 36.9037   2
   1  -9   0 326.243 72.6744   3
  -1   9   0 110.120 72.8508   2
  -1   9   0 199.652 76.9888   5
   1  -9   1-16.7025 22.0263   3
  -1   9  -1 38.7989 54.2683   5
   1  -9   1-19.7725 26.0746   4
  -1   9  -1 27.4442 25.5913   2
   1  -9   2 123.267 54.4809   3
  -1   9  -2 19.0347 53.2690   5
   1  -9   2 41.2290 33.3281   4
  -1   9  -2 54.7855 51.1079   2
  -1   9  -3 334.593 92.1054   5
   1  -9   3 217.447 78.9811   4
   1  -9   3 368.430 82.8107   3
  -1   9  -4 18.0204 53.1402   5
   1  -9   4 19.1610 25.2739   3
   1  -9   4 23.0941 43.0726   4
   1  -9   5 514.630 102.681   3
   1  -9   5 924.956 149.919   4
   1  -9   6 486.226 122.762   6
   1  -9   6 357.098 98.8497   4
   1  -9   6 511.540 103.496   3
   1  -9   7 906.563 141.660   3
   1  -9   7 1072.12 165.482   6
   1  -9   8 1228.94 172.137   6
   1  -9   9 77.2083 56.9574   6
   1  -9  10 70.5160 56.9786   6
   1  -9  11 307.590 84.4872   6
  -1   8   9-26.4862 34.9355   2
  -1   8   8 331.361 99.4945   5
  -1   8   8 685.221 140.547   2
  -1   8   7 343.516 100.397   5
  -1   8   7 238.244 53.1174   3
  -1   8   7 197.627 83.5323   2
  -1   8   6 553.726 114.578   5
   1  -8  -6 625.428 74.7414   3
  -1   8   6 735.238 87.3886   3
  -1   8   6 676.140 145.033   2
  -1   8   5 1088.67 158.949   5
   1  -8  -5 1017.23 100.919   3
  -1   8   5 764.411 91.0435   3
   1  -8  -4-9.92203 18.5052   3
  -1   8   4-20.5291 54.1444   5
  -1   8   4-9.54275 28.1397   3
  -1   8   4 27.1732 35.8342   2
   1  -8  -3 76.3631 32.2134   3
  -1   8   3 79.4306 69.3041   5
  -1   8   3 38.7128 31.3092   3
  -1   8   3 80.0769 60.9912   2
   1  -8  -2 132.909 40.7411   3
  -1   8   2 114.228 61.5743   5
  -1   8   2 136.379 46.4210   3
  -1   8   2 51.6245 48.2384   2
   1  -8  -1 52.0613 29.7530   3
  -1   8   1 25.0811 33.0972   2
  -1   8   1 29.6634 38.0349   3
  -1   8   1 110.769 62.0809   5
   1  -8   0 120.255 50.7043   4
  -1   8   0 98.7013 56.4027   2
  -1   8   0 17.9771 41.1194   5
   1  -8   0 98.7851 39.5381   3
  -1   8  -1-17.4662 46.0660   5
   1  -8   1-17.8298 23.5129   4
   1  -8   1 44.9653 34.2351   3
  -1   8  -1 24.3755 39.3688   2
   1  -8   2 15.7949 29.4568   3
  -1   8  -2 34.1507 45.0351   5
   1  -8   2-18.8614 17.5883   4
   1  -8   3 82.5815 40.7976   3
  -1   8  -3 50.3038 46.9506   5
   1  -8   3 80.1479 41.8277   4
  -1   8  -4 472.591 93.5915   5
   1  -8   4 498.568 94.6227   3
   1  -8   4 656.820 119.448   4
   1  -8   5 231.501 68.7580   3
   1  -8   5 221.390 77.5026   4
   1  -8   6 312.778 75.0493   3
   1  -8   6 123.783 81.8620   6
   1  -8   7 18.9217 30.5647   3
   1  -8   7 19.4824 54.5029   6
   1  -8   8 194.139 62.9488   3
   1  -8   8 199.772 89.7769   6
   1  -8   9 380.640 90.5741   3
   1  -8   9 636.952 116.519   6
   1  -8  10 267.087 70.6539   6
   1  -8  11 102.096 57.7709   6
   1  -8  12 123.626 60.1767   6
  -1   7  11 64.0389 48.7892   2
  -1   7  10 67.1754 51.2072   2
  -1   7  10 132.926 68.5623   5
  -1   7   9 875.314 95.0253   3
  -1   7   9 968.964 152.468   5
  -1   7   9 1028.11 154.700   2
  -1   7   8 78.1585 34.4694   3
  -1   7   8 167.284 73.0095   5
  -1   7   8 120.770 59.6550   2
  -1   7   7 60.5502 31.2869   3
  -1   7   7 20.2289 53.3800   5
  -1   7   6 688.017 83.9563   3
   1  -7  -6 653.068 71.1394   3
  -1   7   6 699.881 135.231   2
  -1   7   6 726.761 122.967   5
  -1   7   5 49.2867 45.9698   2
  -1   7   5 56.6232 49.7903   5
  -1   7   5 17.2813 33.2363   3
   1  -7  -5 38.6281 21.6362   3
   1  -7  -4 112.903 34.4324   3
  -1   7   4 18.1343 53.5206   5
  -1   7   4 72.6232 50.5250   2
  -1   7   4 78.0210 35.3076   3
   1  -7  -3-9.56830 15.4548   3
  -1   7   3-8.69143 22.9238   3
  -1   7   3 34.9206 70.9683   5
  -1   7   3 47.2595 44.0685   2
   1  -7  -2 84.6336 32.7874   3
  -1   7   2 70.1739 32.7871   3
   1  -7  -2 89.4346 33.0339   5
  -1   7   2 91.2885 52.1711   2
  -1   7   2 33.7301 60.9444   5
  -1   7   1 264.000 51.5509   3
  -1   7   1 178.166 71.0616   5
   1  -7  -1 132.009 45.7077   4
   1  -7  -1 186.574 48.9498   5
  -1   7   1 287.253 79.9966   2
   1  -7  -1 218.419 52.8129   3
  -1   7   0 17.8636 23.5574   3
   1  -7   0-15.0997 14.0808   4
  -1   7   0 63.3035 53.2078   5
   1  -7   0 12.0299 22.4354   5
  -1   7   0 64.8764 45.0907   2
   1  -7   0 12.3710 19.9808   3
   1  -7   1 345.936 65.8970   5
  -1   7  -1 323.213 76.5670   5
   1  -7   1 406.976 74.0960   3
   1  -7   1 319.043 76.4728   4
   1  -7   2 450.000 79.6320   5
   1  -7   2 474.122 90.2136   4
  -1   7  -2 406.600 85.2021   5
   1  -7   2 484.492 81.6001   3
   1  -7   3 53.8229 41.0645   4
  -1   7  -3 163.366 66.4684   5
   1  -7   3 131.984 46.1255   5
  -1   7  -3 104.831 36.9328   1
   1  -7   3 72.4996 38.3346   3
  -1   7  -4 72.3453 48.6545   5
   1  -7   4 30.1290 31.4237   3
  -1   7  -4 39.3649 26.4852   1
   1  -7   4 13.6200 28.4132   5
   1  -7   5 154.529 54.0404   3
  -1   7  -5 115.936 38.3138   1
   1  -7   5 139.589 50.5458   5
   1  -7   6 251.212 82.1016   6
   1  -7   6 142.456 49.1726   3
  -1   7  -6 182.163 45.5569   1
   1  -7   6 143.260 48.3891   5
   1  -7   7 218.245 78.3432   6
   1  -7   7 146.972 50.6146   3
  -1   7  -7 126.258 41.1079   1
   1  -7   7 73.8626 39.1051   5
   1  -7   8-15.8249 51.1191   6
   1  -7   8 33.8924 31.6069   3
  -1   7  -8 50.7254 25.2869   1
   1  -7   8-15.1383 46.8197   5
   1  -7   9 236.046 73.0371   6
  -1   7  -9 263.573 47.9008   1
   1  -7   9 141.577 52.5238   3
   1  -7  10 74.0914 45.7714   3
   1  -7  10 122.825 56.9701   6
   1  -7  11 388.440 87.4794   3
   1  -7  11 362.062 77.9086   6
   1  -7  12 12.2725 32.3694   6
   1  -7  13 81.9273 40.8987   6
   1  -7  14 543.261 89.0258   6
  -1   6  12 556.412 101.616   2
  -1   6  11 36.5413 41.7440   2
  -1   6  10 192.699 64.9754   2
  -1   6  10 169.998 44.2921   3
  -1   6   9 2769.14 234.095   5
  -1   6   9 2489.12 228.137   2
  -1   6   9 2404.41 153.956   3
  -1   6   8 327.462 85.2804   5
  -1   6   8 317.117 55.5360   3
  -1   6   8 308.034 81.7234   2
  -1   6   7 657.700 119.870   2
   1  -6  -7 690.075 149.540   2
  -1   6   7 604.311 103.287   4
  -1   6   7 719.681 122.531   5
  -1   6   7 513.634 71.8712   3
   1  -6  -6 1588.88 103.060   3
  -1   6   6 1264.36 171.996   2
  -1   6   6 1406.96 111.726   3
  -1   6   6 1435.91 149.159   4
  -1   6   6 1322.03 157.674   5
   1  -6  -5 697.752 69.0349   3
  -1   6   5 668.029 106.733   5
  -1   6   5 593.629 70.8158   3
  -1   6   5 574.587 94.0775   4
  -1   6   5 594.136 116.717   2
  -1   6   4 438.364 82.8915   4
  -1   6   4 561.604 69.1985   3
  -1   6   4 417.031 94.2131   2
   1  -6  -4 507.840 63.4448   3
   1  -6  -4 459.569 69.3106   5
  -1   6   4 439.522 88.8477   5
  -1   6   3 632.627 115.535   2
   1  -6  -3 665.236 83.9815   5
   1  -6  -3 671.790 75.6558   3
  -1   6   3 584.036 70.8139   3
  -1   6   3 616.127 102.581   5
  -1   6   2 530.562 107.356   2
   1  -6  -2 804.689 93.5163   5
  -1   6   2 637.356 101.477   5
  -1   6   2 863.990 82.6947   3
   1  -6  -2 823.680 87.3179   3
  -1   6   1 1903.70 128.607   3
  -1   6   1 1706.43 183.608   2
   1  -6  -1 2001.17 144.937   3
   1  -6  -1 1821.82 158.555   4
   1  -6  -1 1791.01 145.009   5
  -1   6   1 2031.15 172.899   5
  -1   6   0 1354.51 106.664   3
   1  -6   0 1208.22 114.546   3
  -1   6   0 1119.26 149.320   2
   1  -6   0 1318.32 133.458   4
  -1   6   0 1066.19 125.215   5
   1  -6   0 1362.17 123.122   5
  -1   6  -1-13.3247 35.1431   5
   1  -6   1-11.1887 18.0710   3
   1  -6   1 22.7693 23.7380   5
   1  -6   1 13.9214 25.9628   4
   1  -6   2 1387.90 143.965   4
   1  -6   2 1206.05 120.158   3
   1  -6   2 997.822 111.560   5
  -1   6  -3 2111.30 171.414   5
   1  -6   3 1855.66 158.705   5
  -1   6  -3 2299.28 135.830   1
   1  -6   3 2044.83 164.039   3
   1  -6   4 2882.98 198.618   3
   1  -6   4 2754.56 194.916   5
  -1   6  -4 2745.09 195.551   5
  -1   6  -4 2727.60 153.004   1
   1  -6   5 244.745 59.1939   5
  -1   6  -5 258.046 44.5273   1
   1  -6   5 181.292 51.6316   3
  -1   6  -6 946.392 82.6698   1
   1  -6   6 1008.93 136.033   6
   1  -6   6 959.881 115.389   3
   1  -6   6 1095.79 123.729   5
   1  -6   7 4021.28 252.156   5
  -1   6  -7 3410.47 174.636   1
   1  -6   7 3630.42 247.429   6
   1  -6   7 3415.41 233.180   3
   1  -6   8 399.089 77.2481   3
   1  -6   8 328.609 68.5053   5
  -1   6  -8 271.339 46.4914   1
   1  -6   8 349.549 79.7784   6
   1  -6   9 186.558 54.5906   3
   1  -6   9 280.678 66.3493   5
   1  -6   9 247.849 65.6583   6
  -1   6  -9 206.321 41.5938   1
   1  -6  10 1382.76 136.946   6
   1  -6  10 1579.55 159.909   5
   1  -6  10 1328.93 150.797   3
  -1   6 -10 1294.54 92.4200   1
   1  -6  11 1484.91 139.806   6
   1  -6  12 65.1645 43.0051   6
   1  -6  13 10.4800 30.9041   6
   1  -6  14 60.8029 36.6370   6
   1  -6  15 40.5653 40.1364   6
  -1   5  13 56.3551 46.4365   5
  -1   5  13 171.251 54.3962   2
  -1   5  12 270.588 40.5147   8
  -1   5  12 327.278 73.0591   2
  -1   5  12 234.347 79.2097   5
  -1   5  12 264.954 51.8881   3
  -1   5  11 1014.54 95.1643   3
  -1   5  11 859.880 118.749   2
  -1   5  10 126.650 51.2177   2
  -1   5  10 89.8179 37.0420   3
  -1   5   9-16.4803 26.6190   2
   1  -5  -9-22.7125 92.3162   2
  -1   5   9 7.24748 29.4594   3
  -1   5   8 1733.39 171.060   5
  -1   5   8 1415.83 158.320   2
  -1   5   8 1476.28 108.847   3
   1  -5  -8 1694.25 196.564   2
   1  -5  -7 3658.09 195.084   6
  -1   5   7 3566.64 260.024   2
   1  -5  -7 2998.59 263.225   2
  -1   5   7 3266.17 222.363   4
  -1   5   7 3137.81 228.069   5
  -1   5   7 3460.72 177.527   3
   1  -5  -6 229.954 76.4943   2
  -1   5   6 412.501 55.0389   3
  -1   5   6 323.393 66.8580   4
  -1   5   6 385.473 79.4169   5
   1  -5  -6 409.755 59.9089   6
  -1   5   6 372.464 84.9459   2
   1  -5  -5 3787.83 172.584   3
  -1   5   5 4210.38 194.116   3
   1  -5  -5 3823.50 203.624   6
   1  -5  -5 3780.64 277.279   2
  -1   5   5 3883.96 275.211   2
  -1   5   5 4022.67 235.681   4
  -1   5   5 3588.86 240.793   5
   1  -5  -4 771.789 66.3880   3
  -1   5   4 738.792 72.6458   3
  -1   5   4 803.993 105.247   5
  -1   5   4 798.520 97.7239   4
   1  -5  -3 9401.01 353.017   3
  -1   5   3 9361.86 409.087   4
  -1   5   3 9242.18 351.219   3
  -1   5   3 9546.70 425.703   5
  -1   5   2 2069.14 163.358   5
  -1   5   2 2362.39 130.681   3
   1  -5  -2 2147.48 129.756   3
   1  -5  -1 353.573 63.3130   4
  -1   5   1 353.720 78.8924   5
   1  -5  -1 230.579 43.2807   3
  -1   5   1 260.392 45.3690   3
   1  -5   0 18697.4 676.958   4
  -1   5   0 18014.8 677.898   5
   1  -5   0 18619.8 641.878   3
  -1   5   0 18423.9 613.674   3
   1  -5   1 1538.60 138.123   4
  -1   5  -1 1560.52 142.261   5
   1  -5   1 1739.38 130.931   3
  -1   5  -2 132.204 63.4470   5
   1  -5   2 142.394 38.7811   3
  -1   5  -3 5122.35 221.337   1
   1  -5   3 5321.16 263.281   3
  -1   5  -3 5180.83 275.188   5
   1  -5   4 4677.75 249.480   3
  -1   5  -4 4725.96 206.916   1
   1  -5   5 1580.05 134.115   3
   1  -5   5 1694.26 154.311   6
  -1   5  -5 1512.32 99.6193   1
   1  -5   6 108.133 40.4778   5
   1  -5   6 73.5763 44.3621   6
  -1   5  -6 76.3698 25.0542   1
   1  -5   6 135.646 39.5243   3
   1  -5   7 2636.46 193.218   5
   1  -5   7 3011.32 199.035   3
  -1   5  -7 2815.00 141.711   1
   1  -5   7 2547.65 187.915   6
   1  -5   8 3904.09 243.887   5
   1  -5   8 3466.89 227.929   3
  -1   5  -8 3782.93 170.829   1
   1  -5   8 3967.21 230.227   6
   1  -5   9 3108.29 220.386   5
   1  -5   9 3200.76 198.407   6
   1  -5   9 2926.78 211.189   3
  -1   5  -9 2936.48 142.585   1
   1  -5  10 14.4939 27.0321   5
   1  -5  10 20.1095 33.8061   6
  -1   5 -10 4.36545 19.9444   1
   1  -5  11 1114.57 112.491   6
   1  -5  11 956.409 126.021   5
  -1   5 -12 803.653 65.7849   8
   1  -5  12 771.132 115.994   3
   1  -5  13 226.616 65.2504   3
   1  -5  13 178.436 50.6044   6
   1  -5  14 9.45486 29.2418   6
   1  -5  15 107.078 42.6800   6
   1  -5  16 875.077 100.926   6
  -1   4  14 97.7410 43.2925   2
  -1   4  14 138.616 64.7010   5
  -1   4  13 26.1620 13.4012   8
  -1   4  13 70.7947 36.6887   3
  -1   4  13 41.0305 33.7575   2
  -1   4  13 49.1770 45.8675   5
  -1   4  13 57.5750 29.2415   1
  -1   4  12 14.8436 23.9747   3
  -1   4  12 3.42690 14.6454   8
  -1   4  12 15.5655 35.5536   5
  -1   4  12 13.5043 28.1582   2
  -1   4  11 107.244 43.3730   2
  -1   4  11 44.5420 39.2370   5
  -1   4  11 82.1598 21.4162   8
  -1   4  11 139.736 39.1683   3
  -1   4  10 2229.43 190.798   5
   1  -4 -10 2835.52 259.944   2
  -1   4  10 2852.30 201.795   2
  -1   4  10 2598.23 148.143   3
   1  -4  -9 7.60424 14.1818   6
  -1   4   9-6.22709 16.4237   3
  -1   4   9 13.2072 21.3309   2
   1  -4  -9 20.3363 50.1713   2
   1  -4  -8 52.1883 24.1139   6
  -1   4   8 70.7984 24.6340   3
  -1   4   8 13.5302 21.8871   2
   1  -4  -8 56.7611 46.6943   2
   1  -4  -7 125.125 33.0837   6
  -1   4   7 139.501 30.9628   3
   1  -4  -7 52.8164 43.5620   2
  -1   4   7 136.815 44.3191   2
  -1   4   6-13.8466 12.9121   2
   1  -4  -6-32.5732 71.2323   2
   1  -4  -6 36.4816 21.5152   6
  -1   4   6-11.6780 34.4355   5
  -1   4   6 16.1419 24.5798   3
   1  -4  -5 316.483 93.2178   2
  -1   4   5 420.019 51.8550   3
   1  -4  -5 471.095 41.4018   3
  -1   4   5 436.999 74.5838   4
  -1   4   5 491.959 83.4084   5
   1  -4  -4 8338.30 406.158   2
  -1   4   4 8558.21 311.563   3
   1  -4  -4 8391.70 297.130   3
  -1   4   4 8493.18 356.828   4
  -1   4   4 8782.69 378.901   5
  -1   4   3 55.0224 29.1462   3
  -1   4   3 8.63644 41.8582   4
   1  -4  -3 33.5936 14.1883   3
  -1   4   3 51.3589 31.7835   5
  -1   4   2 488.914 70.3586   4
   1  -4  -2 447.196 49.5809   3
  -1   4   2 523.636 79.1420   5
  -1   4   2 382.725 49.9712   3
  -1   4   1 390.602 45.0864   3
   1  -4  -1 245.266 45.9489   4
  -1   4   1 259.938 57.2234   2
  -1   4   1 364.021 68.0098   5
   1  -4  -1 317.230 44.2053   3
  -1   4   0 680.328 83.3757   5
   1  -4   0 720.864 69.5419   3
  -1   4   0 727.812 64.0131   3
   1  -4   0 645.606 76.3015   4
  -1   4  -1 2197.81 152.051   5
   1  -4   1 2138.52 131.590   3
  -1   4  -2 815.400 95.8571   5
   1  -4   2 1009.90 87.3706   3
  -1   4  -2 969.268 72.0106   1
  -1   4  -3 8.93480 28.8618   5
  -1   4  -3 9.25551 23.6366   1
   1  -4   3 7.69499 14.3525   3
   1  -4   4 1325.04 108.453   3
  -1   4  -4 1353.75 86.1847   1
   1  -4   5 8.69136 11.4639   3
  -1   4  -5 4.51723 15.7623   1
   1  -4   6 7936.22 272.764   6
  -1   4  -6 7977.86 183.448   1
   1  -4   7 644.551 79.1356   3
   1  -4   7 633.485 79.1465   6
  -1   4  -7 646.433 53.2672   1
   1  -4   8 4345.81 252.638   5
   1  -4   8 4486.85 229.122   6
  -1   4  -8 4362.47 175.779   1
   1  -4   8 4184.78 240.274   3
   1  -4   9 2246.85 152.899   6
   1  -4   9 2457.36 182.621   5
   1  -4  10 638.534 95.3050   5
   1  -4  10 628.371 83.7417   6
  -1   4 -11 36.3609 16.6241   8
   1  -4  11 8.51112 27.5008   6
   1  -4  11 13.6041 21.9822   3
   1  -4  12 42.3578 32.5791   6
  -1   4 -12 21.5591 13.4917   8
   1  -4  12 58.4225 43.0747   3
   1  -4  13 112.660 40.5504   6
   1  -4  13 140.537 52.6116   3
   1  -4  14 316.363 58.4801   6
   1  -4  14 333.277 79.7409   3
   1  -4  15 887.891 98.0516   6
   1  -4  16 1178.54 114.630   6
  -1   3  15 47.9681 39.5072   5
  -1   3  15 109.519 40.4266   2
  -1   3  14 77.4554 38.1044   2
  -1   3  14 59.9221 46.3612   5
  -1   3  14 52.7564 29.0266   3
  -1   3  13 273.764 48.7382   3
  -1   3  13 272.453 40.3238   1
  -1   3  13 280.386 68.3804   5
  -1   3  13 319.429 64.2673   2
  -1   3  12 393.619 75.9715   5
  -1   3  12 458.804 74.9606   2
  -1   3  12 247.778 48.3601   3
   1  -3 -11 41.0460 66.3892   2
  -1   3  11 111.164 22.2636   8
  -1   3  11 86.2047 46.0725   5
  -1   3  11 193.291 41.5442   3
  -1   3  11 228.122 52.2274   2
   1  -3 -10 1008.78 149.852   2
  -1   3  10 1298.64 128.321   5
   1  -3 -10 1198.99 97.3114   6
  -1   3  10 1168.76 66.2702   8
  -1   3  10 1054.08 83.9021   3
  -1   3  10 1189.42 118.019   2
  -1   3   9 753.551 94.1993   5
   1  -3  -9 833.591 75.9171   6
  -1   3   9 744.830 91.5219   2
  -1   3   9 702.284 65.6659   3
   1  -3  -8 44.2566 19.5755   6
  -1   3   8 32.9983 18.1483   3
   1  -3  -8 32.3503 45.2582   2
  -1   3   8 31.3740 21.8259   2
  -1   3   8 20.6551 25.4963   5
  -1   3   7 47.5790 29.1365   3
   1  -3  -7 73.8086 23.7117   6
   1  -3  -7 44.6520 79.7469   2
  -1   3   6 91.3775 24.4151   3
   1  -3  -6 84.3774 25.8691   6
   1  -3  -6 81.7585 47.6048   2
   1  -3  -5 356.235 48.8847   6
   1  -3  -5 418.957 97.4433   2
  -1   3   5 421.663 44.7010   3
  -1   3   4 18524.9 640.105   5
   1  -3  -4 18436.0 672.693   2
  -1   3   4 18636.0 666.482   2
  -1   3   4 17833.1 569.778   3
   1  -3  -4 18806.6 557.086   3
   1  -3  -3 221.229 51.6300   2
  -1   3   3 245.671 29.9238   3
   1  -3  -3 156.918 23.0230   3
  -1   3   3 165.903 43.0086   2
  -1   3   3 193.994 39.0661   4
  -1   3   3 183.742 41.1424   5
  -1   3   2 3291.06 194.981   2
  -1   3   2 3320.41 180.662   5
   1  -3  -2 3155.67 140.460   3
  -1   3   2 3564.81 142.070   3
  -1   3   2 3509.45 170.404   4
  -1   3   1 5829.59 271.452   2
  -1   3   1 5765.55 209.451   3
   1  -3  -1 5706.30 238.686   4
  -1   3   1 5368.36 249.471   5
   1  -3  -1 5661.81 217.022   3
   1  -3   0 58.7574 21.1453   4
  -1   3   0 50.9316 29.6139   5
   1  -3   0 54.8651 17.1236   3
  -1   3  -1 207.631 40.5134   5
  -1   3  -1 204.066 30.3729   1
   1  -3   1 240.683 34.5044   3
   1  -3   2 2620.31 133.745   3
  -1   3  -2 2586.60 149.913   5
   1  -3   2 2473.24 147.555   5
  -1   3  -2 2557.10 118.098   1
   1  -3   3 1793.72 108.540   3
   1  -3   3 1472.51 112.076   5
  -1   3  -3 1634.61 88.0592   1
   1  -3   4 17136.9 602.977   5
  -1   3  -4 17361.9 540.209   1
   1  -3   4 17284.3 604.403   6
  -1   3  -5 14987.3 475.311   1
   1  -3   5 15275.5 539.751   6
  -1   3  -6 17.1362 12.7917   1
   1  -3   6 15.1993 30.0689   6
   1  -3   7 66.9653 41.0608   6
  -1   3  -7 32.2865 19.9997   1
  -1   3  -8 447.416 74.6103   6
   1  -3   8 526.088 66.9677   6
  -1   3  -9 3100.73 207.832   6
   1  -3   9 3079.72 168.074   6
  -1   3  -9 2870.41 120.570   8
  -1   3 -10 7.88244 10.3966   8
   1  -3  10-7.42633 25.9111   6
  -1   3 -10 26.8718 35.4367   6
  -1   3 -11 61.0267 15.2933   8
  -1   3 -11 57.4564 37.9219   6
   1  -3  11 60.4229 33.0769   6
  -1   3 -12 108.001 47.8134   6
   1  -3  12 110.359 38.3163   6
   1  -3  13 75.0780 37.3640   6
   1  -3  14 220.233 52.3154   6
   1  -3  15 103.571 39.3706   6
   1  -3  16 283.906 61.0574   6
  -1   2  16 272.834 73.8360   5
  -1   2  15 378.650 83.3800   5
  -1   2  14 480.138 85.7242   5
  -1   2  14 470.761 40.3907   1
  -1   2  13 843.214 98.1286   2
  -1   2  13 593.931 48.8019   1
  -1   2  13 852.269 103.669   5
  -1   2  12 1220.39 75.5850   1
   1  -2 -12 1458.39 110.812   6
  -1   2  12 1498.31 128.022   2
  -1   2  11 225.075 34.8814   1
   1  -2 -11 371.748 52.3727   6
  -1   2  11 184.389 52.7747   5
  -1   2  11 259.428 51.4290   2
   1  -2 -11 199.982 77.9936   2
   1  -2 -10 25.6014 17.9276   6
  -1   2  10 56.0609 28.9105   2
   1  -2 -10 83.0325 51.3662   2
  -1   2  10 18.9344 23.3741   5
  -1   2   9 2109.23 143.728   5
  -1   2   9 2048.42 83.9925   8
   1  -2  -9 2025.61 120.022   6
  -1   2   9 2282.36 147.538   2
   1  -2  -8 1183.15 145.145   2
  -1   2   8 1299.77 53.1528   8
  -1   2   8 1252.03 99.3617   5
   1  -2  -8 1123.33 75.9475   6
   1  -2  -7 1102.94 123.192   2
   1  -2  -7 1159.45 80.6181   6
  -1   2   7 1242.03 101.837   5
  -1   2   6 1004.30 61.0879   3
   1  -2  -6 976.116 71.7859   6
   1  -2  -6 786.104 103.805   2
   1  -2  -5 6959.52 316.489   2
  -1   2   5 7335.29 294.926   2
   1  -2  -5 7396.16 262.826   6
  -1   2   5 6688.64 231.623   3
   1  -2  -4 70.1082 18.7846   6
  -1   2   4 47.6914 21.1245   2
  -1   2   4 47.7517 11.8725   3
   1  -2  -4 66.1796 28.9019   2
  -1   2   3 6160.36 202.897   3
  -1   2   3 6412.24 255.807   5
   1  -2  -3 5805.81 267.440   2
  -1   2   3 6139.42 260.051   2
   1  -2  -3 6322.39 196.416   3
   1  -2  -2 878.263 88.5979   2
  -1   2   2 837.478 73.8808   2
  -1   2   2 831.690 82.0011   5
  -1   2   2 926.496 48.8608   3
  -1   2   2 874.134 66.8793   4
   1  -2  -2 868.983 45.8953   3
  -1   2   1 40437.1 1252.70   2
   1  -2  -1 40655.8 1202.46   3
  -1   2   1 42048.0 1250.90   5
   1  -2  -1 41342.6 1224.65   4
  -1   2   1 40957.6 1227.98   4
  -1   2   1 43718.0 1199.14   3
   1  -2   0 11306.8 359.796   3
  -1   2   0 11261.8 394.067   5
  -1   2   0 11534.1 360.960   1
  -1   2  -1 130969. 3765.60   5
  -1   2  -1 132179. 3724.40   1
   1  -2   2 195594. 5537.03   1
  -1   2  -2 197924. 5539.60   1
  -1   2  -3 14037.2 444.763   1
   1  -2   3 14871.2 445.041   1
  -1   2  -4 5.29506 9.23883   1
   1  -2   4 5.19316 5.93336   1
  -1   2  -4 7.27435 13.5673   6
   1  -2   4 18.0824 19.4705   6
  -1   2  -5 4039.31 152.108   1
   1  -2   5 4206.31 151.864   1
  -1   2  -5 4035.38 207.541   6
   1  -2   5 4012.48 188.220   6
   1  -2   6 646.726 44.3038   1
  -1   2  -6 614.580 75.8248   6
   1  -2   6 646.191 67.9415   6
  -1   2  -7 491.548 35.8538   8
   1  -2   7 485.150 36.8013   1
  -1   2  -7 421.074 65.0789   6
   1  -2   7 421.631 58.7643   6
  -1   2  -8 244.112 23.4796   8
   1  -2   8 298.676 28.1631   1
  -1   2  -8 229.808 49.2655   6
   1  -2   8 297.845 46.5227   6
  -1   2  -9 822.015 97.7737   6
  -1   2  -9 769.975 41.3145   8
   1  -2   9 812.697 47.9142   1
   1  -2   9 834.619 76.3042   6
  -1   2 -10 99.3073 38.4262   6
   1  -2  10 40.3226 26.6387   6
  -1   2 -11 2877.91 210.852   6
   1  -2  11 3235.44 172.337   6
   1  -2  12 168.622 40.7405   6
  -1   2 -12 203.599 59.3227   6
   1  -2  13 8.25669 27.7605   6
   1  -2  14-8.91053 27.5582   6
   1  -2  15 291.054 58.4945   6
   1  -2  16 222.474 55.3516   6
  -1   1  16 433.645 81.8133   5
  -1   1  15 310.457 68.0751   5
  -1   1  14 724.582 94.9291   6
  -1   1  14 747.606 97.2585   5
  -1   1  13 117.489 41.9514   6
   1  -1 -13 106.082 36.0644   6
  -1   1  12 1317.29 117.077   6
  -1   1  12 1336.05 58.7829   1
   1  -1 -12 1439.36 110.965   6
   1  -1 -11 3025.92 226.719   2
  -1   1  11 2773.45 108.028   1
  -1   1  11 3080.29 177.050   6
   1  -1 -11 3289.20 165.364   6
  -1   1  10 1458.13 69.2848   1
   1  -1 -10 1397.50 142.532   2
  -1   1  10 1639.89 121.548   2
   1  -1 -10 1570.34 103.789   6
  -1   1  10 1617.09 115.409   6
  -1   1   9 1577.85 72.7345   1
   1  -1  -9 1548.38 98.1385   6
  -1   1   9 1655.62 112.734   6
   1  -1  -9 1428.45 141.925   2
  -1   1   9 1707.73 117.184   2
   1  -1  -8 165.187 52.8663   2
   1  -1  -8 180.211 30.0937   6
  -1   1   8 111.421 18.3938   1
  -1   1   8 168.589 43.6555   6
  -1   1   7 26.8635 21.8561   6
   1  -1  -7 17.8409 51.9540   2
   1  -1  -7 36.3130 15.5386   6
  -1   1   6 5113.99 211.946   6
   1  -1  -6 5226.57 199.116   6
  -1   1   6 5363.94 173.317   8
  -1   1   6 5930.41 224.676   2
   1  -1  -6 5338.37 246.071   2
  -1   1   5 5627.81 178.259   8
   1  -1  -5 5243.07 197.634   6
   1  -1  -5 5679.42 240.065   2
  -1   1   5 5512.94 216.930   2
  -1   1   5 5324.38 213.827   5
   1  -1  -4 56.8996 13.7321   6
  -1   1   4 47.9898 12.7129   1
  -1   1   4 69.8943 17.4056   2
   1  -1  -4 26.5846 26.7255   2
  -1   1   4 27.4435 9.35559   8
   1  -1  -3 22373.8 673.781   2
  -1   1   3 21946.1 630.707   8
   1  -1  -3 21058.2 649.130   5
  -1   1   3 21322.5 654.941   2
  -1   1   3 21597.1 635.319   1
   1  -1  -2 57846.6 1667.44   2
   1  -1  -1 50092.1 1387.09   4
  -1   1   1 48164.0 1392.56   1
  -1   1   1 47178.8 1417.20   5
  -1   1   0 4911.71 163.217   1
  -1   1   0 4886.55 182.882   5
  -1   1  -1 5930.74 193.275   1
   1  -1   1 5950.25 221.331   6
  -1   1  -2 4671.61 151.871   8
  -1   1  -2 4555.89 155.583   1
   1  -1   2 4548.51 183.223   6
   1  -1   3 17480.4 514.926   1
  -1   1  -3 17065.6 507.000   8
  -1   1  -4 3328.74 115.407   8
   1  -1   4 3397.85 124.403   1
  -1   1  -4 3266.90 161.283   6
  -1   1  -5 4162.53 138.696   8
  -1   1  -5 4349.61 198.092   6
   1  -1   5 4163.05 177.342   6
   1  -1   5 4232.52 150.361   1
  -1   1  -6 1460.56 105.349   6
   1  -1   6 1277.92 87.7219   6
   1  -1   6 1303.21 64.9440   1
  -1   1  -7 204.130 41.9714   6
   1  -1   7 254.072 26.2393   1
   1  -1   7 256.358 40.0100   6
  -1   1  -8 19149.0 646.603   6
  -1   1  -8 17387.0 637.333   2
   1  -1   8 18201.2 552.492   1
   1  -1   8 18770.5 598.877   6
  -1   1  -9 2485.22 166.755   6
   1  -1   9 2491.01 102.996   1
   1  -1   9 2465.74 137.513   6
  -1   1  -9 2584.27 171.868   2
   1  -1  10 138.238 36.0332   6
  -1   1 -10 225.800 53.2172   6
  -1   1 -10 176.243 51.5571   2
   1  -1  10 138.207 19.8134   1
  -1   1 -11 165.586 46.8988   6
   1  -1  11 110.568 16.6957   1
   1  -1  11 93.2840 40.2718   6
   1  -1  12 148.606 40.8212   6
   1  -1  12 141.429 16.5457   1
   1  -1  13 42.8768 33.9463   6
   1  -1  14 113.161 41.3649   6
   1  -1  15 93.3021 42.2171   6
   1  -1  16 11.3256 31.6840   6
  -1   0  17-13.3141 27.7632   5
  -1   0  17 25.5180 20.6103   3
  -1   0  17 24.6384 42.9831   6
  -1   0  16 273.088 57.9383   3
  -1   0  16 215.634 61.1801   6
  -1   0  15 530.708 82.5263   6
  -1   0  14 428.430 72.5683   6
  -1   0  13 3541.06 195.591   6
   1   0 -13 3478.50 201.816   6
  -1   0  12 2437.85 152.556   6
   1   0 -12 2477.44 199.906   2
   1   0 -12 2648.69 161.966   6
   1   0 -11 411.051 79.2407   2
  -1   0  11 272.991 47.1153   6
   1   0 -11 303.819 50.7526   6
  -1   0  10 8954.36 343.636   6
   1   0 -10 9307.29 400.740   2
   1   0 -10 9658.03 351.973   6
  -1   0   9 1169.86 84.3455   6
   1   0  -9 1312.21 119.962   2
   1   0  -9 1246.04 85.8067   6
   1   0  -8 123.658 24.2230   6
  -1   0   8 178.032 32.2945   6
   1   0  -7 566.477 46.6407   6
  -1   0   7 455.221 46.4289   6
   1   0  -7 456.574 62.1008   2
   1   0  -6 2321.07 123.145   2
  -1   0   6 2101.90 100.607   6
   1   0  -6 2162.82 97.5627   6
   1   0  -6 2191.80 75.5755   8
   1   0  -5 2.27589 4.24439   6
   1   0  -5 4.07952 20.8355   2
   1   0  -5-1.09571 3.23097   8
  -1   0   5 2.68775 10.3335   6
   1   0  -5 3.83127 3.15070   7
  -1   0   5 3.13997 3.94185   1
  -1   0   4 1144.85 44.4652   1
   1   0  -4 1161.52 49.4759   7
  -1   0   4 1163.57 61.2402   6
   1   0  -4 1155.99 53.6487   6
   1   0  -4 1086.36 67.7552   2
   1   0  -4 1212.48 48.7272   8
  -1   0   3 25698.3 712.768   5
  -1   0   3 23783.7 712.126   3
   1   0  -3 24227.7 702.275   6
   1   0  -3 24844.7 714.372   2
  -1   0   3 24464.7 697.159   1
   1   0  -3 24018.6 696.880   1
   1   0  -2 2622.94 88.4475   5
   1   0  -2 2510.68 90.8293   3
   1   0  -2 2445.54 85.4907   1
   1   0  -1 16926.0 494.349   3
   1   0   0 694.184 38.3647   6
   1   0   0 760.092 37.6824   3
   1   0   1 29466.8 855.803   6
   1   0   2 30521.6 892.531   6
   1   0   3 662.275 49.3657   6
   1   0   3 676.524 33.6092   8
   1   0   3 665.190 33.7451   7
   1   0   4 245.118 17.6783   8
   1   0   4 217.402 17.5381   7
   1   0   5 13494.6 394.996   8
  -1   0  -5 14087.7 483.057   2
  -1   0  -5 13333.0 449.814   6
  -1   0  -6 5612.73 262.893   2
  -1   0  -6 5972.24 240.467   6
  -1   0  -7 32.8551 20.3417   6
  -1   0  -7 47.7283 33.3167   2
   1   0   7 25.0219 21.4031   6
   1   0   8 78.4912 30.9289   6
   1   0   8-7.80347 0.11852   2
  -1   0  -8 98.8763 63.1504   2
   1   0   9 5853.85 268.533   2
  -1   0  -9 5467.44 299.346   2
   1   0   9 5574.97 240.227   6
  -1   0  -9 5912.05 268.434   6
  -1   0 -10 2220.20 185.329   2
   1   0  10 2046.75 131.804   6
  -1   0 -10 2221.12 155.031   6
   1   0  11 506.291 70.8781   6
  -1   0 -11 498.994 75.8249   6
   1   0  11 432.262 39.4816   1
   1   0  12 8.51447 8.77938   1
   1   0  12-8.47638 24.9952   6
   1   0  13 794.125 49.7859   1
   1   0  13 694.155 90.0982   6
   1   0  14 143.905 49.8517   6
   1   0  14 74.6271 11.5581   1
   1   0  15 67.9043 44.8132   6
   1   0  16 12.3676 34.5990   6
  -1  -1  18 208.706 61.9062   6
  -1  -1  18 195.794 61.4763   3
  -1  -1  17 33.9512 33.3765   6
  -1  -1  17 14.1567 32.3406   3
  -1  -1  16 860.348 108.016   3
  -1  -1  16 819.119 97.0961   6
  -1  -1  15 1287.06 129.952   3
  -1  -1  15 952.554 102.655   6
  -1  -1  14 50.0054 34.7611   6
   1   1 -14 34.2116 28.1419   6
  -1  -1  14 11.4719 18.5398   3
  -1  -1  13 3834.12 196.937   6
   1   1 -13 4017.30 225.105   6
  -1  -1  12 71.4060 33.7619   6
   1   1 -12 72.3338 32.7153   6
   1   1 -11 10.7318 30.0213   2
   1   1 -11-7.97571 18.2173   6
  -1  -1  11 22.7259 21.1914   6
   1   1 -10 855.271 91.9020   2
  -1  -1  10 1036.73 75.3372   6
   1   1 -10 920.742 83.9753   6
   1   1  -9 949.030 37.2691   8
  -1  -1   9 830.510 63.6193   6
   1   1  -9 1055.49 84.3887   6
   1   1  -9 1092.30 99.4087   2
   1   1  -8 30.7006 15.8602   6
   1   1  -8 39.7573 22.3033   2
  -1  -1   8 48.9061 20.1082   6
   1   1  -7 8.50207 11.2157   6
  -1  -1   7 11.4439 15.0940   6
   1   1  -7 22.2330 30.2226   2
  -1  -1   6 6181.22 209.195   6
   1   1  -6 6610.88 243.551   2
  -1  -1   6 6198.27 202.610   7
  -1  -1   6 6553.13 250.468   3
   1   1  -6 6239.92 225.660   6
  -1  -1   5 726.127 41.4535   7
   1   1  -5 795.254 49.7923   6
  -1  -1   5 784.511 61.5610   3
  -1  -1   5 744.315 40.2967   6
  -1  -1   4 178.733 20.7751   7
   1   1  -4 179.142 19.4796   6
  -1  -1   4 193.126 16.7954   6
   1   1  -3 2442.49 105.700   3
  -1  -1   3 2101.31 85.5240   7
   1   1  -2 21398.4 646.477   3
   1   1  -1 62599.5 1792.91   3
   1   1  -1 62399.6 1758.49   6
   1   1   0 19631.2 573.282   6
   1   1   0 20222.8 601.611   4
   1   1   0 19634.1 597.669   3
   1   1   1 7494.40 242.037   6
   1   1   1 7890.26 259.498   3
  -1  -1  -2 20444.9 599.823   7
  -1  -1  -2 20075.3 669.005   2
   1   1   2 20550.8 609.549   6
  -1  -1  -3 30659.5 892.295   7
  -1  -1  -3 30986.0 987.864   2
   1   1   3 31172.2 910.523   6
  -1  -1  -4 2267.45 89.6660   7
  -1  -1  -4 2367.97 156.837   2
   1   1   4 2285.06 107.976   6
  -1  -1  -5 3168.40 193.447   2
  -1  -1  -5 3151.71 114.786   7
  -1  -1  -6 20194.6 728.287   2
  -1  -1  -7 350.816 73.4650   2
  -1  -1  -7 293.043 43.3310   6
   1   1   8 4102.48 63.5067   8
  -1  -1  -8 4261.96 244.024   2
   1   1   8 4596.15 164.330   6
  -1  -1  -8 4353.65 168.403   6
  -1  -1  -9 1413.18 156.323   2
   1   1   9 1652.92 114.621   6
  -1  -1  -9 1592.50 119.702   6
   1   1   9 1803.87 134.516   2
   1   1  10 542.470 68.5084   6
  -1  -1 -10 456.998 98.2074   2
  -1  -1 -10 433.452 63.6963   6
  -1  -1 -11 444.500 69.1371   6
   1   1  11 329.401 63.5141   6
   1   1  12 95.9273 41.0783   6
   1   1  13 189.202 53.9440   6
   1   1  14 1182.75 126.022   6
   1   1  15 1090.15 122.430   6
  -1  -2  17-10.3724 30.5888   6
  -1  -2  17 47.2368 32.8337   3
  -1  -2  16 102.472 42.5706   6
  -1  -2  16 14.8890 27.7907   3
  -1  -2  15 24.9975 28.0144   6
  -1  -2  15-13.9696 22.5620   3
  -1  -2  14-7.35325 23.7526   6
   1   2 -14-12.0713 25.1697   6
  -1  -2  14 13.0545 27.2198   3
  -1  -2  13 840.813 78.7892   6
  -1  -2  13 716.628 96.3992   3
  -1  -2  12 5027.66 213.553   6
  -1  -2  12 4921.75 267.596   3
   1   2 -12 4795.31 253.409   6
  -1  -2  11 1930.93 109.955   6
   1   2 -11 1832.14 138.193   6
   1   2 -11 2135.57 151.709   2
  -1  -2  11 2257.50 159.160   3
  -1  -2  10 95.9096 31.0935   3
  -1  -2  10 107.174 24.4594   6
   1   2 -10 144.145 38.8244   2
   1   2 -10 55.6752 26.8715   6
   1   2  -9 6.98409 14.5634   6
  -1  -2   9 3.71879 10.9673   6
  -1  -2   9-8.83290 11.6495   3
   1   2  -9-37.3830 31.1789   2
  -1  -2   9-7.22959 9.79673   7
  -1  -2   8 57.5126 20.1576   7
   1   2  -8 42.2395 18.7221   6
  -1  -2   8 67.7324 24.1072   6
   1   2  -7 4707.35 208.328   6
  -1  -2   7 5327.30 184.485   6
   1   2  -6 852.594 65.5398   6
  -1  -2   6 918.137 54.2144   6
  -1  -2   5 3788.18 140.621   6
  -1  -2   4 4511.84 175.207   5
   1   2  -4 4870.87 200.090   3
  -1  -2   4 4876.74 171.255   6
   1   2  -3 305.519 41.1352   3
  -1  -2   3 288.544 27.7862   5
   1   2  -2 1215.60 89.3643   3
  -1  -2   2 1213.05 59.1751   5
   1   2  -2 1149.31 64.0151   5
   1   2  -1 13317.7 448.233   3
   1   2  -1 13556.4 418.950   5
  -1  -2   1 13628.7 410.098   5
   1   2   0 4291.99 162.171   5
  -1  -2   0 4486.32 158.307   6
   1   2   0 4257.35 192.897   4
  -1  -2  -1 12022.2 469.529   2
  -1  -2  -1 12262.1 407.305   3
   1   2   1 12361.2 394.133   5
   1   2   1 12425.4 429.362   4
   1   2   1 12444.1 396.344   6
  -1  -2  -2 3520.89 209.941   2
   1   2   2 3735.04 154.849   6
  -1  -2  -2 3587.69 153.438   3
   1   2   3 847.999 62.7113   6
   1   2   3 672.159 60.2266   3
   1   2   4 355.420 44.0197   3
   1   2   4 302.526 40.0462   6
  -1  -2  -5 1228.26 137.837   2
   1   2   5 992.807 81.2108   6
   1   2   5 1090.60 83.0914   3
   1   2   6 75.5387 27.6793   3
   1   2   6 105.699 31.8613   6
  -1  -2  -6 115.313 46.6325   2
  -1  -2  -7 424.437 51.5269   6
   1   2   7 484.127 59.6306   3
  -1  -2  -7 440.771 116.517   2
  -1  -2  -7 458.713 37.4092   7
   1   2   8 1361.15 101.437   3
  -1  -2  -8 1576.72 108.378   6
  -1  -2  -8 1402.76 160.392   2
  -1  -2  -8 1378.81 68.0174   7
  -1  -2  -9 411.723 57.1687   6
   1   2   9 236.118 49.3300   6
  -1  -2  -9 443.324 96.3374   2
  -1  -2 -10 76.9565 28.8469   6
  -1  -2 -10 59.9100 55.9151   2
   1   2  10 129.109 48.7036   6
   1   2  11 343.064 64.5286   6
   1   2  12 594.217 88.3250   6
   1   2  12 496.436 67.3187   3
   1   2  13 11.8957 33.2788   6
   1   2  14 14.0915 26.2798   2
   1   2  14-12.8815 39.8380   6
   1   2  15 41.2451 42.5345   6
  -1  -3  16 651.068 79.9673   6
  -1  -3  16 431.812 90.3053   3
  -1  -3  15 1190.45 103.410   6
  -1  -3  15 1209.21 141.378   3
  -1  -3  14 1106.97 92.5233   6
  -1  -3  14 1229.31 136.267   3
  -1  -3  13 515.155 86.0257   3
   1   3 -13 453.091 72.8923   6
  -1  -3  13 408.042 54.3143   6
  -1  -3  12 65.2644 34.4387   3
  -1  -3  12 34.3676 15.2251   7
   1   3 -12 9.80561 22.4164   6
  -1  -3  12 42.2710 22.0545   6
  -1  -3  11 2063.20 162.129   3
  -1  -3  11 1962.97 108.512   6
   1   3 -11 1515.56 127.102   6
  -1  -3  11 1865.41 91.8792   7
   1   3 -11 1943.92 142.664   2
  -1  -3  10 159.789 42.8712   3
  -1  -3  10 175.220 28.3540   7
  -1  -3  10 202.363 33.0077   6
  -1  -3   9 219.222 30.9762   6
   1   3  -9 143.455 14.2523   1
  -1  -3   9 245.598 50.9697   3
  -1  -3   8 20.0156 16.2065   3
   1   3  -8 47.7925 12.4164   1
  -1  -3   8 66.0104 22.0557   6
  -1  -3   7 12733.1 272.172   5
  -1  -3   7 12374.3 215.904   6
  -1  -3   6 165.764 31.3805   5
  -1  -3   6 224.936 33.8954   6
  -1  -3   5 28.9827 13.5416   5
  -1  -3   5 45.2047 30.4090   6
   1   3  -4 2693.90 146.680   3
  -1  -3   4 2550.05 124.811   5
   1   3  -3 3436.73 175.594   3
  -1  -3   3 3740.55 157.077   5
   1   3  -3 3832.01 158.560   5
   1   3  -2 12277.6 435.090   3
   1   3  -2 12284.4 411.542   5
  -1  -3   2 12411.4 400.970   5
  -1  -3   1 21.1348 12.3027   5
   1   3  -1 18.8696 13.9217   5
  -1  -3   0 3533.53 144.410   5
  -1  -3   0 3302.15 168.502   3
   1   3   0 3324.06 184.307   4
  -1  -3   0 3292.12 144.105   6
   1   3   0 3508.16 158.168   5
  -1  -3  -1 2594.81 141.601   3
   1   3   1 2688.15 147.121   3
   1   3   1 2716.22 138.358   5
   1   3   1 2851.53 164.465   4
  -1  -3  -1 2781.76 129.691   6
   1   3   2 977.691 92.4492   4
   1   3   2 1077.22 81.0152   5
  -1  -3  -2 1029.23 117.454   2
  -1  -3  -2 1034.58 78.9249   3
   1   3   2 1012.05 83.9852   3
  -1  -3  -3 473.766 51.6837   3
   1   3   3 455.363 56.3019   3
   1   3   3 551.610 60.7485   5
  -1  -3  -3 518.195 86.9356   2
   1   3   4 6.61780 26.1848   6
   1   3   4 25.9493 23.4329   5
  -1  -3  -4 43.5867 69.0816   2
   1   3   4 6.61818 35.9870   3
  -1  -3  -5 1951.32 185.247   2
   1   3   5 1853.03 124.993   3
   1   3   5 1916.92 128.093   6
  -1  -3  -6 206.983 106.688   2
   1   3   6 375.592 61.2807   3
   1   3   6 252.382 53.0328   6
   1   3   7 290.564 51.4180   3
  -1  -3  -7 277.559 88.4023   2
   1   3   7 291.587 54.3348   6
  -1  -3  -7 350.104 49.6465   6
  -1  -3  -8-19.7095 48.6318   2
   1   3   8 30.0026 27.1005   3
  -1  -3  -8 43.3268 22.3475   6
  -1  -3  -9 779.776 140.095   2
   1   3   9 637.113 74.2523   3
  -1  -3  -9 607.621 50.0773   7
  -1  -3  -9 670.343 75.3041   6
   1   3  10 10.8041 39.0183   6
  -1  -3 -10-2.93623 14.7448   7
   1   3  10 24.2922 26.1562   3
   1   3  11 893.317 105.910   6
   1   3  11 676.200 84.6116   3
   1   3  12 354.750 62.3060   3
   1   3  12 422.507 79.3537   6
   1   3  12 427.909 80.5543   2
   1   3  13 13.2765 37.1462   6
   1   3  13 27.1684 35.8337   5
   1   3  13 28.9882 27.0393   2
   1   3  14 665.231 103.192   6
   1   3  14 716.098 105.558   5
  -1  -4  15 251.286 47.5858   6
  -1  -4  15 371.208 82.7862   3
  -1  -4  14 321.728 51.0937   6
  -1  -4  14 167.783 56.8512   3
  -1  -4  13 755.025 98.5344   5
  -1  -4  13 965.989 80.0681   6
  -1  -4  13 826.773 115.503   3
  -1  -4  12 221.126 53.7436   5
  -1  -4  12 183.186 35.0729   6
  -1  -4  12 120.262 46.6903   3
  -1  -4  12 129.646 28.2943   7
  -1  -4  11 1464.79 141.074   3
  -1  -4  11 1731.10 92.7461   6
  -1  -4  11 1378.01 82.0111   7
  -1  -4  10 53.8059 30.8592   3
   1   4 -10 108.964 16.5205   1
  -1  -4  10 134.079 31.8760   6
  -1  -4   9 3904.07 247.703   3
   1   4  -9 4194.42 158.559   1
  -1  -4   8 23.4508 16.3865   5
  -1  -4   8 90.9355 25.9732   6
   1   4  -8 78.7738 17.9522   1
  -1  -4   8 108.745 35.6690   3
  -1  -4   7 1253.88 92.2676   6
  -1  -4   7 1170.16 95.4846   5
  -1  -4   6 334.290 60.3789   6
  -1  -4   6 337.179 47.8797   5
   1   4  -5 602.531 70.8490   3
  -1  -4   5 598.508 61.5632   5
   1   4  -4 2350.62 146.220   3
  -1  -4   4 2060.86 122.540   5
   1   4  -4 2265.11 127.755   5
  -1  -4   3 3926.14 176.536   5
   1   4  -3 3735.95 181.838   5
   1   4  -2 15040.4 518.900   5
  -1  -4   2 15104.4 498.851   5
   1   4  -1 28879.0 911.018   5
  -1  -4   1 28494.4 936.385   3
  -1  -4   1 28943.9 883.774   5
  -1  -4   0 680.581 61.4716   6
   1   4   0 647.330 75.3768   5
  -1  -4   0 714.310 60.8995   5
   1   4   0 674.140 79.8377   3
  -1  -4   0 646.858 73.6853   3
  -1  -4  -1 2363.03 147.037   3
   1   4   1 2440.44 155.484   3
   1   4   1 2340.34 171.914   4
   1   4   1 2640.60 152.943   5
   1   4   2 5440.58 259.035   3
  -1  -4  -2 5895.11 255.728   3
   1   4   2 5705.17 286.620   4
   1   4   2 5927.40 263.614   5
   1   4   3 58.0439 34.5970   5
  -1  -4  -3-16.2307 42.8220   2
   1   4   3 89.4279 34.7578   3
  -1  -4  -3 33.6132 16.6236   3
   1   4   4 17.4834 35.5328   5
  -1  -4  -4 12.9456 14.7889   3
  -1  -4  -4 17.2949 70.2966   2
   1   4   4 8.27290 39.3367   3
  -1  -4  -5 3382.07 267.345   2
   1   4   5 3096.48 187.373   5
   1   4   5 2912.39 178.878   3
  -1  -4  -6 1723.58 189.092   2
   1   4   6 1473.74 126.439   5
   1   4   6 1647.37 125.605   3
   1   4   7 2436.01 161.096   3
   1   4   7 2266.19 165.420   5
  -1  -4  -7 2607.06 241.239   2
  -1  -4  -7 2550.39 149.698   6
  -1  -4  -8 93.9731 30.1790   6
   1   4   8 64.7589 35.6282   3
  -1  -4  -8 22.5566 63.1338   2
   1   4   8 78.5453 45.6541   5
   1   4   9 3783.49 214.264   3
   1   4   9 3595.58 228.605   5
  -1  -4 -10 26.8198 19.5502   7
   1   4  10-16.0876 30.0025   2
   1   4  10-9.88277 37.9960   3
   1   4  10 38.4144 37.7578   5
  -1  -4 -11 242.370 35.5005   7
   1   4  11 355.645 78.6525   2
   1   4  11 265.439 55.9679   3
   1   4  11 219.077 67.9375   5
  -1  -4 -12 48.6341 18.2055   7
   1   4  12 64.8302 40.0111   2
   1   4  13 113.503 50.2465   2
  -1  -5  14 6.28604 22.7021   6
  -1  -5  14-18.8334 24.8362   3
  -1  -5  13 409.431 73.0027   5
  -1  -5  13 305.390 75.9717   3
  -1  -5  12 2861.27 148.036   6
  -1  -5  12 2961.85 231.091   3
  -1  -5  11 1941.43 183.794   3
  -1  -5  11 2384.89 133.640   6
  -1  -5  11 2032.42 155.909   5
   1   5 -10 1513.05 84.4618   1
  -1  -5  10 1429.77 106.364   6
   1   5  -9 486.009 47.4820   1
  -1  -5   9 518.825 67.0471   6
  -1  -5   8 939.062 90.0235   6
  -1  -5   7 115.706 38.6681   6
  -1  -5   6 85.6353 26.3760   5
  -1  -5   6 161.669 47.1178   3
  -1  -5   6 163.332 43.2669   6
  -1  -5   5 6513.50 275.745   5
   1   5  -5 6149.42 291.255   3
  -1  -5   5 6304.43 328.613   3
  -1  -5   4 3420.22 224.339   3
   1   5  -4 3720.67 195.195   5
  -1  -5   4 3791.42 187.689   5
  -1  -5   3 1598.32 134.765   3
   1   5  -3 1562.12 114.909   5
  -1  -5   3 1776.78 105.827   5
   1   5  -2 11367.1 302.196   5
  -1  -5   2 11275.3 341.483   3
   1   5  -2 12215.5 323.519   3
   1   5  -1 2320.57 143.075   5
  -1  -5   1 2278.76 151.623   3
   1   5  -1 2156.01 140.126   3
   1   5   0 11675.1 321.267   5
   1   5   0 12664.2 334.070   3
  -1  -5   0 12220.5 337.400   3
  -1  -5  -1 695.161 83.2626   3
   1   5   1 898.536 98.4556   5
   1   5   1 817.279 98.3600   3
  -1  -5  -2 540.460 61.8180   6
  -1  -5  -2 493.442 67.2325   3
   1   5   2 530.323 77.9612   5
   1   5   2 439.175 79.3868   3
   1   5   3 2479.78 174.906   5
  -1  -5  -3 2847.98 153.795   6
   1   5   3 2405.70 167.290   3
  -1  -5  -3 2582.22 159.872   3
   1   5   4 5602.22 293.138   5
  -1  -5  -4 6159.84 260.230   6
  -1  -5  -4 6430.36 272.790   3
   1   5   4 5364.78 276.678   3
  -1  -5  -4 5803.43 372.584   2
  -1  -5  -5 3461.84 280.467   2
   1   5   5 3161.99 213.701   5
  -1  -5  -5 3689.94 186.323   6
   1   5   5 3075.91 197.207   3
  -1  -5  -5 3660.39 190.351   3
   1   5   6 6814.44 353.539   4
  -1  -5  -6 5528.49 393.104   2
   1   5   6 6214.20 301.228   3
   1   5   6 6477.66 325.173   5
   1   5   7 1256.40 123.772   3
   1   5   7 1413.10 144.954   5
   1   5   8 756.969 105.104   5
   1   5   8 554.633 88.0074   3
   1   5   8 741.877 122.568   2
   1   5   9 101.610 52.4824   5
   1   5   9 123.407 49.1315   3
   1   5   9 58.9184 41.0261   2
   1   5  10 15.2862 42.7620   5
   1   5  10-19.0423 30.7552   2
   1   5  10 11.5054 32.1856   3
   1   5  11 258.313 72.5699   5
  -1  -5 -11 242.807 42.1336   7
   1   5  11 351.791 84.8985   2
   1   5  12 188.121 69.5931   5
   1   5  12 92.0623 45.5502   2
  -1  -6  13 202.146 65.5710   3
  -1  -6  13 220.380 45.2228   6
  -1  -6  12 388.313 94.7919   3
  -1  -6  12 331.861 66.8019   5
  -1  -6  12 508.748 64.3156   6
  -1  -6  11 56.0173 38.9396   3
  -1  -6  11 10.8427 20.2332   5
  -1  -6  11 36.6426 27.3436   6
  -1  -6  10 175.272 46.0456   6
   1   6 -10 163.756 31.1615   1
  -1  -6  10 186.003 45.4496   5
  -1  -6   9 70.3656 41.0362   6
   1   6  -9 46.6654 27.3918   1
  -1  -6   8 50.5798 35.2088   3
  -1  -6   8 129.831 61.0982   6
  -1  -6   7 586.821 98.5412   3
  -1  -6   7 523.275 90.5250   6
  -1  -6   6 94.1619 41.4742   3
   1   6  -5 1505.88 123.070   5
  -1  -6   5 1403.75 148.592   3
  -1  -6   4 838.963 121.721   4
   1   6  -4 834.222 92.9607   5
  -1  -6   4 827.669 109.962   3
   1   6  -3 7169.42 337.972   5
   1   6  -3 7763.89 348.193   3
  -1  -6   3 7351.98 398.248   4
  -1  -6   2 2942.56 210.607   3
   1   6  -2 3199.43 199.196   5
   1   6  -2 3109.39 195.349   3
  -1  -6   2 2844.82 221.232   4
  -1  -6   1 1708.54 150.480   3
   1   6  -1 1840.41 147.551   5
  -1  -6   1 1548.39 155.937   4
  -1  -6   0 5859.40 317.414   4
  -1  -6   0 5346.43 286.490   3
   1   6   0 5977.42 287.361   3
   1   6   0 5900.84 292.541   5
  -1  -6   0 5451.15 246.589   6
  -1  -6  -1 5690.98 260.847   6
   1   6   1 5861.52 295.004   3
  -1  -6  -1 5743.51 292.802   3
   1   6   1 6059.95 308.477   5
   1   6   2 353.184 66.4861   3
  -1  -6  -2 334.216 52.6843   6
  -1  -6  -2 260.067 55.5764   3
   1   6   2 329.598 69.4881   5
   1   6   3 4211.05 238.205   3
  -1  -6  -3 3918.92 218.823   3
  -1  -6  -3 4280.94 211.648   6
   1   6   3 3525.93 238.430   5
   1   6   4 1531.25 138.457   3
  -1  -6  -4 1545.20 125.420   3
   1   6   4 1894.11 179.675   4
   1   6   4 1449.05 147.807   5
  -1  -6  -4 1642.23 122.911   6
   1   6   5 1350.73 182.580   2
   1   6   5 1234.18 125.139   3
   1   6   5 1296.38 146.598   5
  -1  -6  -5 1552.20 120.213   3
   1   6   6 256.740 78.5955   5
   1   6   6 233.346 62.7327   3
   1   6   6 121.709 60.2983   2
   1   6   7 126.818 61.0803   5
   1   6   7 143.296 61.1220   3
   1   6   7 167.550 67.0795   2
   1   6   8 244.353 60.8101   3
   1   6   8 304.106 87.6164   2
   1   6   8 348.189 83.6404   5
   1   6   9-24.9083 40.2322   3
   1   6   9-22.7814 36.7975   2
   1   6   9 17.3447 36.1685   5
   1   6  10 466.400 106.276   2
   1   6  10 399.617 93.5417   5
  -1  -6 -11-6.64707 23.1918   7
   1   6  11 21.1491 27.8899   2
  -1  -7  12 8.03240 25.9469   6
  -1  -7  11 346.697 64.9351   6
  -1  -7  10-10.8004 17.4461   5
  -1  -7  10-9.85555 38.9909   6
  -1  -7   9-19.7229 31.8541   3
   1   7  -9-6.31419 18.6188   1
  -1  -7   9 83.9115 36.5957   5
  -1  -7   9 22.6954 43.6281   6
  -1  -7   8 591.528 109.473   3
  -1  -7   8 702.233 84.8833   5
  -1  -7   8 472.592 85.2277   6
  -1  -7   7 885.815 96.0525   5
  -1  -7   7 811.562 126.556   3
  -1  -7   7 1021.23 126.928   6
  -1  -7   6-17.8298 23.5125   3
  -1  -7   6 9.50196 15.3467   5
   1   7  -5 239.848 62.2134   5
  -1  -7   5 275.756 72.1950   3
  -1  -7   5 203.541 66.1010   4
  -1  -7   5 256.178 50.2129   5
  -1  -7   4 589.870 74.5271   5
  -1  -7   4 679.592 117.116   4
   1   7  -4 592.429 92.1347   5
  -1  -7   4 547.451 96.7937   3
   1   7  -3 1253.95 125.471   3
   1   7  -3 1537.93 143.620   5
  -1  -7   3 1289.22 111.610   5
  -1  -7   3 1181.61 138.862   3
  -1  -7   3 1287.44 157.655   4
   1   7  -2 1920.65 157.943   3
  -1  -7   2 2140.19 142.495   5
  -1  -7   2 1880.92 186.227   4
  -1  -7   2 1829.26 171.759   3
   1   7  -2 1990.71 169.850   5
   1   7  -1 35.2388 32.9664   3
  -1  -7   1 148.710 36.2313   5
   1   7  -1 66.6298 48.1991   5
  -1  -7   1 67.2014 44.3891   4
  -1  -7   1 128.991 46.3721   3
  -1  -7   1 129.019 36.8501   6
   1   7   0 496.739 80.4412   3
   1   7   0 584.964 99.6437   5
  -1  -7   0 299.144 64.5390   3
  -1  -7   0 464.315 65.4500   6
   1   7   1 888.889 107.992   3
  -1  -7  -1 886.586 107.180   3
   1   7   1 1143.87 135.084   5
  -1  -7  -1 1045.74 99.2316   6
   1   7   2 1275.58 132.314   3
  -1  -7  -2 1313.44 128.616   3
  -1  -7  -2 1359.50 116.366   6
   1   7   2 1485.30 157.438   5
   1   7   3 635.797 131.965   2
   1   7   3 760.728 108.111   3
   1   7   3 600.645 104.754   5
  -1  -7  -3 617.940 85.1091   3
   1   7   4 668.097 135.229   2
   1   7   4 590.019 97.2602   3
   1   7   4 610.815 106.846   5
  -1  -7  -4 571.260 80.6629   3
   1   7   5 776.400 120.454   5
   1   7   5 810.206 108.718   3
  -1  -7  -5 871.504 95.7613   3
   1   7   5 818.607 154.399   2
   1   7   6 754.916 103.045   3
   1   7   6 590.031 112.247   5
   1   7   6 715.689 144.196   2
   1   7   7 74.2640 59.9979   5
   1   7   7 54.7660 57.1233   2
   1   7   8 38.5247 50.8044   5
   1   7   8-26.7019 49.7990   2
   1   7   9 1864.56 218.631   2
   1   7   9 1621.87 186.377   5
  -1  -8  10 35.7174 41.5511   6
  -1  -8   9 27.3523 45.9985   6
  -1  -8   9 65.3798 45.4589   3
  -1  -8   8 268.762 76.5965   6
  -1  -8   8 211.371 68.6533   3
  -1  -8   8 282.423 57.3254   5
  -1  -8   7 20.5436 33.1797   3
  -1  -8   7-48.5395 52.2636   6
  -1  -8   7-10.1947 21.2568   5
  -1  -8   6 318.923 83.5136   3
  -1  -8   6 259.544 82.7178   4
  -1  -8   6 289.514 56.4358   5
  -1  -8   5 451.365 103.533   4
  -1  -8   5 462.741 95.6095   3
   1   8  -5 314.990 70.1546   5
  -1  -8   5 284.574 55.7195   5
  -1  -8   4 664.122 121.637   4
  -1  -8   4 746.382 118.543   3
   1   8  -4 778.659 107.498   5
  -1  -8   4 754.411 88.7844   5
  -1  -8   3 407.185 93.5439   4
  -1  -8   3 304.312 75.3197   3
   1   8  -3 478.164 88.5413   5
  -1  -8   3 325.319 56.3968   5
  -1  -8   2 19.5036 31.5094   4
  -1  -8   2 36.6093 22.5927   5
  -1  -8   2 16.9290 31.5810   3
   1   8  -2 29.5359 38.9569   5
  -1  -8   1 1185.99 111.726   6
   1   8  -1 1267.00 141.494   5
  -1  -8   1 1124.54 135.742   3
   1   8  -1 814.560 157.900   2
  -1  -8   1 1058.88 103.686   5
  -1  -8   1 982.910 137.627   4
  -1  -8   0 288.357 69.7649   3
   1   8   0 305.735 78.3539   5
   1   8   0 225.099 91.2209   2
   1   8   1 3081.85 309.951   2
  -1  -8  -1 3529.36 236.588   3
   1   8   1 3429.07 251.550   5
   1   8   2 3187.05 309.303   2
   1   8   2 2679.20 232.250   5
   1   8   3 128.436 64.0975   5
   1   8   3 235.404 86.8281   2
  -1  -8  -3 87.4853 38.7868   3
   1   8   4 19.1833 50.6212   5
   1   8   4 118.554 61.8201   2
  -1  -8  -4 58.8301 31.0755   3
   1   8   5-19.9038 55.6802   5
   1   8   5-30.1212 39.7230   2
  -1  -8  -5-11.1245 25.4119   3
   1   8   6 334.473 106.629   2
   1   8   6 434.954 108.066   5
   1   8   7-60.8339 80.2403   2
  -1  -9   9 47.0470 43.8895   6
  -1  -9   8 308.498 87.9567   6
  -1  -9   7 22.4751 36.3069   3
  -1  -9   7 36.9545 54.4895   6
  -1  -9   6 25.5308 33.6738   4
  -1  -9   6 21.8702 35.3279   3
  -1  -9   5 63.7739 48.5698   3
   1   9  -5 56.4770 43.6827   5
  -1  -9   5 24.3997 39.4262   4
  -1  -9   5 40.2289 31.1270   5
  -1  -9   4 1330.15 167.598   3
  -1  -9   4 1484.14 194.884   4
  -1  -9   4 1534.49 129.798   5
   1   9  -4 1205.33 143.026   5
  -1  -9   3-19.5066 40.6729   3
   1   9  -3-15.8474 44.3321   5
  -1  -9   3 44.4958 46.3886   4
   1   9  -3 62.3210 58.1126   2
  -1  -9   2 1485.78 171.823   3
  -1  -9   2 1550.24 185.151   4
   1   9  -2 1088.52 190.034   2
   1   9  -2 1596.84 167.613   5
   1   9  -1 3279.16 326.769   2
   1   9  -1 3360.26 255.635   5
  -1  -9   1 3724.97 266.845   3
   1   9   0-18.2153 50.9564   5
  -1  -9   0 16.4933 34.3907   3
   1   9   0 31.0595 50.1644   2
   1   9   1 531.929 113.997   5
  -1  -9  -1 417.495 82.3521   3
   1   9   1 281.786 105.877   2
   1   9   2 159.321 69.6397   5
  -1  -9  -2 175.063 51.1126   3
   1   9   2 159.060 72.8106   2
  -1  -9  -3 285.735 67.4775   3
   1   9   3 382.318 122.678   2
   1   9   3 144.548 72.3645   5
  -1  -9  -4 51.1693 31.5945   3
   1   9   4 32.1036 42.3612   2
   1   9   4 107.941 63.6746   5
   1   9   5 134.747 69.5163   5
  -1  -9  -5 96.7698 37.5249   3
  -1 -10   7 307.076 95.8309   6
   1  10  -3 349.255 85.1719   5
   1  10  -2 493.836 104.666   5
  -1 -10   2 499.361 99.5292   3
   1  10  -1 57.5230 56.5537   5
  -1 -10   1 37.5691 42.9235   3
  -1 -10   0 494.314 98.7909   3
   1  10   0 768.102 130.276   5
  -1 -10  -1 565.875 99.0025   3
   1  10   1 356.936 100.665   5
  -1 -10  -2 732.211 110.452   3
   1  10   2 657.068 125.757   5
  -1 -10  -3-14.5345 27.1090   3
  -1 -10  -4 94.9481 40.0844   3
  -2  10   4 1261.02 203.824   2
  -2  10   3 30.4253 69.4987   2
  -2  10   2 59.7220 55.7139   2
   2 -10  -1 44.8108 36.8874   3
  -2  10   1 70.6027 65.8554   5
  -2  10   1 87.9274 61.1335   2
  -2  10   0 45.7317 56.4283   5
  -2  10   0 28.8301 46.5829   2
   2 -10   0 64.9949 40.1100   3
  -2  10  -1 584.270 122.796   5
   2 -10   1 645.474 117.135   4
   2 -10   1 510.268 96.4497   3
  -2  10  -2 66.0292 58.0584   5
   2 -10   2 21.6716 28.5979   4
  -2  10  -2 28.9413 27.0073   2
   2 -10   2 93.1592 49.1512   3
  -2  10  -3 278.942 87.2960   5
  -2  10  -3 262.342 98.0748   2
   2 -10   3 68.5507 52.3300   4
   2 -10   3 117.362 51.7287   3
   2 -10   4 489.252 103.274   3
   2 -10   6 27.1247 75.8825   6
  -2   9   8 85.1525 70.0663   2
  -2   9   7 176.889 82.6197   2
  -2   9   6-29.5737 39.0079   2
  -2   9   5 526.156 128.500   2
  -2   9   5 417.274 110.528   5
  -2   9   4 142.927 70.6867   2
  -2   9   4 212.576 82.5487   5
  -2   9   3-28.1932 45.5360   2
   2  -9  -3-11.2590 25.7194   3
  -2   9   3-22.9060 52.3205   5
  -2   9   2 273.906 92.2821   2
  -2   9   2 111.468 80.7327   5
   2  -9  -2 240.136 55.5989   3
   2  -9  -1 27.6284 25.7816   3
  -2   9   1 43.1122 60.3093   5
  -2   9   1 53.3592 43.1011   2
   2  -9   0 15.0988 24.3860   3
  -2   9   0-42.0257 58.7815   5
   2  -9   0 36.6211 34.1481   4
  -2   9   0-26.2120 34.5661   2
   2  -9   1 112.604 45.0355   3
  -2   9  -1 103.157 60.8627   5
   2  -9   1 38.1080 30.8260   4
  -2   9  -1 52.1293 42.1348   2
   2  -9   2-17.0269 27.4998   3
  -2   9  -2 40.5957 50.0764   5
   2  -9   2 20.1256 26.5398   4
  -2   9  -2 52.0156 42.0048   2
  -2   9  -3-19.8248 58.4579   5
   2  -9   3 64.2652 44.6657   4
   2  -9   3-17.8287 23.5109   3
  -2   9  -4 58.7449 51.6800   5
   2  -9   4 68.1909 47.4323   4
   2  -9   4 74.3761 42.5127   3
   2  -9   5 48.0381 38.8202   4
   2  -9   5 57.7164 43.9670   3
   2  -9   6 25.1067 40.5592   4
   2  -9   6 24.9520 69.8066   6
   2  -9   6 39.7990 37.1221   3
   2  -9   7 46.6962 61.6089   6
   2  -9   7 81.7665 46.7299   3
   2  -9   8 21.9831 54.2375   6
   2  -9   9 353.038 104.746   6
   2  -9  10 37.8925 58.6036   6
  -2   8  10 442.843 109.369   2
  -2   8   9 48.8476 55.8024   2
  -2   8   8 98.2267 64.7818   5
  -2   8   8 25.4499 47.4838   2
  -2   8   7 611.398 136.978   2
  -2   8   7 690.855 138.137   5
  -2   8   6 262.880 48.3994   3
  -2   8   6 374.917 100.154   2
  -2   8   6 184.250 83.4988   5
  -2   8   5 26.4188 42.6732   2
   2  -8  -5 15.4430 17.6475   3
  -2   8   5 89.2049 65.7631   5
  -2   8   4 26.0551 42.0888   2
  -2   8   4-21.4605 49.0240   5
   2  -8  -4 44.9096 25.1390   3
  -2   8   3-25.4475 41.1021   2
  -2   8   3-41.2264 50.8562   5
   2  -8  -3-10.2382 13.5081   3
  -2   8   2 196.767 76.2292   2
  -2   8   2 181.044 77.4994   5
   2  -8  -2 170.015 47.5270   3
  -2   8   1 116.658 60.1790   5
   2  -8  -1 62.6446 33.1325   3
  -2   8   1 71.3565 44.4244   2
   2  -8  -1 143.282 51.4818   4
  -2   8   0 19.0313 43.4694   5
   2  -8   0-13.4754 21.7649   3
  -2   8   0-23.3594 37.7279   2
   2  -8   0 32.9203 26.5854   4
  -2   8  -1 18.6163 45.9288   5
   2  -8   1-14.4001 26.8569   3
   2  -8   1-17.3355 16.1674   4
  -2   8  -1 22.9789 30.3039   2
   2  -8   2 73.8400 42.2335   4
  -2   8  -2 110.589 68.7899   5
   2  -8   2 91.1607 44.8668   3
   2  -8   3 19.6490 31.7493   4
   2  -8   3 31.8026 29.6704   3
  -2   8  -3 108.294 65.1896   5
   2  -8   4-20.7610 19.3596   4
   2  -8   4 16.5075 21.7691   3
  -2   8  -4-17.8535 47.0875   5
   2  -8   5 33.8245 31.5544   3
   2  -8   6 555.215 98.6167   3
   2  -8   6 757.365 138.873   6
   2  -8   7 71.5613 40.9078   3
   2  -8   7 62.7571 58.5504   6
   2  -8   8 18.5396 17.2925   3
   2  -8   8-19.7336 58.1903   6
   2  -8   9 347.809 83.1177   3
   2  -8   9 334.338 90.5020   6
   2  -8  10 102.211 57.3446   6
   2  -8  11-15.9885 42.1708   6
   2  -8  12 15.1923 44.7999   6
  -2   7  12 256.360 74.7359   2
  -2   7  12 236.702 50.8930   8
  -2   7  11 18.9586 30.6244   2
  -2   7  10 20.1071 26.5213   2
  -2   7   9 1545.53 194.166   5
  -2   7   9 1469.93 181.173   2
  -2   7   8 243.152 40.8346   3
  -2   7   8 286.242 84.9779   2
  -2   7   8 375.145 101.079   5
  -2   7   7 1221.07 177.546   2
  -2   7   7 1187.69 90.6993   3
  -2   7   7 1047.27 161.507   5
  -2   7   6 15.4813 54.0154   4
   2  -7  -6 21.7032 14.3153   3
  -2   7   6 6.13877 21.4215   3
  -2   7   6 46.5700 43.4267   2
  -2   7   6-41.1210 46.9632   5
   2  -7  -5 2488.32 143.647   3
  -2   7   5 2459.43 143.339   3
  -2   7   5 2757.18 261.869   2
  -2   7   5 2956.13 244.652   5
  -2   7   4 2419.84 244.111   2
  -2   7   4 2855.54 237.298   5
   2  -7  -4 2543.10 153.612   3
   2  -7  -3 8.89314 14.3632   3
  -2   7   3-22.3715 51.0981   2
  -2   7   3 18.4059 70.7645   5
   2  -7  -2 79.4832 32.1162   3
  -2   7   2 17.7953 59.8413   5
  -2   7   2 21.5215 28.4068   2
  -2   7   1 1766.28 200.165   2
   2  -7  -1 2016.71 167.204   5
  -2   7   1 1931.57 189.631   5
   2  -7  -1 1760.68 143.161   3
   2  -7  -1 1584.16 156.041   4
   2  -7   0 458.192 75.4023   3
  -2   7   0 728.291 83.1411   1
   2  -7   0 706.034 100.581   5
   2  -7   0 681.699 102.607   4
  -2   7   0 464.028 100.968   2
  -2   7   0 659.503 112.769   5
  -2   7  -1 1436.81 116.422   1
   2  -7   1 1413.16 148.061   4
   2  -7   1 1117.71 130.023   5
  -2   7  -1 1342.35 151.998   5
   2  -7   1 1316.76 132.319   3
   2  -7   2 897.233 110.352   3
   2  -7   2 1331.26 142.896   5
  -2   7  -2 1021.00 136.048   5
   2  -7   2 1056.98 134.673   4
  -2   7  -2 983.254 95.9931   1
   2  -7   3 67.9685 38.0271   3
  -2   7  -3 8.46481 27.3427   1
   2  -7   3-15.2164 24.5757   5
  -2   7  -3 48.4921 56.3959   5
   2  -7   4 515.597 87.7311   3
  -2   7  -4 569.593 73.4316   1
   2  -7   4 782.542 111.389   5
  -2   7  -4 546.432 104.034   5
   2  -7   5 41.4654 69.7048   6
  -2   7  -5-16.4961 36.0747   1
   2  -7   5 14.4376 26.9257   3
   2  -7   5 16.1093 26.0184   5
   2  -7   6 253.437 89.2040   6
  -2   7  -6 146.394 46.4143   1
   2  -7   6 210.780 56.3892   3
   2  -7   7 1057.48 149.582   6
  -2   7  -7 964.006 92.6767   1
   2  -7   7 847.301 116.366   3
   2  -7   8 1234.20 152.832   6
  -2   7  -8 1023.06 93.8373   1
   2  -7   8 788.168 117.858   3
   2  -7   9 32.1128 51.8661   6
   2  -7   9-17.2373 32.1486   3
   2  -7  10 105.106 59.4631   6
   2  -7  10 90.6927 50.8128   3
   2  -7  11 401.465 83.1763   6
   2  -7  12 123.799 57.4659   6
   2  -7  13-26.3313 42.5336   6
  -2   6  13 15.8067 29.4818   2
  -2   6  12 207.465 61.5672   2
  -2   6  12 191.471 40.2226   8
  -2   6  12 130.637 64.4033   5
  -2   6  11 258.933 67.7882   2
  -2   6  11 261.015 47.9283   8
  -2   6  11 106.010 76.8361   5
  -2   6  10 903.969 128.063   2
  -2   6  10 586.418 59.2250   3
  -2   6   9 788.246 123.146   2
  -2   6   9 795.268 68.4818   3
  -2   6   8 2426.97 198.242   4
  -2   6   8 2827.19 230.567   2
   2  -6  -8 2351.43 244.456   2
  -2   6   8 2332.82 126.390   3
  -2   6   7 2107.05 210.949   5
  -2   6   7 2426.12 128.930   3
  -2   6   7 2383.00 192.094   4
  -2   6   7 2378.05 220.167   2
  -2   6   7 2525.13 158.338   1
  -2   6   6 1381.73 92.3498   3
  -2   6   6 1410.14 170.340   5
  -2   6   6 1293.21 137.888   4
   2  -6  -6 1420.09 85.8115   3
  -2   6   6 1132.62 155.974   2
  -2   6   5-19.4901 31.4782   2
  -2   6   5 25.7378 35.9995   4
  -2   6   5 26.5743 19.1943   3
  -2   6   5 52.0735 58.3581   5
   2  -6  -5-5.15878 10.7564   3
  -2   6   4 1057.46 81.1660   3
  -2   6   4 883.848 126.495   5
  -2   6   4 934.752 91.0637   1
  -2   6   4 1183.14 152.765   2
   2  -6  -4 960.241 82.0145   3
  -2   6   3 161.194 62.4398   5
  -2   6   3 323.322 79.6761   2
   2  -6  -3 323.904 50.0818   3
  -2   6   2 5256.69 239.385   1
  -2   6   2 4732.57 314.812   2
   2  -6  -2 5020.33 239.549   3
   2  -6  -2 4874.83 270.188   5
  -2   6   2 4255.72 283.846   5
   2  -6  -1 246.736 47.9183   3
  -2   6   1 106.319 49.5198   5
   2  -6  -1 282.537 58.7931   5
   2  -6  -1 283.441 58.6592   4
  -2   6   1 246.814 70.0682   2
  -2   6   1 309.102 50.8859   1
  -2   6   0 700.218 76.4031   1
   2  -6   0 638.056 90.9756   5
   2  -6   0 752.673 86.6654   3
   2  -6   0 566.196 86.6319   4
  -2   6   0 664.839 102.011   5
  -2   6  -1 1421.06 109.194   1
   2  -6   1 1415.71 140.985   4
   2  -6   1 1494.56 127.399   3
  -2   6  -1 1585.13 153.562   5
   2  -6   1 1520.39 145.438   5
  -2   6  -2 43.3888 38.1520   5
   2  -6   2 13.5945 21.9686   5
   2  -6   2 32.2662 24.5772   3
  -2   6  -2 29.7386 24.0265   1
  -2   6  -3 42.6816 41.9523   5
   2  -6   3 22.4718 25.6640   3
   2  -6   3-14.0263 13.0798   5
  -2   6  -3 36.9515 22.8560   1
   2  -6   4 1890.20 169.931   5
   2  -6   4 1790.11 149.222   3
  -2   6  -4 1837.54 124.271   1
   2  -6   5 3065.02 248.141   6
   2  -6   5 3039.00 221.852   5
  -2   6  -5 3098.81 168.336   1
   2  -6   5 2761.94 195.335   3
   2  -6   6 154.108 46.7318   3
  -2   6  -6 213.782 42.4143   1
   2  -6   6 149.462 80.6684   6
   2  -6   7 266.166 84.1558   6
   2  -6   7 238.536 66.6793   5
   2  -6   7 271.768 62.4626   3
  -2   6  -7 236.115 47.6538   1
  -2   6  -8 3274.45 173.212   1
   2  -6   8 3383.15 232.032   3
   2  -6   8 3196.98 242.228   5
   2  -6   8 3294.56 236.773   6
   2  -6   9 2755.96 208.650   6
   2  -6   9 2716.79 209.962   3
  -2   6  -9 2541.43 145.874   1
   2  -6  10 64.8218 37.0769   3
   2  -6  10 105.172 56.2174   6
   2  -6  11 17.2252 27.8219   3
   2  -6  11 12.7364 41.1418   6
  -2   6 -11 6.36590 22.2126   8
   2  -6  12 12.3064 36.2898   6
   2  -6  13 71.7025 41.7428   6
   2  -6  14 92.6245 47.1305   6
  -2   5  14-13.8623 22.3921   2
  -2   5  13 894.287 112.200   2
  -2   5  13 659.148 77.1335   1
  -2   5  13 870.316 135.792   5
  -2   5  13 688.585 62.5195   8
  -2   5  12 96.3003 44.4846   2
  -2   5  12 114.834 41.0588   1
  -2   5  12 63.7642 24.3590   8
  -2   5  12 19.0879 50.3840   5
  -2   5  11 247.626 61.8861   2
  -2   5  11 217.484 36.0337   3
  -2   5  11 283.193 51.4086   1
  -2   5  11 295.853 82.9622   5
  -2   5  11 226.514 41.4496   8
  -2   5  10 2695.81 136.022   3
  -2   5  10 3062.31 169.818   1
  -2   5  10 2874.38 208.515   2
  -2   5  10 2832.10 234.840   5
  -2   5   9 1026.70 77.0466   3
  -2   5   9 1179.99 100.851   1
  -2   5   9 1214.95 152.420   5
  -2   5   9 1194.23 132.904   2
   2  -5  -9 1138.91 172.268   2
  -2   5   8 95.4886 41.8586   4
  -2   5   8 149.139 38.3189   1
   2  -5  -8 97.8953 60.6985   2
  -2   5   8 218.069 60.7720   2
   2  -5  -8 172.813 41.7636   6
  -2   5   8 168.122 31.1603   3
  -2   5   7 1331.82 104.075   1
   2  -5  -7 1148.03 108.634   6
  -2   5   7 1320.79 143.636   2
   2  -5  -7 1277.55 164.841   2
  -2   5   7 1194.43 78.8600   3
  -2   5   7 1469.39 132.551   4
  -2   5   6 1839.41 121.509   1
   2  -5  -6 1717.14 131.406   6
   2  -5  -6 1600.15 131.038   5
  -2   5   6 1681.33 93.9265   3
  -2   5   6 1649.12 139.169   4
   2  -5  -6 1476.96 168.665   2
  -2   5   6 1634.97 163.250   2
   2  -5  -5 223.061 29.8825   3
  -2   5   5 221.805 32.2763   3
  -2   5   5 357.395 65.3566   4
  -2   5   5 312.968 72.5155   5
   2  -5  -5 169.645 42.6682   5
  -2   5   5 310.276 49.6538   1
   2  -5  -4 371.585 43.2589   3
  -2   5   4 256.625 60.6194   4
  -2   5   4 400.520 44.4030   3
  -2   5   4 429.936 57.2644   1
   2  -5  -4 334.196 58.1189   5
  -2   5   4 299.673 72.3627   5
   2  -5  -3 4976.36 212.904   3
  -2   5   3 4801.31 284.248   5
   2  -5  -2 296.045 43.9400   3
  -2   5   2 292.179 71.4848   5
   2  -5  -2 193.727 42.7202   4
   2  -5  -1 190.532 39.1305   3
   2  -5  -1 213.422 48.2512   4
  -2   5   1 311.735 78.7287   5
  -2   5   1 229.931 50.5095   1
  -2   5   0-12.6809 51.5419   5
   2  -5   0 15.6347 14.5788   3
   2  -5   0 10.5130 16.9794   4
   2  -5   0-11.5022 10.7254   5
  -2   5   0-6.49191 26.3866   1
   2  -5   1 188.781 40.6140   3
   2  -5   1 70.8791 31.3056   5
  -2   5  -1 112.402 55.9342   5
  -2   5  -1 96.3638 36.5660   1
  -2   5  -2 2937.23 159.809   1
   2  -5   2 2955.20 174.783   3
  -2   5  -2 3264.79 212.795   5
   2  -5   2 2599.16 190.570   5
   2  -5   3 362.927 59.4511   3
  -2   5  -3 483.345 63.2740   1
   2  -5   3 626.656 88.4233   5
  -2   5  -3 505.161 82.2799   5
   2  -5   4 834.807 107.681   5
   2  -5   4 1150.03 139.814   6
  -2   5  -4 926.551 80.3795   1
   2  -5   4 844.943 92.6476   3
   2  -5   5 3572.83 233.764   5
   2  -5   5 3798.66 251.928   6
  -2   5  -5 3633.49 175.158   1
   2  -5   5 3123.80 198.718   3
   2  -5   6 22854.0 853.030   5
  -2   5  -6 23759.4 750.179   1
   2  -5   6 24222.8 860.006   6
   2  -5   6 22845.1 813.209   3
   2  -5   7 543.099 94.9196   6
   2  -5   7 564.075 92.1877   5
   2  -5   7 699.504 91.3768   3
  -2   5  -7 679.193 67.3366   1
  -2   5  -8 410.918 51.8763   1
   2  -5   8 362.875 66.8610   3
   2  -5   8 391.976 80.2365   5
   2  -5   8 333.253 77.0857   6
   2  -5   9 1141.53 125.269   3
  -2   5  -9 1188.43 88.0082   1
   2  -5   9 1036.23 132.118   5
   2  -5   9 968.567 115.958   6
  -2   5 -10 917.320 75.8224   8
   2  -5  10 977.553 112.338   6
   2  -5  10 864.298 113.703   3
   2  -5  11 11.2147 34.6869   6
  -2   5 -11 20.7242 21.6115   8
   2  -5  12 33.0256 37.0229   6
   2  -5  13 70.2879 43.3921   3
   2  -5  13 64.8917 37.7810   6
   2  -5  14 354.532 68.6625   6
   2  -5  15 98.7537 45.8403   6
  -2   4  15 449.327 78.9419   2
  -2   4  14 12.5844 20.3248   2
  -2   4  14-18.1816 53.6125   5
  -2   4  13 1199.03 122.382   2
  -2   4  13 1009.05 140.600   5
  -2   4  13 1026.10 67.8459   8
  -2   4  13 951.981 84.2610   1
  -2   4  12 36.7698 17.8860   8
  -2   4  12 50.0750 24.7753   1
  -2   4  12 83.1654 58.0377   5
  -2   4  12-11.7994 19.0731   2
  -2   4  12 41.8562 21.2803   3
  -2   4  11 149.540 31.9925   3
  -2   4  11 120.603 27.5292   8
  -2   4  11 95.5600 47.0896   5
   2  -4 -11 105.009 89.8088   2
  -2   4  11 119.817 35.4497   1
  -2   4  11 116.100 40.6534   2
  -2   4  10 57.2713 26.4093   3
   2  -4 -10 78.7052 63.6014   2
   2  -4 -10 102.684 33.8346   6
  -2   4  10 119.531 34.2871   1
  -2   4  10 79.9043 36.9473   2
  -2   4  10 91.5263 62.0468   5
  -2   4  10 80.7910 29.4894   8
  -2   4   9 481.104 58.7971   1
  -2   4   9 307.936 75.7588   5
  -2   4   9 447.383 72.4068   2
  -2   4   9 418.039 48.4710   8
   2  -4  -9 454.150 62.1475   6
   2  -4  -9 385.698 99.0442   2
  -2   4   9 367.763 42.3333   3
  -2   4   8 1266.20 74.9967   3
  -2   4   8 1212.98 120.241   2
   2  -4  -8 1037.70 96.3070   6
  -2   4   8 1230.08 92.9293   1
  -2   4   8 1295.40 137.537   5
   2  -4  -8 1381.00 157.055   2
  -2   4   7 91.3386 28.9612   1
   2  -4  -7 47.3211 48.7878   2
  -2   4   7 89.0525 20.1802   3
  -2   4   7-11.4518 0.71725   2
   2  -4  -7 78.8657 25.4850   6
  -2   4   6 1425.35 75.9230   3
   2  -4  -6 1423.23 110.852   5
  -2   4   6 1521.62 102.296   1
  -2   4   6 1443.48 120.226   4
   2  -4  -6 1394.63 154.987   2
   2  -4  -6 1463.78 111.532   6
   2  -4  -5 584.672 72.4175   5
  -2   4   5 596.134 46.6802   3
  -2   4   5 462.589 73.9420   4
   2  -4  -5 578.838 112.709   2
  -2   4   5 598.558 66.4680   1
   2  -4  -4 433.792 37.6304   3
  -2   4   4 500.219 93.7394   5
  -2   4   4 402.484 59.7095   4
  -2   4   4 467.056 38.4352   3
  -2   4   4 431.517 53.4714   1
  -2   4   3 1634.57 142.275   5
  -2   4   3 1587.12 120.287   4
  -2   4   3 1610.07 144.221   2
   2  -4  -3 1649.44 90.9686   3
   2  -4  -2 9.63099 8.98062   3
   2  -4  -2-7.00604 11.3153   4
  -2   4   2 22.7998 23.7695   2
  -2   4   2-11.0968 29.2668   5
  -2   4   1 4322.13 239.970   2
  -2   4   1 4220.08 189.860   1
  -2   4   1 3956.31 235.669   5
   2  -4  -1 4277.60 186.256   3
   2  -4  -1 4015.92 204.903   4
  -2   4   0 195.645 38.4706   1
   2  -4   0 242.129 38.1822   3
   2  -4   0 289.473 49.8041   4
  -2   4   0 212.422 57.2602   5
   2  -4   1 1334.60 93.7359   3
  -2   4  -1 1161.25 116.842   5
  -2   4  -1 1141.69 87.0439   1
   2  -4   2 1517.53 106.321   3
  -2   4  -2 1497.33 130.501   5
  -2   4  -2 1607.76 102.609   1
  -2   4  -3 33946.1 1033.05   1
   2  -4   4 25217.2 862.029   6
  -2   4  -4 23478.1 752.331   1
   2  -4   5 1495.61 133.603   6
  -2   4  -5 1330.24 87.8481   1
  -2   4  -6 3276.86 154.408   1
   2  -4   6 3390.23 209.949   6
   2  -4   6 2915.93 205.491   5
   2  -4   7 203.897 55.9888   6
  -2   4  -7 168.987 31.2355   1
   2  -4   8 4550.83 243.002   6
  -2   4  -8 4417.86 186.320   8
   2  -4   8 4409.47 269.448   5
  -2   4  -8 4421.74 223.793   2
   2  -4   9 173.267 56.2949   6
  -2   4  -9 68.6915 24.6886   8
  -2   4  -9 130.510 41.7815   2
   2  -4   9 126.395 49.0781   5
   2  -4  10 280.929 68.1694   5
   2  -4  10 322.610 63.0349   6
  -2   4 -10 349.963 40.8496   8
   2  -4  11 689.521 90.9756   6
  -2   4 -11 802.075 60.5004   8
   2  -4  12 1767.31 140.155   6
   2  -4  13 755.861 93.2864   6
   2  -4  14 194.844 54.3663   6
   2  -4  15 436.551 75.2924   6
  -2   3  15 680.297 113.738   5
  -2   3  14 35.6602 29.3269   2
  -2   3  14-16.0913 47.4498   5
  -2   3  13 121.920 38.8031   2
  -2   3  13 141.365 30.2933   1
  -2   3  13 76.7322 27.7082   3
  -2   3  13 182.435 65.0426   5
  -2   3  12 406.876 49.0619   1
  -2   3  12 563.270 78.1701   2
  -2   3  12 388.733 82.5786   5
  -2   3  12 441.606 51.7348   3
  -2   3  11 544.962 96.5327   5
  -2   3  11 700.092 86.4090   2
   2  -3 -11 802.001 132.368   2
  -2   3  11 535.704 56.0338   3
  -2   3  11 681.964 62.1058   1
  -2   3  11 562.266 48.4816   8
   2  -3 -11 590.128 67.4108   6
  -2   3  10-12.9265 36.1613   5
   2  -3 -10-13.5823 16.7556   6
  -2   3  10-14.6214 11.3066   8
  -2   3  10-9.42778 19.6586   2
  -2   3  10 3.95939 14.3006   3
  -2   3  10 4.98858 16.7732   1
   2  -3 -10 34.4729 48.2178   2
  -2   3   9 257.913 63.1690   5
  -2   3   9 278.270 34.9949   8
   2  -3  -9 284.326 71.0320   2
  -2   3   9 276.121 34.1185   3
  -2   3   9 244.313 48.3105   2
   2  -3  -9 245.376 42.1496   6
  -2   3   9 273.637 38.9778   1
   2  -3  -8 1489.34 106.665   6
  -2   3   8 1831.94 94.2865   8
  -2   3   8 1567.62 81.0807   3
  -2   3   8 1466.33 135.308   5
   2  -3  -8 1356.35 150.650   2
  -2   3   8 1783.71 102.169   1
  -2   3   7 640.758 88.3089   5
  -2   3   7 666.172 55.2158   8
   2  -3  -7 694.643 68.8393   6
  -2   3   7 738.430 65.3377   1
   2  -3  -7 619.230 113.566   2
  -2   3   7 699.779 46.7378   3
   2  -3  -6 639.271 65.6327   6
  -2   3   6 621.524 56.9926   1
  -2   3   6 537.963 36.3607   3
  -2   3   6 560.681 86.3011   5
   2  -3  -6 465.119 81.7188   2
   2  -3  -5 1643.39 113.099   5
  -2   3   5 1570.11 64.3045   3
  -2   3   5 1931.65 106.222   1
   2  -3  -5 1577.61 142.584   2
  -2   3   5 1732.92 125.101   2
   2  -3  -4 1766.45 66.0311   3
  -2   3   4 1700.69 107.996   4
  -2   3   4 1915.51 104.942   1
  -2   3   4 1684.88 124.342   2
   2  -3  -4 1748.05 137.635   2
   2  -3  -4 1718.92 119.666   5
  -2   3   3 1447.88 111.535   2
   2  -3  -3 1552.81 71.1426   3
  -2   3   3 1456.74 96.3153   4
  -2   3   2 2138.46 140.478   2
  -2   3   2 2090.82 146.676   5
   2  -3  -2 2358.41 103.245   3
  -2   3   1 4030.47 210.496   5
   2  -3  -1 3845.32 153.772   3
  -2   3   1 3700.47 164.301   1
   2  -3  -1 3813.96 175.281   4
  -2   3   0-8.59904 16.0367   5
  -2   3   0 8.94926 10.2204   1
  -2   3  -1 18034.9 610.748   5
  -2   3  -1 16794.3 548.800   1
  -2   3  -2 1158.03 101.500   5
  -2   3  -2 1024.19 72.3753   1
   2  -3   2 1049.56 72.1082   1
   2  -3   3 3864.92 167.975   1
  -2   3  -3 4120.22 171.338   1
   2  -3   4 2169.47 111.516   1
  -2   3  -4 2006.68 110.826   1
   2  -3   5 13468.0 502.324   6
   2  -3   5 12535.1 429.846   1
  -2   3  -5 13469.4 433.347   1
  -2   3  -6 321.985 54.1363   2
   2  -3   6 405.544 42.9134   1
  -2   3  -6 401.160 43.2716   8
   2  -3   6 432.630 75.9541   6
   2  -3   7 2864.09 135.521   1
  -2   3  -7 3062.98 165.153   2
  -2   3  -7 2906.19 129.706   8
   2  -3   7 2830.38 174.100   6
   2  -3   8 3218.48 145.391   1
  -2   3  -8 3665.99 190.955   2
  -2   3  -8 3211.65 137.483   8
   2  -3   8 3063.48 184.603   6
  -2   3  -8 3017.26 220.868   6
   2  -3   9 1947.65 106.230   1
  -2   3  -9 1995.33 147.581   2
   2  -3   9 2268.31 149.470   6
  -2   3  -9 2058.00 180.952   6
  -2   3  -9 1906.33 95.8722   8
  -2   3 -10 636.008 49.8033   8
  -2   3 -10 515.217 94.3143   6
   2  -3  11 35.7469 27.6562   6
   2  -3  12 447.723 68.7734   6
   2  -3  13 180.972 48.0953   6
   2  -3  14 9.98594 29.4471   6
   2  -3  15 41.9932 35.3154   6
  -2   2  16-16.0164 39.5163   5
  -2   2  15-16.0673 19.8240   3
  -2   2  15 29.9067 46.2473   5
  -2   2  14 458.507 88.3737   5
  -2   2  14 323.642 30.6233   1
  -2   2  13 77.9233 41.9987   5
  -2   2  13 70.4650 19.0555   1
   2  -2 -12 767.481 75.1766   6
  -2   2  12 725.076 53.5893   1
   2  -2 -12 580.332 125.260   2
  -2   2  12 654.869 91.8247   5
   2  -2 -12 474.371 32.3226   7
   2  -2 -11 8832.56 444.463   2
  -2   2  11 8929.27 360.061   2
  -2   2  11 8348.51 291.946   1
   2  -2 -11 8735.14 329.409   6
  -2   2  11 8372.05 381.953   5
   2  -2 -10-14.9317 41.7711   2
  -2   2  10 8.05876 15.0317   2
  -2   2  10-10.5920 31.2343   5
   2  -2 -10 5.83552 13.3317   6
  -2   2  10 37.0019 16.9053   1
  -2   2   9 5651.42 150.262   1
  -2   2   9 5906.44 239.817   5
   2  -2  -9 5481.75 271.551   2
   2  -2  -9 5826.02 180.110   6
  -2   2   9 6001.61 140.415   8
   2  -2  -8 5657.58 307.323   2
  -2   2   8 6029.42 282.333   5
  -2   2   8 6118.21 211.126   8
   2  -2  -8 5709.66 234.182   6
  -2   2   8 5756.74 217.085   1
  -2   2   7 2733.45 125.680   1
  -2   2   7 2868.55 121.365   8
  -2   2   7 2925.81 176.068   5
   2  -2  -7 2693.54 184.416   2
   2  -2  -7 2883.18 141.688   6
  -2   2   6 716.651 81.1809   5
  -2   2   6 698.446 56.1307   1
   2  -2  -6 624.768 58.8252   6
  -2   2   6 654.205 34.8755   3
   2  -2  -6 548.698 85.1765   2
  -2   2   6 624.201 61.5903   2
  -2   2   6 686.724 50.8017   8
  -2   2   5-3.27092 9.15009   8
  -2   2   5-7.78967 17.7922   5
   2  -2  -5 5.26925 6.94861   5
  -2   2   5 7.31280 13.2048   1
  -2   2   5-5.01850 9.35919   2
   2  -2  -4 3332.62 158.416   5
   2  -2  -4 3187.03 168.772   2
  -2   2   4 3262.85 133.168   8
  -2   2   4 3333.01 152.474   2
  -2   2   4 2990.43 135.005   1
   2  -2  -3 1528.78 101.552   5
  -2   2   3 1535.17 92.0614   2
   2  -2  -3 1634.88 102.663   2
  -2   2   3 1603.38 82.3486   8
  -2   2   3 1542.03 81.0203   4
  -2   2   3 1676.01 88.1721   1
  -2   2   2 706.854 57.0044   2
   2  -2  -2 802.049 55.2399   1
   2  -2  -2 653.382 65.7333   5
  -2   2   1 10060.4 332.252   8
  -2   2   1 10732.1 341.472   1
   2  -2  -1 9920.01 330.836   4
  -2   2   0 10191.0 379.063   5
  -2   2   0 10273.6 331.898   8
  -2   2   0 9903.85 335.750   1
  -2   2  -1 3440.13 176.991   5
  -2   2  -1 3199.79 139.730   1
  -2   2  -1 3238.14 133.558   8
  -2   2  -2 136.475 25.2355   1
   2  -2   2 84.9001 18.1290   1
  -2   2  -2 98.0852 18.6617   8
   2  -2   3 26.3341 11.6399   1
  -2   2  -3 7.17562 11.1015   1
  -2   2  -3 6.29811 10.5932   8
  -2   2  -4 5566.86 200.118   8
  -2   2  -4 5589.72 217.599   2
  -2   2  -4 5650.86 272.544   6
   2  -2   4 5520.89 209.705   1
  -2   2  -5 961.397 59.5857   8
  -2   2  -5 988.983 80.8676   2
  -2   2  -5 1008.08 103.757   6
   2  -2   5 961.688 65.8853   1
  -2   2  -6 5939.39 207.642   8
  -2   2  -6 6195.19 299.307   6
   2  -2   6 5743.12 260.263   6
  -2   2  -6 5922.82 249.459   2
   2  -2   6 5638.56 217.998   1
  -2   2  -7 290.256 31.5690   8
   2  -2   7 143.725 43.3039   6
   2  -2   7 158.464 26.6275   1
  -2   2  -7 308.733 61.9268   6
  -2   2  -7 216.315 54.7024   2
   2  -2   8 1830.96 99.3660   1
  -2   2  -8 1928.51 140.053   2
   2  -2   8 1945.05 130.887   6
  -2   2  -8 1956.07 161.926   6
   2  -2   9 15.5435 22.9173   6
  -2   2  -9-10.4461 29.2225   2
  -2   2  -9 13.6684 22.0763   6
   2  -2   9 8.13215 10.0327   1
   2  -2  10 1076.39 70.7093   1
   2  -2  10 1089.85 100.570   6
  -2   2 -10 985.476 115.775   2
  -2   2 -10 1161.99 134.936   6
   2  -2  11 8.39708 29.3005   6
   2  -2  11 26.0700 13.0014   1
   2  -2  11 13.5782 6.32707   7
   2  -2  12 9.97617 9.81249   1
   2  -2  12 44.4105 30.9916   6
   2  -2  13 28.1038 31.5054   6
   2  -2  14 19.9430 27.8999   6
   2  -2  15 361.577 68.0107   6
  -2   1  17 322.367 80.2050   5
  -2   1  16 14.1566 32.3364   5
  -2   1  16 10.1418 18.9165   3
  -2   1  15 39.0852 43.8043   5
  -2   1  15 9.28446 27.3805   3
   2  -1 -14 3823.87 207.836   6
  -2   1  14 3470.03 226.742   5
  -2   1  13 10.9847 30.7311   5
   2  -1 -13 14.9667 18.4661   6
   2  -1 -12 4195.68 192.991   6
  -2   1  12 3898.54 220.158   5
   2  -1 -11 4927.19 286.130   2
  -2   1  11 4890.72 245.753   5
  -2   1  11 4743.89 162.513   1
   2  -1 -11 5190.76 214.627   6
   2  -1 -10 828.996 67.6013   6
   2  -1 -10 654.130 42.0723   7
  -2   1  10 841.075 88.2392   5
  -2   1  10 823.833 47.0672   1
   2  -1 -10 810.052 102.167   2
   2  -1  -9 8436.46 292.625   6
   2  -1  -9 7400.75 351.606   2
   2  -1  -9 8068.91 263.375   7
  -2   1   9 7768.87 327.403   5
  -2   1   9 8147.59 262.551   1
  -2   1   8 1382.29 69.7831   1
  -2   1   8 1373.09 108.621   5
  -2   1   8 1374.89 80.5228   3
   2  -1  -8 1425.81 83.5555   6
   2  -1  -8 1396.82 118.175   2
  -2   1   7 312.311 31.5128   1
  -2   1   7 385.563 53.1893   5
  -2   1   7 416.771 45.6822   2
   2  -1  -7 391.446 39.7857   6
   2  -1  -7 293.414 54.3643   2
  -2   1   7 380.053 36.0821   3
  -2   1   6 3920.14 188.758   5
  -2   1   6 3975.36 165.122   2
   2  -1  -6 3857.59 187.785   2
  -2   1   6 4201.55 151.289   1
  -2   1   6 4016.51 148.361   3
   2  -1  -6 4007.60 162.126   6
  -2   1   5 1394.37 63.9929   3
  -2   1   5 1474.66 73.4989   8
  -2   1   5 1445.73 97.3260   5
   2  -1  -5 1429.80 79.1294   6
  -2   1   5 1498.47 73.7002   1
   2  -1  -5 1535.20 94.4465   2
  -2   1   5 1490.10 77.7442   2
  -2   1   4 3833.09 173.296   5
   2  -1  -4 3882.81 159.492   5
  -2   1   4 4070.49 146.200   8
   2  -1  -4 3720.45 140.677   8
   2  -1  -4 3913.49 160.948   2
  -2   1   4 3792.29 139.851   2
   2  -1  -4 3790.53 143.710   1
  -2   1   4 3663.78 143.691   1
  -2   1   3 7452.11 268.336   5
   2  -1  -3 6736.46 252.507   5
  -2   1   3 6830.88 217.324   2
   2  -1  -3 6907.74 231.605   8
   2  -1  -3 7089.11 236.267   1
  -2   1   3 7120.99 237.505   1
   2  -1  -3 7018.63 236.801   2
   2  -1  -2 9591.60 335.912   5
   2  -1  -2 9916.59 291.047   3
   2  -1  -2 9222.79 310.811   1
   2  -1  -1 23414.1 729.618   5
  -2   1   1 23581.3 697.436   8
   2  -1   0 91.2422 31.4784   6
  -2   1   0 141.782 13.6974   2
  -2   1   0 120.092 20.3011   1
  -2   1   0 148.150 20.2769   8
  -2   1  -1 13406.0 414.165   2
  -2   1  -1 13740.9 419.229   8
   2  -1   1 13748.8 461.678   6
  -2   1  -2 19000.8 605.418   2
   2  -1   2 20109.9 640.071   6
  -2   1  -2 20147.4 596.115   8
   2  -1   2 20286.7 595.943   8
  -2   1  -3 4202.18 176.491   2
   2  -1   3 4380.70 192.676   6
  -2   1  -3 4348.46 157.161   8
   2  -1   3 4246.33 155.396   8
   2  -1   3 4353.88 167.636   1
  -2   1  -4 239.043 37.5313   2
   2  -1   4 194.989 28.0835   1
  -2   1  -5 12988.1 459.851   2
   2  -1   5 13141.6 422.878   1
  -2   1  -6 3735.14 202.978   6
  -2   1  -6 3376.46 183.452   2
   2  -1   6 3463.51 148.899   1
  -2   1  -7 16531.4 587.966   6
  -2   1  -7 15230.5 564.604   2
   2  -1   7 15996.4 538.156   6
   2  -1   7 15563.2 501.502   1
   2  -1   8 1123.77 57.8842   7
  -2   1  -8 1154.87 116.421   2
   2  -1   8 1235.42 77.3018   1
   2  -1   8 1158.03 93.4992   6
  -2   1  -8 1088.39 111.664   6
   2  -1   9 8.45075 10.4246   1
   2  -1   9-3.21872 4.97784   7
  -2   1  -9-11.8711 22.1389   6
   2  -1   9-7.26358 21.4184   6
  -2   1 -10 2595.14 192.740   6
   2  -1  10 2549.32 123.138   1
   2  -1  10 2298.85 148.709   6
   2  -1  11-8.28276 29.9127   6
   2  -1  11 4.11930 9.40893   1
   2  -1  12 17.7899 26.2404   6
   2  -1  12 31.0258 14.0279   1
   2  -1  13 152.692 46.3262   6
   2  -1  13 92.2625 19.8456   1
   2  -1  14 567.222 82.0043   6
   2  -1  15 1049.75 116.858   6
  -2   0  18 209.921 71.5341   5
  -2   0  17 37.1896 32.7127   3
  -2   0  17 41.0509 42.3324   5
  -2   0  16 81.0817 37.5245   3
  -2   0  16 137.721 48.2206   5
  -2   0  15 312.601 59.2467   3
  -2   0  15 307.629 63.4486   5
  -2   0  14 19.8287 20.6790   3
  -2   0  14 51.7697 40.9650   5
   2   0 -14 8.98347 22.1694   6
  -2   0  13 580.967 74.1886   3
  -2   0  13 449.720 69.6976   5
   2   0 -13 504.536 66.4591   6
   2   0 -12 1541.52 110.562   6
  -2   0  12 1163.70 104.260   3
  -2   0  12 1514.49 120.408   5
   2   0 -12 1596.74 149.285   2
  -2   0  11 11354.7 440.913   5
   2   0 -11 12907.9 496.197   2
   2   0 -11 12449.9 426.880   6
  -2   0  10 1597.01 109.292   5
   2   0 -10 1623.80 96.9309   6
   2   0 -10 1317.91 117.862   2
  -2   0   9 3428.09 169.644   3
  -2   0   9 3292.73 167.654   5
   2   0  -9 3505.27 150.432   6
   2   0  -9 3502.93 191.494   2
  -2   0   8 1654.31 101.534   3
   2   0  -8 1426.93 71.5918   7
  -2   0   8 1530.75 99.7337   5
   2   0  -8 1404.78 106.194   2
   2   0  -8 1619.47 83.2356   6
   2   0  -8 1567.69 70.1180   8
   2   0  -7 55.7511 14.3497   6
  -2   0   7 107.257 23.0797   3
   2   0  -7 62.3806 12.7633   8
   2   0  -7 99.4675 35.3713   2
  -2   0   7 98.9933 27.8582   5
   2   0  -7 48.3598 12.6863   7
   2   0  -6 1938.84 82.1554   8
  -2   0   6 1685.30 95.3349   3
   2   0  -6 1904.09 84.7976   7
   2   0  -6 1712.51 79.0041   6
  -2   0   6 1858.02 99.0336   5
   2   0  -6 1743.37 98.0896   2
   2   0  -6 1910.28 75.0429   1
   2   0  -5 246.763 29.6619   2
  -2   0   5 297.608 33.2506   3
   2   0  -5 312.140 25.4298   1
   2   0  -5 289.962 24.7465   6
   2   0  -5 266.257 27.1096   7
   2   0  -5 282.143 26.3108   8
  -2   0   5 244.934 31.5436   5
  -2   0   4 447.766 39.4774   3
   2   0  -4 500.849 40.9436   3
   2   0  -4 497.481 34.4838   1
   2   0  -4 454.578 31.3163   6
  -2   0   4 549.574 46.9724   5
   2   0  -4 455.058 35.7518   7
   2   0  -3 357.543 29.0578   1
   2   0  -3 292.259 27.0335   5
   2   0  -3 322.084 40.5960   3
  -2   0   3 362.345 32.0020   3
  -2   0   3 337.657 41.7305   5
  -2   0   2 244.638 27.2112   5
   2   0  -2 198.458 23.6259   5
  -2   0   2 267.584 25.5188   3
   2   0  -2 249.463 27.1814   3
   2   0  -1 13422.5 416.918   3
   2   0  -1 13435.5 402.140   4
   2   0  -1 12989.1 420.754   5
   2   0  -1 13777.4 420.877   6
   2   0  -1 13346.3 414.741   2
   2   0   0 33825.4 985.639   3
   2   0   0 34218.7 989.702   6
  -2   0   0 33032.7 993.575   2
   2   0   0 33295.1 988.866   2
   2   0   1 3439.29 144.230   6
  -2   0  -1 3335.59 156.615   2
   2   0   1 3571.93 146.990   2
   2   0   2 3777.04 159.164   6
  -2   0  -2 3929.64 182.668   2
   2   0   2 3891.72 164.264   2
   2   0   3 7562.79 246.521   7
   2   0   3 7533.88 279.135   2
  -2   0  -3 7716.06 304.359   2
   2   0   3 7172.03 268.292   6
   2   0   4 16335.9 528.410   6
   2   0   4 16630.5 495.509   8
   2   0   4 16150.7 540.321   2
  -2   0  -4 16165.7 570.393   2
   2   0   4 16193.3 494.835   7
   2   0   5 2304.18 126.256   6
   2   0   5 2500.56 138.690   2
   2   0   5 2317.81 99.2751   7
   2   0   5 2486.38 99.1147   8
   2   0   6 2582.15 147.867   2
   2   0   6 2417.36 99.0088   8
   2   0   6 2520.20 101.415   7
   2   0   7 15309.5 468.793   8
   2   0   7 15954.4 550.411   2
  -2   0  -7 16607.8 565.767   6
   2   0   8 5350.53 252.102   2
  -2   0  -8 5246.37 260.077   6
  -2   0  -9 248.532 52.4447   6
   2   0   9 254.444 44.9714   6
   2   0   9 227.517 48.8942   2
  -2   0 -10 765.328 96.0544   6
   2   0  10 1042.91 96.0940   6
   2   0  10 832.907 94.8276   2
   2   0  11 351.587 61.6841   6
   2   0  12 851.498 92.9276   6
   2   0  13 10.1750 31.4689   6
   2   0  14 221.505 56.9024   6
   2   0  15 337.084 68.9297   6
  -2  -1  18 81.0260 43.7252   5
  -2  -1  18 148.354 53.6617   3
  -2  -1  17 36.8878 34.4036   5
  -2  -1  17 14.0123 32.0124   3
  -2  -1  16 33.3612 29.3297   5
  -2  -1  16-13.1670 27.4546   3
  -2  -1  15 17.8198 31.1121   6
  -2  -1  15 49.2712 34.4811   3
  -2  -1  15 80.0222 37.3305   5
   2   1 -14 2444.66 168.665   6
  -2  -1  14 2709.27 164.207   6
  -2  -1  14 2800.46 188.280   3
  -2  -1  13 95.8386 35.8617   3
  -2  -1  13 57.5146 30.7906   6
   2   1 -13 75.0842 32.1418   6
  -2  -1  12 2093.99 129.673   6
   2   1 -12 2083.22 161.895   2
  -2  -1  12 2352.92 160.872   3
   2   1 -12 2146.71 137.923   6
  -2  -1  11-9.05925 16.8950   3
   2   1 -11 19.4296 36.2350   2
   2   1 -11-6.33147 14.4616   6
  -2  -1  11-11.2042 20.8953   6
   2   1 -11 1.54836 5.20588   8
  -2  -1  10 77.0580 24.2843   6
   2   1 -10 96.7717 24.6579   6
   2   1 -10 73.2535 13.5964   8
   2   1 -10 83.0942 30.0897   2
  -2  -1   9 114.459 26.9688   6
   2   1  -9 197.312 46.1635   2
   2   1  -9 138.292 19.8996   8
   2   1  -9 151.828 28.2065   6
   2   1  -8 1683.06 91.6406   6
   2   1  -8 1859.66 112.645   2
  -2  -1   8 1640.80 89.5831   6
  -2  -1   7 18.9417 11.5734   6
   2   1  -7 17.5678 5.04011   1
   2   1  -7 16.5427 10.6117   6
  -2  -1   7 19.2688 14.6788   3
   2   1  -6 5259.84 178.842   6
   2   1  -6 5371.29 173.216   1
  -2  -1   6 5452.82 229.874   3
  -2  -1   5 10867.4 336.277   7
   2   1  -5 9889.36 351.331   3
  -2  -1   5 10334.9 370.586   3
  -2  -1   5 10315.4 318.883   5
   2   1  -5 10251.7 307.383   6
   2   1  -4 13876.1 454.573   3
  -2  -1   4 14600.1 435.811   7
  -2  -1   4 13638.2 464.934   3
  -2  -1   4 13670.4 409.516   5
  -2  -1   3 11492.4 360.302   7
   2   1  -3 11302.7 382.593   3
  -2  -1   3 10975.1 383.323   3
   2   1  -2 682.299 68.0264   3
  -2  -1   2 651.117 50.8236   7
   2   1  -2 593.960 27.4214   6
  -2  -1   2 571.880 32.6121   6
  -2  -1   2 556.685 49.6876   4
   2   1  -1 206.941 36.5073   2
  -2  -1   1 209.930 20.1530   6
   2   1  -1 228.111 39.4847   4
   2   1  -1 192.081 21.6654   6
  -2  -1   1 206.454 27.0316   4
  -2  -1   1 220.413 34.7273   7
   2   1  -1 210.370 37.4563   3
  -2  -1   0 2087.17 89.2601   6
   2   1   0 2243.61 88.9359   6
   2   1   0 2178.75 112.701   4
   2   1   0 2152.84 128.132   2
  -2  -1   0 1958.54 132.178   2
   2   1   0 1798.49 108.691   3
  -2  -1  -1 2448.18 112.206   6
   2   1   1 2759.13 154.183   2
  -2  -1  -1 2595.20 156.697   2
   2   1   1 2988.62 114.538   6
   2   1   1 2767.62 134.118   3
   2   1   1 2817.73 115.174   7
   2   1   2 397.682 38.6359   6
   2   1   2 506.571 53.9937   3
  -2  -1  -2 402.839 37.4243   7
   2   1   2 354.333 52.5548   2
  -2  -1  -3 1151.26 64.7347   7
   2   1   3 1107.14 70.2928   6
   2   1   4 184.755 41.7443   2
   2   1   4 179.126 29.6642   6
   2   1   5 2585.78 132.460   6
   2   1   5 2556.63 161.798   2
   2   1   6 11.4770 29.7943   6
   2   1   6 9.09169 16.9576   2
  -2  -1  -7 558.336 68.2437   6
   2   1   7 662.187 79.3030   2
  -2  -1  -8 3945.00 206.435   6
   2   1   8 3453.08 207.540   2
   2   1   8 3682.61 136.615   8
  -2  -1  -9 876.254 94.5634   6
   2   1   9 1018.84 104.036   2
   2   1   9 891.863 47.3516   8
   2   1  10 945.095 96.2903   6
   2   1  10 907.212 101.875   2
   2   1  11 84.7925 40.3161   6
   2   1  11 71.2559 35.0851   2
   2   1  12 30.9658 30.4414   6
   2   1  12 12.6706 23.6361   2
   2   1  13 1602.45 139.568   6
   2   1  13 1423.46 142.577   2
   2   1  14 305.418 69.8164   6
  -2  -2  18 165.337 57.8703   3
  -2  -2  17 552.010 95.4744   3
  -2  -2  17 572.006 83.5537   5
  -2  -2  16 26.0059 34.3146   6
  -2  -2  16 74.7074 39.4247   3
  -2  -2  15 2004.95 136.756   6
  -2  -2  15 1691.11 163.052   3
  -2  -2  14-13.2543 27.6380   3
  -2  -2  14-6.97366 24.3332   6
  -2  -2  13 99.4996 40.3052   3
  -2  -2  13 116.007 33.8372   6
   2   2 -13 128.625 35.9051   6
  -2  -2  12 46.5628 32.5720   3
   2   2 -12 22.8755 9.52800   8
   2   2 -12 37.9659 21.2538   6
  -2  -2  12 20.9619 24.4439   6
   2   2 -11 478.104 59.9610   6
  -2  -2  11 609.548 81.9237   3
   2   2 -11 510.534 72.4135   2
  -2  -2  11 554.620 52.1592   6
  -2  -2  10 1368.03 78.3638   6
   2   2 -10 1325.42 107.026   2
   2   2 -10 1202.90 90.1360   6
  -2  -2  10 1281.68 117.208   3
  -2  -2   9 1604.06 72.7523   7
  -2  -2   9 1502.98 65.5098   6
   2   2  -9 1420.23 80.7907   6
  -2  -2   8 2627.20 119.569   7
  -2  -2   8 2785.25 105.961   6
  -2  -2   7 2095.17 102.708   7
  -2  -2   7 1994.60 79.2264   6
   2   2  -6 519.031 63.4385   3
  -2  -2   6 588.597 29.3152   6
  -2  -2   6 509.173 48.1706   7
   2   2  -5 936.364 76.2884   3
  -2  -2   5 805.549 78.8857   3
  -2  -2   5 778.009 41.7647   5
  -2  -2   5 798.166 58.7724   7
  -2  -2   4 18.6505 11.0078   7
  -2  -2   4 7.06265 13.1787   3
   2   2  -4 23.7904 17.5434   3
  -2  -2   3 1311.77 46.7008   6
   2   2  -3 1393.87 97.0782   3
  -2  -2   3 1234.73 74.9253   7
   2   2  -2 1856.72 115.726   3
  -2  -2   2 1612.08 89.0763   7
   2   2  -2 1695.09 69.5005   5
  -2  -2   2 1843.25 115.740   4
  -2  -2   2 1708.14 65.1112   6
  -2  -2   1 623.278 37.1775   6
   2   2  -1 618.257 42.1447   6
   2   2  -1 680.214 73.0293   4
   2   2  -1 571.185 75.5564   2
  -2  -2   1 647.641 51.4661   7
   2   2  -1 697.916 73.5100   3
   2   2   0 644.992 68.4170   4
   2   2   0 641.620 79.1322   2
   2   2   0 605.317 65.8301   3
  -2  -2   0 667.051 42.5888   6
   2   2   0 620.523 44.9748   6
   2   2   1 3343.32 167.773   4
   2   2   1 3063.73 193.215   2
  -2  -2  -1 3135.09 128.986   6
   2   2   1 3073.90 132.497   6
   2   2   1 3217.71 161.774   3
  -2  -2  -2 4436.06 179.171   7
  -2  -2  -2 4556.79 179.121   6
   2   2   2 4689.17 183.375   6
   2   2   2 4705.20 254.942   2
   2   2   3 313.507 40.2636   6
  -2  -2  -3 287.012 35.6657   7
   2   2   3 286.758 60.1252   2
   2   2   4 2030.38 128.696   3
  -2  -2  -4 1974.72 102.446   7
   2   2   4 1952.64 113.422   6
   2   2   5 1737.78 115.396   3
  -2  -2  -5 1644.03 92.6469   7
   2   2   5 1963.07 156.272   2
   2   2   5 2140.23 121.694   6
   2   2   6 6608.89 206.414   3
   2   2   6 6682.78 205.965   6
  -2  -2  -7 42.2767 16.4756   7
   2   2   7 23.7238 22.1588   2
   2   2   7 47.7623 27.0238   3
  -2  -2  -7 58.5616 22.6750   6
   2   2   7 73.9361 30.0789   6
   2   2   8 12.1766 19.6746   2
  -2  -2  -8 49.6553 26.7387   6
   2   2   8 14.1323 18.6453   3
   2   2   9 1213.39 101.804   3
  -2  -2  -9 1135.95 163.229   2
   2   2   9 1262.82 127.788   2
  -2  -2  -9 1389.01 117.653   6
   2   2  10 1367.40 112.347   3
   2   2  10 1830.05 156.425   2
   2   2  11 564.221 34.1747   8
   2   2  11 778.398 102.051   2
   2   2  11 707.825 92.6009   6
   2   2  12 105.116 44.9196   6
   2   2  12 27.2783 22.0601   2
   2   2  13 311.601 67.8010   2
   2   2  13 252.061 66.9424   6
   2   2  14-27.2115 40.1268   6
  -2  -3  17-17.5518 23.1509   3
  -2  -3  16 117.500 49.6049   3
  -2  -3  15 1399.04 107.142   6
  -2  -3  15 1326.77 149.538   3
  -2  -3  14 455.146 84.3974   3
  -2  -3  14 364.200 52.4659   6
  -2  -3  13 2271.99 124.594   6
  -2  -3  13 2169.65 185.111   3
  -2  -3  12 3062.92 139.978   6
  -2  -3  12 2690.17 204.162   3
  -2  -3  11 64.1617 34.0871   3
   2   3 -11 181.830 47.3754   2
  -2  -3  11 182.002 31.5895   7
  -2  -3  11 159.516 28.9708   6
  -2  -3  10 1123.76 76.6187   7
  -2  -3  10 1320.16 70.7118   6
  -2  -3  10 1236.57 123.978   3
  -2  -3   9 5281.53 219.111   7
  -2  -3   9 5804.38 295.827   3
  -2  -3   9 5978.09 197.956   6
  -2  -3   8 486.237 50.9242   7
  -2  -3   8 439.691 70.7975   3
  -2  -3   8 510.721 51.9202   5
  -2  -3   8 472.938 33.7598   6
  -2  -3   7 185.480 20.3025   6
  -2  -3   7 195.456 29.3193   5
  -2  -3   7 211.464 38.9706   7
   2   3  -6-7.40662 15.4499   3
  -2  -3   6 20.0685 10.4967   6
  -2  -3   6 25.0485 11.6873   5
   2   3  -5 148.155 43.7951   3
  -2  -3   5 110.696 20.9463   6
  -2  -3   5 103.949 17.6369   5
  -2  -3   4 1393.27 61.7735   5
   2   3  -4 1574.10 113.596   3
  -2  -3   3 2300.83 93.6128   6
   2   3  -3 2223.34 100.319   5
   2   3  -3 2236.84 143.762   3
   2   3  -2 21.1892 12.7626   5
  -2  -3   2 12.7206 7.51666   6
   2   3  -2 38.4111 21.4954   3
   2   3  -1 882.507 62.2038   5
   2   3  -1 773.547 79.8430   3
   2   3  -1 965.823 114.355   2
  -2  -3   1 830.716 53.5290   6
   2   3   0 10330.3 406.041   4
   2   3   0 9824.15 343.194   5
   2   3   0 10004.0 453.498   2
  -2  -3   0 10184.9 332.402   6
   2   3   1 11443.8 445.295   4
  -2  -3  -1 11583.4 380.911   6
   2   3   1 11634.7 396.758   6
  -2  -3  -1 11773.8 421.416   3
   2   3   1 12674.6 518.992   2
   2   3   1 11082.1 390.882   5
  -2  -3  -2 156.357 31.8124   3
   2   3   2 129.503 48.1872   4
   2   3   2 129.021 35.6961   6
   2   3   3 2878.48 168.530   3
   2   3   3 2668.72 146.298   6
  -2  -3  -3 2698.65 149.411   3
   2   3   4 3162.99 169.913   6
   2   3   4 3200.86 183.915   3
   2   3   5 302.917 67.0505   3
   2   3   5 381.672 58.8161   6
  -2  -3  -5 388.681 45.7744   7
   2   3   6 3361.13 189.138   3
  -2  -3  -6 3212.97 265.309   2
  -2  -3  -6 3265.23 151.198   7
   2   3   6 3068.69 179.277   6
   2   3   6 3647.00 242.750   2
   2   3   7 9147.03 370.070   3
  -2  -3  -7 9323.12 357.368   6
   2   3   7 8817.59 372.757   6
   2   3   7 9019.89 434.175   2
  -2  -3  -7 9212.30 487.911   2
  -2  -3  -7 8850.55 318.125   7
  -2  -3  -8 437.467 46.2251   7
  -2  -3  -8 472.634 66.0369   6
  -2  -3  -8 391.170 103.889   2
   2   3   8 245.159 50.8203   3
   2   3   8 408.166 69.2614   6
   2   3   8 426.403 80.6703   2
   2   3   9 10.5766 40.6705   6
  -2  -3  -9 48.7300 22.4146   7
   2   3   9 14.7433 19.4570   2
   2   3   9 26.8677 31.2561   3
   2   3  10 298.123 68.2941   2
   2   3  10 129.078 49.6637   3
   2   3  11 15.0570 24.3220   2
   2   3  12 380.226 79.3932   2
   2   3  12 238.242 65.8280   6
   2   3  13 14.1288 37.2656   6
  -2  -4  16 734.492 122.130   3
  -2  -4  15 108.168 53.2455   3
  -2  -4  14 56.6523 25.8742   6
  -2  -4  14 72.3143 30.4727   5
  -2  -4  14-17.2341 22.7410   3
  -2  -4  13 839.219 118.473   3
  -2  -4  13 806.067 65.0079   6
  -2  -4  13 851.064 67.8334   7
  -2  -4  12 2402.55 202.139   3
  -2  -4  12 2747.68 123.055   6
  -2  -4  12 2356.08 129.602   7
  -2  -4  11 1018.92 79.6466   7
  -2  -4  11 1006.44 63.5942   6
   2   4 -11 740.071 35.1303   1
  -2  -4  11 871.202 116.856   3
  -2  -4  10 6.86780 12.8080   5
  -2  -4  10-14.4032 23.2623   3
  -2  -4  10-6.00300 16.0779   6
   2   4 -10 4.64197 9.43377   1
  -2  -4  10 5.81801 26.5775   7
  -2  -4   9 162.659 24.4424   6
  -2  -4   9 193.223 34.5825   5
  -2  -4   9 166.017 50.1927   3
  -2  -4   9 170.882 35.5075   7
  -2  -4   8 180.983 32.3207   5
  -2  -4   8 239.599 57.1822   3
  -2  -4   8 226.187 28.7711   6
  -2  -4   7 255.452 36.3650   5
  -2  -4   7 214.705 31.7216   6
  -2  -4   6-3.99918 8.33880   5
   2   4  -6 8.80449 45.7109   3
  -2  -4   6 4.41516 19.7445   6
  -2  -4   5 3.40889 7.78690   5
   2   4  -5 17.6462 34.9056   3
   2   4  -4 10076.1 399.382   3
  -2  -4   4 10102.8 325.367   5
   2   4  -4 9573.25 339.461   5
   2   4  -3 442.760 51.1964   5
  -2  -4   3 479.770 42.8825   6
  -2  -4   3 425.418 37.9291   5
   2   4  -3 442.281 64.7585   3
   2   4  -2 9229.06 389.013   3
   2   4  -2 9728.06 349.829   5
  -2  -4   2 9685.85 327.519   6
   2   4  -1 7742.93 300.842   5
  -2  -4   1 7799.98 279.174   6
   2   4  -1 7855.29 411.644   2
  -2  -4   0 13195.4 492.364   3
   2   4   0 12630.4 517.438   4
   2   4   0 13262.6 459.668   5
   2   4   1 2262.63 137.817   5
   2   4   1 2134.56 163.991   4
  -2  -4  -1 2256.91 147.266   3
   2   4   1 2381.65 158.721   3
   2   4   2 546.982 71.3701   5
   2   4   2 441.705 69.9624   3
   2   4   2 591.218 87.1749   4
  -2  -4  -2 401.322 58.4919   3
   2   4   3 3814.77 215.018   4
  -2  -4  -3 3265.96 154.983   3
   2   4   3 3420.45 182.539   3
   2   4   3 3131.61 152.133   5
  -2  -4  -3 3554.48 256.108   2
   2   4   3-18.0715 4.56707   2
  -2  -4  -3 1052.01 76.4268   6
   2   4   4 5293.66 265.218   3
  -2  -4  -4 4719.30 235.504   3
   2   4   4 4820.84 240.923   6
  -2  -4  -4 5118.19 221.796   6
   2   4   4 4905.78 241.832   5
   2   4   4 4753.88 319.931   2
  -2  -4  -4 4907.25 331.658   2
   2   4   4 5848.82 299.173   4
  -2  -4  -5 202.840 78.4154   2
  -2  -4  -5 317.280 47.3983   6
   2   4   5 225.065 65.9492   2
   2   4   5 302.268 56.6049   6
   2   4   5 305.217 59.0532   3
   2   4   5 340.345 58.4401   5
   2   4   6 2452.33 164.744   5
   2   4   6 2484.00 170.708   3
  -2  -4  -6 2165.81 225.524   2
   2   4   6 2366.10 216.452   2
   2   4   6 2271.15 160.935   6
   2   4   7 783.524 122.927   2
  -2  -4  -7 945.637 155.775   2
   2   4   7 970.896 104.908   5
   2   4   7 1050.60 110.150   6
  -2  -4  -7 990.320 81.2293   7
   2   4   7 799.409 98.0971   3
   2   4   8 197.896 62.9188   2
  -2  -4  -8 143.312 38.4198   7
   2   4   8 125.249 52.1953   6
   2   4   8 182.849 56.0103   3
   2   4   9 1320.81 135.602   5
   2   4   9 1681.60 150.252   6
   2   4   9 1749.00 147.873   3
  -2  -4  -9 1510.95 99.1420   7
   2   4   9 1796.02 179.044   2
   2   4  10 25.9921 38.3444   5
   2   4  10 65.0345 43.7499   6
   2   4  10 34.4463 32.1471   2
  -2  -4 -10 58.2986 25.2571   7
   2   4  11 13.9132 38.9227   5
   2   4  12 508.989 95.7384   5
  -2  -5  15 712.557 121.704   3
  -2  -5  14 646.390 116.920   3
  -2  -5  13 201.893 34.2033   6
  -2  -5  13 181.400 43.9428   7
  -2  -5  12 304.520 38.6720   6
  -2  -5  12 355.383 55.8960   7
  -2  -5  12 398.932 89.9434   3
  -2  -5  11 1692.42 89.9941   6
  -2  -5  11 1675.19 173.641   3
  -2  -5  11 1516.44 113.678   7
   2   5 -10 461.229 46.1045   1
  -2  -5  10 486.986 93.5411   3
  -2  -5  10 464.557 46.1856   6
  -2  -5  10 460.400 60.4820   5
  -2  -5   9 96.8836 39.9598   3
  -2  -5   9 130.504 31.5603   6
  -2  -5   9 104.072 30.4879   5
  -2  -5   8 434.019 83.7472   3
  -2  -5   8 366.662 47.9248   6
  -2  -5   8 403.633 50.9986   5
  -2  -5   7 387.453 46.5771   5
  -2  -5   7 337.518 54.0439   6
  -2  -5   6 126.424 26.6675   5
   2   5  -6 121.540 40.2207   3
   2   5  -5 680.962 86.8415   3
  -2  -5   5 736.980 60.5562   5
  -2  -5   5 535.552 87.0075   3
   2   5  -4 1910.58 151.156   3
   2   5  -4 2280.89 129.829   5
  -2  -5   4 2277.33 178.114   3
  -2  -5   4 1988.45 107.506   5
  -2  -5   3 15307.8 604.450   3
  -2  -5   3 15464.8 507.197   6
   2   5  -3 15397.8 538.797   5
  -2  -5   3 15641.8 501.045   5
  -2  -5   2 3951.05 239.649   3
   2   5  -2 4505.06 216.345   5
   2   5  -1-20.5060 27.0428   2
   2   5  -1 8.17110 20.1606   5
  -2  -5   1-11.3347 21.1402   3
   2   5   0 4158.10 233.148   3
  -2  -5   0 3538.16 213.717   3
   2   5   0 3664.78 282.577   2
   2   5   0 3664.62 201.147   5
   2   5   1 2770.06 153.874   5
   2   5   1 2807.02 171.186   3
  -2  -5  -1 3468.13 181.411   3
   2   5   1 2860.85 197.972   4
   2   5   1 3137.21 249.057   2
  -2  -5  -2 2465.48 135.161   6
  -2  -5  -2 2105.10 154.814   3
   2   5   2 2025.91 159.203   3
   2   5   2 2222.43 156.554   5
   2   5   2 2117.65 221.046   2
   2   5   2 2363.61 190.634   4
   2   5   3 1842.12 144.231   5
   2   5   3 1737.46 163.594   4
  -2  -5  -3 2011.63 122.482   6
  -2  -5  -3 1826.29 136.227   3
   2   5   3 1504.55 138.703   3
   2   5   3 1741.24 196.679   2
   2   5   4 32.1645 26.4641   5
  -2  -5  -4 21.8539 57.6439   2
  -2  -5  -4 28.0048 21.6684   6
   2   5   4 87.5719 50.0121   2
  -2  -5  -4 17.8611 18.6396   3
   2   5   4 58.0837 41.9615   3
   2   5   4 29.6559 30.9286   4
  -2  -5  -5 4487.91 345.894   2
   2   5   5 5654.37 368.043   2
   2   5   5 5283.08 276.918   5
   2   5   5 5516.13 317.308   4
   2   5   5 4642.97 266.789   3
  -2  -5  -5 4869.87 231.973   6
   2   5   6 5377.46 290.094   5
   2   5   6 5599.02 297.719   3
   2   5   6 5732.97 378.326   2
   2   5   7 1082.93 122.428   5
   2   5   7 914.861 120.129   3
   2   5   7 1318.37 172.371   2
   2   5   8 3807.45 241.753   3
   2   5   8 3992.04 248.669   5
  -2  -5  -8 3526.83 185.006   7
   2   5   9 559.718 92.6931   5
  -2  -5  -9 438.164 59.7712   7
   2   5  10 808.509 118.821   5
  -2  -5 -10 864.796 78.5765   7
   2   5  11 908.947 126.562   5
  -2  -5 -11 708.562 68.7790   7
  -2  -6  13 1037.80 150.607   3
  -2  -6  12-17.3111 31.2594   7
  -2  -6  12 20.4267 32.9912   3
  -2  -6  12 12.4849 18.6114   6
  -2  -6  11 19.6826 36.7135   3
  -2  -6  11 26.9323 20.9397   6
  -2  -6  10 132.796 56.1108   3
  -2  -6  10 166.500 35.9210   6
  -2  -6   9-18.3127 24.1497   3
  -2  -6   9 12.3723 20.7988   6
  -2  -6   9-6.88818 14.3632   5
  -2  -6   8 30.6892 39.2302   6
  -2  -6   8 83.6437 26.2193   5
  -2  -6   7 17.9809 15.8169   5
  -2  -6   7 26.8486 42.5555   6
  -2  -6   6 773.420 115.034   3
  -2  -6   6 830.666 72.6902   5
  -2  -6   5 649.755 104.660   3
   2   6  -5 779.184 99.1628   3
   2   6  -5 710.019 77.0810   5
  -2  -6   5 894.846 72.7569   5
   2   6  -4 8.23467 25.4686   5
  -2  -6   4 15.2904 20.1656   3
   2   6  -3 502.644 71.1376   5
  -2  -6   3 291.829 70.2535   3
   2   6  -2 2625.60 250.535   2
  -2  -6   2 2237.65 183.960   3
   2   6  -2 2241.43 170.997   3
   2   6  -2 2430.60 164.154   5
  -2  -6   1 256.276 63.2102   4
  -2  -6   1 195.254 35.9974   6
   2   6  -1 242.078 56.8169   3
   2   6  -1 217.333 52.3856   5
   2   6  -1 383.320 95.0083   2
  -2  -6   1 302.864 64.1425   3
   2   6   0 406.867 74.6006   3
  -2  -6   0 506.145 59.5964   6
   2   6   0 427.049 73.2041   5
   2   6   0 383.418 98.1483   2
  -2  -6   0 383.660 69.3355   3
   2   6   1 846.159 108.549   3
  -2  -6  -1 849.514 80.1643   6
   2   6   1 971.847 157.264   2
   2   6   1 918.003 105.010   5
  -2  -6  -1 904.165 105.635   3
   2   6   2 519.273 115.885   2
  -2  -6  -2 390.153 56.3858   6
   2   6   2 408.333 73.5227   5
   2   6   2 454.408 92.2598   4
   2   6   2 377.562 75.1476   3
  -2  -6  -2 467.789 72.9086   3
  -2  -6  -3 12192.0 438.719   6
   2   6   3 11699.0 495.259   3
  -2  -6  -3 11191.1 466.348   3
   2   6   3 11886.5 497.743   5
   2   6   3 11355.4 610.907   2
   2   6   4 3024.19 279.130   2
  -2  -6  -4 2492.78 157.075   6
   2   6   4 2606.48 198.741   3
  -2  -6  -4 3233.47 192.281   3
   2   6   4 3012.06 212.960   5
  -2  -6  -5 153.235 43.9574   3
   2   6   5 238.743 61.6394   5
   2   6   5 240.194 76.8774   3
   2   6   5 153.276 67.5732   2
   2   6   6 2370.78 192.948   3
   2   6   6 2069.99 182.424   5
   2   6   7 885.823 120.300   5
   2   6   8 16.2962 37.2245   5
   2   6   9 17.1358 42.2796   5
  -2  -6  -9 23.8627 30.5873   7
   2   6  10 361.035 87.8904   5
  -2  -6 -10 290.236 53.5195   7
  -2  -7  12 90.9174 40.0451   7
  -2  -7  11 34.7403 26.9952   6
  -2  -7  11-21.7587 35.1420   3
  -2  -7  10 14.0555 27.8054   6
  -2  -7   9 68.9969 41.0525   6
  -2  -7   8 555.120 110.782   3
  -2  -7   8 685.634 94.1812   6
  -2  -7   7 211.449 67.4632   3
  -2  -7   7 317.014 71.3278   6
  -2  -7   6-18.5836 30.0185   3
   2   7  -5 247.969 54.6335   5
  -2  -7   5 269.838 69.5320   3
   2   7  -4 161.851 51.8611   5
  -2  -7   4 121.033 48.5785   3
  -2  -7   4 185.563 37.6398   6
   2   7  -3 243.088 63.8755   5
  -2  -7   3 235.388 43.1267   6
  -2  -7   3 262.964 68.8725   3
   2   7  -2 136.392 67.6502   2
  -2  -7   2 272.145 47.0249   6
  -2  -7   2 266.874 74.5128   4
  -2  -7   2 219.371 60.6365   3
   2   7  -2 331.016 71.7730   5
   2   7  -1 462.745 111.292   2
  -2  -7   1 437.098 59.1883   6
   2   7  -1 389.725 79.5572   5
  -2  -7   1 381.424 83.3105   4
  -2  -7   1 508.158 88.9625   3
  -2  -7   0 4098.91 203.466   6
   2   7   0 3863.09 247.146   5
   2   7   0 3300.00 309.648   2
  -2  -7   0 3913.79 251.612   3
  -2  -7  -1 3027.03 171.205   6
  -2  -7  -1 3063.72 213.742   3
   2   7   1 2599.46 204.373   5
   2   7   1 2974.29 291.768   2
   2   7   2 588.410 131.313   2
  -2  -7  -2 416.614 76.5448   3
   2   7   2 509.686 92.0584   5
  -2  -7  -3 1549.78 140.122   3
   2   7   3 1741.16 168.018   5
   2   7   4 15.9595 44.6492   5
  -2  -7  -4 22.8693 26.1242   3
   2   7   5 49.9094 55.9426   5
  -2  -7  -5 33.9717 29.8843   3
   2   7   6 52.1926 53.8242   5
   2   7   7 182.350 79.9161   5
   2   7   8-19.1025 50.3840   5
  -2  -7  -9 200.519 52.6898   7
  -2  -7 -10 8.83197 26.0442   7
  -2  -8   9 45.0401 42.0102   3
  -2  -8   9 22.1553 49.5487   6
  -2  -8   8 218.707 73.9131   3
  -2  -8   8 331.712 82.7632   6
  -2  -8   7 34.4244 19.2609   5
  -2  -8   7-21.2703 34.3540   3
  -2  -8   6 206.232 40.0053   5
  -2  -8   6 289.713 77.4372   3
  -2  -8   5 19.9844 26.3537   3
   2   8  -5 10.8109 34.9211   5
  -2  -8   5-7.58771 15.8210   6
  -2  -8   5-6.92711 12.9188   5
   2   8  -4 166.438 56.7560   5
  -2  -8   4 235.056 69.2132   4
  -2  -8   4 235.434 46.5629   6
  -2  -8   4 95.6113 53.7359   3
   2   8  -3 91.4783 63.8003   2
  -2  -8   3 164.341 61.6202   3
   2   8  -3 231.462 64.7891   5
  -2  -8   3 287.631 83.6745   4
  -2  -8   3 202.538 42.3945   6
  -2  -8   2 104.831 46.1135   3
   2   8  -2 41.5577 44.7800   5
  -2  -8   2 39.7287 41.4551   4
   2   8  -2 60.9382 49.2409   2
  -2  -8   2 66.4458 31.0283   6
  -2  -8   1 49.4691 34.4110   3
   2   8  -1 30.3188 40.0065   2
  -2  -8   1 67.6579 27.3546   6
   2   8  -1 29.1678 47.1296   5
   2   8   0 525.885 96.1107   5
  -2  -8   0 716.542 105.131   3
   2   8   1 129.721 67.7498   5
  -2  -8  -1 162.739 51.7886   3
  -2  -8  -2-14.0066 22.6258   3
   2   8   2-17.0359 57.2774   5
  -2  -8  -3-13.2850 24.7774   3
   2   8   3 35.6722 49.8956   5
   2   8   4 914.182 140.161   5
  -2  -8  -4 832.056 103.944   3
  -2  -8  -5 37.1732 23.1289   3
   2   8   5 19.4626 57.3980   5
   2   8   6 20.3438 50.1929   5
   2   8   7 316.449 86.2023   5
  -2  -8  -9-30.7457 39.4116   7
  -2  -9   6 472.168 103.554   3
  -2  -9   5 459.416 106.829   4
  -2  -9   5 648.028 121.795   3
  -2  -9   4 23.3174 30.7618   4
  -2  -9   4 41.5907 33.5980   3
   2   9  -4 33.5060 54.1223   2
   2   9  -3 1896.45 177.646   5
  -2  -9   3 1893.71 197.595   3
  -2  -9   3 1850.91 209.681   4
  -2  -9   2 2356.55 216.869   3
   2   9  -2 2351.26 201.979   5
  -2  -9   1 89.5907 47.3368   3
   2   9  -1 115.823 69.0535   5
  -2  -9   0 169.824 59.4108   3
   2   9   0 140.023 63.3604   5
  -2  -9  -1 596.392 99.0218   3
   2   9   1 702.047 123.111   5
  -2  -9  -2 758.047 111.299   3
   2   9   2 656.644 122.435   5
  -2  -9  -3-14.3759 26.8137   3
   2   9   3-20.2875 50.0529   5
  -2  -9  -4-13.6532 18.0094   3
   2   9   4-21.1727 48.3617   5
  -2  -9  -5 883.242 112.990   3
   2   9   5 907.750 152.349   5
   2  10   0 289.870 82.9725   5
   2  10   1 40.6187 59.8975   5
   2  10   2 728.613 139.932   5
  -3  10   6 331.052 105.409   2
  -3  10   5 30.0161 48.4856   2
  -3  10   4-29.5177 61.5519   2
  -3  10   3 58.6223 61.1376   2
  -3  10   2 287.202 96.8917   2
  -3  10   1 506.042 123.769   2
   3 -10   0 15.8275 20.8797   3
  -3  10   0 55.2319 57.5838   2
   3 -10   1 136.289 50.2856   3
   3 -10   1 59.8369 41.6493   4
  -3  10  -1 55.0695 51.4003   2
   3 -10   2 199.802 65.9134   3
   3 -10   2 291.918 84.9956   4
  -3  10  -2 221.086 85.7103   2
   3 -10   3 19.1114 30.8730   3
   3 -10   3 22.0760 41.1752   4
  -3  10  -3 27.9064 36.8058   2
   3 -10   4 19.9627 26.3309   3
  -3   9   9 24.3679 39.3621   2
  -3   9   8 257.378 99.2142   2
  -3   9   7 163.517 88.1497   2
  -3   9   6 27.7208 51.7034   2
  -3   9   5 553.591 126.885   2
  -3   9   5 279.610 95.3969   5
  -3   9   4 899.561 165.090   2
  -3   9   4 1085.27 169.707   5
  -3   9   3-47.6812 66.6983   5
  -3   9   3-27.0445 43.6890   2
   3  -9  -2 441.488 74.4667   3
  -3   9   2 254.600 92.1018   5
  -3   9   2 314.912 101.380   2
   3  -9  -1 66.7925 37.3858   3
  -3   9   1 25.5155 33.6659   2
  -3   9   1 22.5601 59.5109   5
  -3   9   0 88.9654 71.8646   5
  -3   9   0 200.270 73.8382   2
   3  -9   0 29.0413 27.1366   3
   3  -9   0 87.5386 40.0272   4
  -3   9  -1 240.594 89.1346   5
   3  -9   1 256.230 72.6931   4
  -3   9  -1 297.978 92.8431   2
   3  -9   1 187.455 56.7835   3
   3  -9   2 311.921 77.4243   4
  -3   9  -2 257.562 87.5037   5
   3  -9   2 198.770 58.1908   3
   3  -9   3 666.583 119.700   4
  -3   9  -3 657.160 129.535   5
   3  -9   3 730.283 116.242   3
   3  -9   4 18.1175 33.7995   3
   3  -9   4 66.5070 54.6997   4
   3  -9   5 18.6751 34.8437   3
   3  -9   5 28.1454 78.7411   6
   3  -9   5 70.2254 43.6679   4
   3  -9   6 370.563 113.567   6
   3  -9   6 364.420 86.3815   3
   3  -9   7 74.2568 76.5781   6
  -3   8  11 99.1663 42.4868   8
  -3   8  11 131.352 58.1139   2
  -3   8  10-20.1651 36.4134   8
  -3   8  10 20.2431 37.7529   2
  -3   8   9 21.2819 39.6938   2
  -3   8   8 76.7084 63.1017   5
  -3   8   8 45.2608 47.2122   2
  -3   8   7 1197.79 177.562   2
  -3   8   7 1166.31 176.279   5
  -3   8   6-24.5970 45.8742   2
  -3   8   6 71.9500 77.4715   5
  -3   8   5 24.6850 51.4701   2
  -3   8   5-23.0902 56.9657   5
  -3   8   4 220.119 79.1544   2
   3  -8  -4 168.146 39.8107   3
  -3   8   4 156.557 88.6154   5
  -3   8   3 266.343 81.7422   2
   3  -8  -3 274.623 52.7635   3
  -3   8   3 238.865 86.2265   5
   3  -8  -2 21.6089 22.5531   3
  -3   8   2 70.3047 48.8749   2
  -3   8   2 126.097 67.8941   5
   3  -8  -1 143.025 45.9430   3
  -3   8   1 20.5469 63.6303   5
   3  -8  -1 134.964 46.4952   4
  -3   8   1 135.822 59.7949   2
   3  -8   0 726.855 98.8174   3
   3  -8   0 800.322 113.176   4
  -3   8   0 625.104 120.548   5
  -3   8   0 643.903 129.147   2
  -3   8  -1 59.9558 55.9485   5
   3  -8   1 100.292 44.1381   4
   3  -8   1 69.6148 34.4166   3
  -3   8  -2-19.6557 57.9602   5
   3  -8   2 14.7078 19.3984   3
   3  -8   2 17.9349 23.6535   4
   3  -8   3 182.353 58.7369   3
  -3   8  -3 213.772 81.2672   5
   3  -8   3 287.249 82.0534   4
   3  -8   4 202.933 60.2831   3
   3  -8   5 255.006 101.094   6
   3  -8   5 225.927 60.5440   3
   3  -8   6 47.6654 73.7083   6
   3  -8   6 16.7888 27.1213   3
   3  -8   7 44.7261 69.1688   6
   3  -8   7 35.0164 36.5204   3
   3  -8   8 21.2086 48.4450   6
   3  -8   8 18.2666 29.5069   3
   3  -8   9 646.865 121.213   6
   3  -8  10 90.9262 63.4481   6
  -3   8 -10-9.20367 27.1396   8
  -3   7  13 30.7412 32.0601   2
  -3   7  12 62.9842 44.0486   2
  -3   7  12-16.6939 26.9629   8
  -3   7  11 994.661 98.1658   8
  -3   7  11 1161.24 141.704   2
  -3   7  10 596.590 101.502   2
  -3   7  10 430.797 66.5701   8
  -3   7  10 637.944 132.181   5
  -3   7   9 126.038 55.7958   2
  -3   7   8 927.626 138.047   2
  -3   7   7 1100.90 154.932   2
  -3   7   7 1183.32 168.279   5
  -3   7   6 104.409 51.6032   2
  -3   7   6 86.4744 60.5492   5
   3  -7  -6 109.578 21.9228   3
  -3   7   5 105.650 55.7476   2
  -3   7   5 124.707 72.5311   5
   3  -7  -5 42.5848 17.2553   3
  -3   7   4 758.905 128.329   5
  -3   7   4 952.410 148.113   2
   3  -7  -4 795.522 77.9566   3
  -3   7   3 857.752 139.086   5
   3  -7  -3 745.728 81.8508   3
  -3   7   3 963.714 145.322   2
  -3   7   2 791.916 130.364   2
   3  -7  -2 821.536 89.0496   3
  -3   7   2 773.147 131.147   5
  -3   7   1 591.146 120.195   5
   3  -7  -1 527.715 75.4761   3
  -3   7   1 451.231 97.8501   2
   3  -7  -1 496.497 83.8571   4
  -3   7   0-36.2433 67.5915   5
   3  -7   0 22.5562 21.0331   3
  -3   7   0 18.9938 30.6766   2
   3  -7   0-13.8906 25.9052   4
   3  -7   1 29.9342 31.2087   4
   3  -7   1 11.8899 15.6819   3
  -3   7  -1-35.9992 67.1368   5
   3  -7   2 192.410 58.2507   4
  -3   7  -2 212.836 77.8301   5
   3  -7   2 270.444 59.8971   3
  -3   7  -3 845.924 126.926   5
   3  -7   3 705.773 97.3001   3
   3  -7   4 660.224 139.896   6
   3  -7   4 508.143 83.1823   3
   3  -7   5 381.438 109.099   6
   3  -7   5 307.112 67.0002   3
   3  -7   6 1345.76 177.692   6
   3  -7   6 1183.41 134.506   3
   3  -7   7 61.4362 40.5303   3
   3  -7   7 19.8005 58.4017   6
   3  -7   8 3697.96 264.367   3
   3  -7   8 4415.71 303.300   6
   3  -7   9 120.450 58.0459   6
   3  -7   9 137.182 55.5929   3
  -3   7  -9 225.278 46.9215   8
   3  -7  10-16.2342 45.4136   6
  -3   7 -10 8.16764 24.0841   8
   3  -7  11-62.2456 48.1573   6
  -3   6  14 1290.41 138.028   2
  -3   6  13-13.4701 25.1237   2
  -3   6  12 794.229 81.3489   8
  -3   6  12 693.025 134.804   5
  -3   6  12 1028.88 120.679   2
  -3   6  11 361.409 101.571   5
  -3   6  11 415.089 60.0043   8
  -3   6  11 342.040 70.6817   2
  -3   6  10 97.1215 55.0308   4
  -3   6  10 152.059 40.2977   8
  -3   6  10 198.016 79.5559   5
  -3   6  10 138.653 48.5362   2
  -3   6   9 1211.03 136.352   2
   3  -6  -9 940.044 149.181   2
  -3   6   9 1222.22 103.522   8
  -3   6   9 1068.51 126.698   4
  -3   6   9 1149.92 167.966   5
  -3   6   8 426.206 83.7206   4
  -3   6   8 591.674 96.9442   2
  -3   6   7 149.746 63.8643   4
  -3   6   7 143.476 55.7702   2
  -3   6   6 4749.35 302.671   2
  -3   6   6 4001.79 247.888   4
  -3   6   6 4379.51 224.528   1
  -3   6   5 5487.21 329.179   2
  -3   6   5 5265.25 248.048   1
   3  -6  -5 4722.92 190.263   3
  -3   6   5 4840.56 322.288   5
   3  -6  -4 471.542 52.7895   3
  -3   6   4 564.597 105.792   5
   3  -6  -4 528.779 83.5784   5
  -3   6   4 630.190 75.5416   1
  -3   6   3 1179.12 147.426   5
   3  -6  -3 1256.98 130.140   5
   3  -6  -3 1223.09 95.4372   3
   3  -6  -2 1925.88 146.740   4
   3  -6  -2 1869.71 127.483   3
  -3   6   2 1792.50 131.509   1
  -3   6   2 1638.47 171.962   5
   3  -6  -1 5296.99 277.386   4
   3  -6  -1 5337.57 253.588   3
  -3   6   1 5448.05 252.901   1
  -3   6   1 4804.63 308.679   5
  -3   6   0 1295.08 108.812   1
   3  -6   0 1438.72 118.512   3
   3  -6   0 1349.26 131.377   4
  -3   6   0 1509.61 158.218   5
  -3   6  -1 1816.61 133.324   1
   3  -6   1 2218.37 152.808   3
   3  -6   1 2202.24 173.569   4
   3  -6   1 1909.44 174.814   5
  -3   6  -1 2301.48 196.450   5
   3  -6   2 1970.91 181.033   5
  -3   6  -2 2130.48 186.869   5
   3  -6   2 1879.91 145.684   3
  -3   6  -2 2024.71 139.241   1
   3  -6   3 158.664 53.5786   5
  -3   6  -3 235.009 49.2274   1
   3  -6   3 149.358 43.6508   3
   3  -6   4 2050.78 216.546   6
   3  -6   4 1871.48 151.588   3
   3  -6   4 2282.42 195.535   5
  -3   6  -4 1606.32 123.320   1
  -3   6  -5 12253.5 450.992   1
   3  -6   5 11082.9 486.202   3
   3  -6   5 11864.8 547.262   5
   3  -6   6 576.262 113.961   6
   3  -6   6 580.339 88.1561   3
  -3   6  -6 668.879 79.7670   1
  -3   6  -7 2120.61 141.190   1
   3  -6   7 2214.52 202.150   6
   3  -6   7 2259.10 179.352   3
  -3   6  -8 7.36230 29.1272   1
  -3   6  -8-7.42453 22.9627   8
   3  -6   8 48.0127 49.4960   6
   3  -6   8 14.3534 18.9295   3
  -3   6  -9 460.658 62.7669   8
   3  -6   9 306.269 73.6816   3
   3  -6   9 435.372 91.4246   6
   3  -6  10 2677.71 218.211   3
  -3   6 -10 2505.62 149.014   8
   3  -6  10 2427.49 201.812   6
   3  -6  11 208.801 65.1627   3
   3  -6  11 209.455 62.7178   6
   3  -6  12 27.1375 40.0177   6
  -3   5  15 37.8031 28.8010   2
  -3   5  14 109.229 40.9179   2
  -3   5  13 510.447 112.619   5
  -3   5  13 349.173 48.5615   8
  -3   5  13 344.779 58.4337   1
  -3   5  13 317.612 62.8252   2
  -3   5  12-20.6549 57.7807   5
  -3   5  12-11.9453 19.2946   8
  -3   5  12 7.73108 27.9216   1
  -3   5  12-11.5691 21.5774   2
  -3   5  11 520.430 111.230   5
  -3   5  11 585.313 83.2832   2
  -3   5  11 546.893 70.3965   1
  -3   5  11 388.096 53.8945   8
  -3   5  10 6.48283 20.9469   8
  -3   5  10 58.0577 54.1394   5
  -3   5  10 22.7742 26.0140   2
   3  -5 -10 137.315 83.8248   2
  -3   5  10 7.83230 35.7827   1
  -3   5  10 24.1857 37.4025   4
  -3   5   9 582.571 65.0210   8
  -3   5   9 635.205 94.2141   4
  -3   5   9 350.973 59.9024   1
  -3   5   9 225.097 75.2155   5
   3  -5  -9 315.780 100.253   2
  -3   5   9 557.078 79.5707   2
  -3   5   8 1395.24 132.277   2
   3  -5  -8 1160.33 149.881   2
  -3   5   8 1053.39 89.6497   8
  -3   5   8 1158.55 99.6896   1
   3  -5  -8 1017.77 105.330   6
  -3   5   8 1063.72 112.133   4
  -3   5   8 1047.76 150.098   5
   3  -5  -7 1390.05 123.241   5
  -3   5   7 1559.19 113.097   1
  -3   5   7 1508.12 163.421   5
   3  -5  -7 1597.11 168.031   2
  -3   5   7 1198.35 116.824   4
  -3   5   6 343.321 64.8709   4
  -3   5   6 340.551 54.7449   1
   3  -5  -6 465.240 70.9543   5
  -3   5   5 151.042 42.2867   4
   3  -5  -5 76.1233 33.7207   5
   3  -5  -5 76.8106 15.0954   3
  -3   5   5 112.489 32.8904   1
   3  -5  -4 7623.40 347.396   5
   3  -5  -4 6937.78 254.328   3
  -3   5   4 7208.79 299.755   1
  -3   5   3 5141.72 302.347   5
   3  -5  -3 5094.78 274.091   5
   3  -5  -3 4941.48 207.252   3
   3  -5  -2 318.653 64.0681   5
  -3   5   2 232.411 61.0342   5
   3  -5  -2 321.922 52.1723   4
   3  -5  -2 232.978 39.4897   3
   3  -5  -1 86.4000 25.6649   3
  -3   5   1 99.4791 45.9676   5
  -3   5   1 174.317 47.4699   1
   3  -5  -1 135.787 35.8931   4
   3  -5  -1 38.1517 23.8382   5
   3  -5   0 628.382 80.5267   4
   3  -5   0 637.773 69.3584   3
  -3   5   0 490.402 86.1727   5
  -3   5   0 520.639 69.3021   1
  -3   5  -1 461.077 83.2222   5
   3  -5   1 360.220 53.3223   3
  -3   5  -1 476.882 63.9187   1
   3  -5   2 1060.30 95.5190   3
  -3   5  -2 886.540 115.610   5
  -3   5  -2 1134.01 95.1271   1
  -3   5  -3 49.8778 25.7526   1
   3  -5   3 14.3588 23.2124   5
   3  -5   3 43.7592 20.0151   3
   3  -5   4 1791.98 182.602   6
   3  -5   4 2022.87 178.055   5
  -3   5  -4 1818.04 122.600   1
   3  -5   5 396.296 81.3058   5
  -3   5  -5 396.220 56.5103   1
  -3   5  -6 479.351 58.7547   8
   3  -5   6 368.832 85.4564   6
   3  -5   6 328.185 73.6501   5
  -3   5  -6 342.629 53.0109   1
  -3   5  -7 11585.5 402.410   1
   3  -5   7 10622.4 482.402   6
  -3   5  -7 10220.5 391.544   8
   3  -5   7 10373.1 497.438   5
   3  -5   8 1033.12 125.727   6
  -3   5  -8 917.597 80.8678   8
  -3   5  -9 68.1076 28.3171   8
   3  -5   9 13.1196 38.7103   6
  -3   5 -10 64.7936 29.1313   8
   3  -5  10 89.4659 50.6014   6
   3  -5  11 663.464 98.7014   6
  -3   5 -11 659.182 66.3006   8
   3  -5  12 36.7418 39.5740   6
   3  -5  13 11.9807 35.3294   6
  -3   4  15 244.516 80.9001   5
  -3   4  14 11.2633 18.1959   2
  -3   4  14 39.1699 48.3194   5
  -3   4  13 10.5751 17.0828   2
  -3   4  13 18.8196 42.9865   5
  -3   4  12 101.436 29.2175   8
  -3   4  12 38.7966 23.4319   1
  -3   4  12 70.3492 29.6974   2
  -3   4  12 127.272 58.7617   5
  -3   4  11-17.4989 43.1726   5
  -3   4  11 13.1051 25.1948   1
  -3   4  11 9.62832 15.5546   2
  -3   4  11 26.4267 20.3235   8
   3  -4 -11 18.8256 60.8108   2
  -3   4  10 2598.69 164.989   2
   3  -4 -10 2246.91 213.479   2
   3  -4 -10 2371.48 152.652   6
  -3   4  10 2459.83 141.268   1
  -3   4  10 2428.80 131.620   8
  -3   4  10 2284.52 205.824   5
  -3   4   9 2516.88 160.951   2
   3  -4  -9 2374.50 151.606   6
  -3   4   9 2490.59 133.496   8
  -3   4   9 2567.54 212.922   5
  -3   4   9 2442.05 140.246   1
   3  -4  -9 1908.20 190.896   2
   3  -4  -8 271.297 77.6025   2
  -3   4   8 453.049 56.9674   1
  -3   4   8 371.530 79.6719   5
   3  -4  -8 361.371 55.7280   6
  -3   4   8 303.241 45.0784   8
  -3   4   7 8293.47 413.008   5
  -3   4   7 8398.64 324.484   1
   3  -4  -7 8763.19 356.921   5
   3  -4  -7 8050.97 398.437   2
  -3   4   7 8161.81 313.161   8
  -3   4   7 8499.03 344.787   4
  -3   4   6 298.239 46.7044   1
  -3   4   6 187.798 42.7523   4
   3  -4  -6 272.135 52.0450   5
  -3   4   6 410.759 78.5292   5
  -3   4   6 305.723 43.0719   8
   3  -4  -6 343.464 72.5771   2
  -3   4   5 18.4289 21.0465   2
  -3   4   5 5.75950 17.8121   8
  -3   4   5 25.7029 29.9590   1
  -3   4   5-7.21053 32.2452   4
   3  -4  -5-9.60050 17.9043   5
  -3   4   4 302.103 55.8237   2
   3  -4  -4 458.503 68.9837   5
  -3   4   4 357.153 55.9959   1
   3  -4  -4 337.608 29.1591   3
  -3   4   3 9.64714 12.7220   2
   3  -4  -3-10.4794 16.9252   5
   3  -4  -3 10.7895 9.48572   3
   3  -4  -2 3266.29 167.075   4
   3  -4  -2 3584.53 153.346   3
  -3   4   2 3408.02 206.161   2
  -3   4   1 727.583 99.5960   5
   3  -4  -1 902.171 67.8996   3
  -3   4   1 605.962 65.5986   1
   3  -4  -1 837.346 77.4847   4
  -3   4   0 614.922 96.2822   5
  -3   4   0 615.474 65.6353   1
  -3   4  -1 10933.6 458.714   5
  -3   4  -1 10471.1 386.092   1
   3  -4   2-6.18905 0.04811   1
  -3   4  -2 274.209 45.3866   1
  -3   4  -3-18.9740 39.1204   1
   3  -4   3-6.19042 0.19313   1
  -3   4  -4 1963.86 109.565   1
  -3   4  -4 1793.63 97.8800   8
  -3   4  -5 4252.98 149.941   8
   3  -4   5 4247.25 232.241   5
  -3   4  -5 4385.34 156.545   1
   3  -4   5 4691.71 242.874   6
   3  -4   6 12.6235 39.0406   6
  -3   4  -6-6.11770 24.8665   1
  -3   4  -6 21.6196 17.7803   2
  -3   4  -6 28.0834 20.9505   8
   3  -4   6 6.24507 10.0884   1
   3  -4   6-13.9270 22.4942   5
   3  -4   7-11.9563 36.9772   6
   3  -4   7 28.5926 23.0905   5
   3  -4   7 6.24357 8.23560   1
  -3   4  -7 16.4102 16.9181   8
  -3   4  -7-8.05358 19.8697   2
   3  -4   8 1298.37 97.1106   1
   3  -4   8 1582.65 143.454   6
  -3   4  -8 1302.68 117.357   2
   3  -4   8 1576.12 155.013   5
  -3   4  -8 1502.61 97.0355   8
  -3   4  -9 66.2801 23.3593   8
   3  -4   9 57.6699 40.2816   6
   3  -4  10-11.3617 38.2032   6
  -3   4 -10 48.7538 21.8106   8
   3  -4  11 225.098 57.8255   6
   3  -4  12 533.362 82.9345   6
   3  -4  13 11.1159 32.7792   6
   3  -4  14 11.3731 33.5375   6
  -3   3  16 114.188 66.4766   5
  -3   3  15 216.997 71.7954   5
  -3   3  14 247.463 35.6796   3
  -3   3  14 154.971 70.2786   5
  -3   3  13 258.540 33.1691   3
  -3   3  13 224.347 31.4395   3
  -3   3  13 301.536 42.3519   1
  -3   3  13 312.046 86.9276   5
  -3   3  12 1356.81 112.897   2
  -3   3  12 1184.18 68.2087   3
   3  -3 -12 1201.88 98.2604   6
  -3   3  12 1011.28 62.6519   3
  -3   3  12 1200.48 85.7126   1
   3  -3 -12 1338.65 162.410   2
  -3   3  12 1425.23 153.128   5
  -3   3  11 530.842 57.6656   1
  -3   3  11 454.885 35.7166   3
   3  -3 -11 367.117 96.9002   2
  -3   3  11 455.812 35.5206   3
  -3   3  11 628.271 73.7319   2
   3  -3 -11 635.460 68.1251   6
  -3   3  11 613.011 103.369   5
  -3   3  10 6650.86 277.416   2
  -3   3  10 6443.93 242.110   8
  -3   3  10 6092.94 246.745   1
   3  -3 -10 5571.10 333.966   2
  -3   3  10 6012.25 333.172   5
   3  -3 -10 6281.70 265.297   6
  -3   3   9 847.959 110.447   5
  -3   3   9 902.957 64.8675   8
  -3   3   9 761.775 65.1770   1
   3  -3  -9 857.862 76.1239   6
   3  -3  -9 807.792 108.658   2
  -3   3   8 2377.67 121.190   8
  -3   3   8 2411.46 128.246   1
   3  -3  -8 2237.97 176.598   2
   3  -3  -8 2105.40 133.667   6
  -3   3   8 1900.93 165.908   5
  -3   3   7 1698.64 100.725   8
  -3   3   7 1841.10 110.667   1
   3  -3  -7 1671.54 119.065   5
  -3   3   7 1965.59 160.436   5
   3  -3  -7 1919.01 122.033   6
  -3   3   6 1930.57 111.708   8
  -3   3   6 1966.23 117.857   2
  -3   3   6 2096.81 121.050   1
  -3   3   6 2248.88 173.072   5
   3  -3  -6 2034.48 160.541   2
   3  -3  -6 2021.85 133.687   5
  -3   3   5 1446.26 94.9630   2
  -3   3   5 1323.48 90.0270   1
  -3   3   5 1075.26 119.074   5
   3  -3  -5 1308.98 105.551   5
   3  -3  -5 1187.62 111.668   2
  -3   3   5 1145.49 83.8743   8
  -3   3   5 1166.79 83.1298   4
  -3   3   4 367.952 44.8452   8
  -3   3   4 405.149 49.7612   2
  -3   3   4 432.657 70.7263   5
  -3   3   4 355.107 44.0643   4
  -3   3   4 447.431 54.3073   1
   3  -3  -4 382.711 58.2204   5
   3  -3  -3 8.97908 20.5208   5
  -3   3   3 10.7569 30.0995   1
  -3   3   3 44.9139 18.8884   2
   3  -3  -3 24.9973 8.27079   3
   3  -3  -2 308.160 54.7638   5
   3  -3  -2 263.014 31.8564   4
  -3   3   2 166.594 34.3643   2
   3  -3  -1 1902.07 107.452   4
  -3   3   1 1944.64 113.124   1
  -3   3   1 2069.93 113.958   8
  -3   3   0 112.873 27.6392   1
  -3   3   0 90.7444 49.8535   5
  -3   3   0 127.462 31.1707   8
  -3   3  -1 299.414 44.0939   1
  -3   3  -1 249.340 38.9616   8
  -3   3  -1 354.207 65.8614   5
   3  -3   2 857.796 105.844   6
  -3   3  -2 731.772 69.8600   1
  -3   3  -2 687.876 61.2119   8
   3  -3   3 149.268 51.5086   6
  -3   3  -3 111.072 26.1861   8
  -3   3  -3 207.004 35.2328   1
  -3   3  -4 925.808 75.7967   1
  -3   3  -4 848.899 70.8398   8
  -3   3  -4 966.651 74.5387   2
  -3   3  -5 864.827 68.2649   8
  -3   3  -5 872.367 79.0617   2
  -3   3  -6 2006.56 128.221   2
   3  -3   6 2055.55 154.841   6
  -3   3  -6 2069.56 109.642   8
   3  -3   6 1744.03 152.408   5
   3  -3   7 20.4943 31.6921   6
  -3   3  -7 9.01905 14.5694   8
  -3   3  -7 8.30523 23.2349   2
  -3   3  -8 555.484 53.1660   8
  -3   3  -8 461.106 71.8524   2
   3  -3   8 765.340 92.7260   6
  -3   3  -8 799.578 116.354   6
   3  -3   9 773.140 96.8473   6
  -3   3  -9 504.580 79.0852   2
   3  -3  10 324.887 62.7397   6
   3  -3  11 488.540 76.5554   6
   3  -3  12 247.277 55.6209   6
   3  -3  13 106.655 45.6722   6
   3  -3  14 800.729 99.2795   6
  -3   2  17 868.480 132.919   5
  -3   2  16-51.1694 42.1040   5
  -3   2  15 192.969 63.8454   5
  -3   2  14-15.1362 37.3447   5
  -3   2  13 968.544 79.7980   3
   3  -2 -13 1013.71 60.8430   7
   3  -2 -13 1175.72 94.6658   6
  -3   2  13 1049.73 65.9154   1
  -3   2  12 1696.09 93.1978   1
   3  -2 -12 1722.88 180.773   2
   3  -2 -12 1736.89 89.5431   7
   3  -2 -12 2143.68 123.660   6
  -3   2  12 1731.66 158.356   5
  -3   2  12 1553.78 100.676   3
  -3   2  11 399.788 43.2301   1
   3  -2 -11 425.020 53.2497   6
  -3   2  11 452.968 45.2864   3
   3  -2 -11 395.557 85.0325   2
  -3   2  11 416.806 83.2813   5
  -3   2  10-11.9002 40.0096   5
  -3   2  10 8.57307 15.9895   1
   3  -2 -10 5.64350 14.8857   6
  -3   2  10 10.2426 11.4805   3
   3  -2 -10 13.1662 36.8316   2
   3  -2  -9 13106.9 550.337   2
   3  -2  -9 15592.9 489.428   6
  -3   2   9 14471.2 467.668   1
  -3   2   9 13875.9 439.882   3
  -3   2   9 14992.1 561.529   5
   3  -2  -8 585.561 57.4453   6
  -3   2   8 534.874 51.0842   1
  -3   2   8 411.936 26.4184   3
  -3   2   8 489.652 74.5301   5
  -3   2   8 367.596 23.3821   3
   3  -2  -8 531.656 80.4175   2
  -3   2   7 752.584 63.6184   1
  -3   2   7 780.474 61.6393   2
  -3   2   7 905.541 67.1115   8
   3  -2  -7 733.977 98.5921   2
  -3   2   7 852.663 98.0310   5
   3  -2  -7 825.081 70.3019   6
  -3   2   6 3583.43 157.373   1
  -3   2   6 3593.26 205.060   5
  -3   2   6 3517.95 148.028   2
   3  -2  -6 3506.05 172.144   5
  -3   2   6 3409.34 153.666   8
   3  -2  -6 3759.24 193.700   2
   3  -2  -5 3122.97 142.174   1
  -3   2   5 3094.95 142.842   1
  -3   2   5 2930.44 179.674   5
  -3   2   5 2984.53 124.576   2
   3  -2  -5 2969.37 159.862   5
   3  -2  -5 2914.88 160.373   2
  -3   2   5 3088.54 139.735   8
  -3   2   4 1641.67 94.9043   1
   3  -2  -4 1618.30 93.8989   1
  -3   2   4 1583.92 124.238   5
   3  -2  -4 1636.67 112.666   5
  -3   2   4 1406.05 74.4657   4
   3  -2  -4 1578.39 96.8980   2
  -3   2   4 1591.86 90.7160   8
  -3   2   4 1590.34 72.9221   2
  -3   2   3 709.752 58.7101   1
   3  -2  -3 649.837 55.5014   1
  -3   2   3 665.541 37.3651   2
   3  -2  -3 638.088 35.3075   3
  -3   2   3 691.298 76.6966   5
   3  -2  -3 577.605 66.9430   5
   3  -2  -2 60.1269 17.8465   1
  -3   2   2 73.3394 27.4386   5
   3  -2  -2 38.3750 18.9953   5
   3  -2  -1 1899.47 127.433   5
  -3   2   1 1683.83 94.2008   8
  -3   2   1 1707.82 97.7756   1
   3  -2   0 5432.53 252.453   5
  -3   2   0 5385.52 175.761   2
  -3   2   0 5227.42 210.523   1
  -3   2   0 5409.79 207.526   8
   3  -2   1 1056.87 101.735   6
  -3   2  -1 1141.96 61.6569   2
  -3   2  -1 1132.51 72.9748   8
  -3   2  -1 1176.75 78.3014   1
  -3   2  -2 4.06106 13.6561   8
  -3   2  -2 17.2972 13.3030   2
   3  -2   2-9.00250 34.6126   6
  -3   2  -3 194.116 32.7269   8
  -3   2  -3 102.916 31.7973   2
   3  -2   3 196.359 52.1549   6
  -3   2  -4 5768.21 235.432   2
   3  -2   4 5414.00 261.737   6
  -3   2  -4 5692.87 215.632   8
  -3   2  -5 24.3233 25.0746   8
  -3   2  -5-12.5640 11.7158   6
  -3   2  -5 13.4520 24.2906   2
  -3   2  -6 4164.05 214.592   2
  -3   2  -6 4733.70 270.474   6
  -3   2  -7 3346.39 194.062   2
  -3   2  -7 3318.83 230.073   6
   3  -2   8 636.584 79.9768   6
  -3   2  -8 858.952 113.245   6
  -3   2  -8 689.593 90.6326   2
  -3   2  -9 287.378 70.2073   6
   3  -2   9 271.996 57.8015   6
  -3   2  -9 229.957 60.1619   2
   3  -2  10 3.03870 8.96084   7
   3  -2  10 9.23007 31.0322   6
   3  -2  11 230.221 54.0523   6
   3  -2  12-10.0217 30.9950   6
   3  -2  13 10.5023 32.4811   6
   3  -2  14 561.737 82.3793   6
  -3   1  18-17.4139 45.9303   5
  -3   1  17 65.2205 45.6484   5
  -3   1  16 227.990 69.7241   5
  -3   1  15 346.191 56.9557   3
  -3   1  15 339.848 79.8052   5
   3  -1 -14 219.502 44.8155   6
  -3   1  14 395.314 79.0155   5
   3  -1 -13 479.989 100.012   2
  -3   1  13 563.269 85.8808   5
   3  -1 -13 500.082 59.7047   6
   3  -1 -12 5345.07 303.615   2
   3  -1 -12 5125.64 220.335   6
  -3   1  12 5569.91 285.527   5
   3  -1 -11 1427.58 91.4610   6
  -3   1  11 1424.97 127.087   5
   3  -1 -11 1509.82 141.232   2
  -3   1  11 1279.95 94.0494   3
   3  -1 -11 1289.48 75.2766   7
   3  -1 -10 871.878 65.5133   6
   3  -1 -10 742.671 56.0385   7
  -3   1  10 957.438 97.9515   5
   3  -1 -10 686.537 91.2266   2
  -3   1  10 685.214 63.5115   3
   3  -1  -9 863.760 62.9284   6
  -3   1   9 608.648 57.1191   3
  -3   1   9 839.274 89.2120   5
   3  -1  -9 767.969 89.7062   2
   3  -1  -9 805.872 59.9499   7
  -3   1   8 3640.54 196.708   5
   3  -1  -8 3640.68 152.891   6
  -3   1   8 3300.32 148.147   3
   3  -1  -8 3420.15 188.789   2
  -3   1   8 3602.20 144.414   1
  -3   1   7 6516.20 230.179   1
   3  -1  -7 6463.42 238.235   6
  -3   1   7 6130.62 225.918   3
   3  -1  -7 6231.01 262.839   2
  -3   1   7 7107.67 290.313   5
   3  -1  -7 6593.45 232.101   8
   3  -1  -6 1717.44 97.5723   5
  -3   1   6 1664.58 118.093   5
   3  -1  -6 1889.48 108.076   2
  -3   1   6 1612.66 77.1213   3
   3  -1  -6 1719.54 89.6172   8
   3  -1  -6 1715.45 89.7414   1
  -3   1   6 1743.14 90.8321   1
  -3   1   5 13508.0 430.191   1
   3  -1  -5 12761.5 429.485   1
   3  -1  -5 13111.8 445.188   5
  -3   1   5 13250.4 473.108   5
   3  -1  -5 14083.0 404.511   3
   3  -1  -5 13299.4 432.174   2
   3  -1  -5 13289.5 430.140   8
  -3   1   5 13364.7 403.674   3
   3  -1  -4 4836.08 199.469   5
  -3   1   4 4660.79 211.548   5
   3  -1  -4 4539.62 177.872   8
   3  -1  -4 4423.02 180.987   1
  -3   1   4 4589.46 179.278   1
  -3   1   4 4748.49 155.234   3
   3  -1  -4 4516.01 162.579   3
   3  -1  -4 4541.70 166.059   2
   3  -1  -3 44401.0 1276.55   1
   3  -1  -3 43324.4 1301.44   5
  -3   1   3 44008.8 1309.44   5
   3  -1  -3 42587.4 1253.57   3
   3  -1  -3 43011.1 1267.77   8
  -3   1   2 1721.59 112.422   5
   3  -1  -2 1804.77 113.040   5
   3  -1  -2 1898.13 88.2822   3
   3  -1  -2 1976.89 102.384   1
   3  -1  -1 4831.85 223.148   5
  -3   1   1 5249.47 227.416   5
   3  -1  -1 5621.30 235.785   6
   3  -1  -1 5316.86 192.287   3
   3  -1   0 5354.33 229.828   6
  -3   1   0 5189.74 189.506   2
   3  -1   0 5029.08 227.152   5
  -3   1  -1 4.13243 11.5606   2
   3  -1   1 4.84349 5.05065   2
   3  -1   1 6.95594 14.5040   5
   3  -1   1-6.68090 16.4827   6
   3  -1   2 1247.04 95.8412   6
   3  -1   2 1260.31 71.0226   2
  -3   1  -2 1316.93 88.7652   2
   3  -1   2 1154.15 71.6479   8
   3  -1   3 219.158 45.9416   6
  -3   1  -3 236.750 43.8260   2
   3  -1   3 171.675 26.5242   8
   3  -1   3 206.591 30.4490   2
   3  -1   4 7906.05 313.541   6
   3  -1   4 7784.86 287.013   2
  -3   1  -4 7343.10 314.256   2
   3  -1   4 7636.77 268.291   8
   3  -1   5 2244.97 142.021   6
   3  -1   5 2243.93 107.606   8
  -3   1  -5 2303.72 150.807   2
   3  -1   5 2204.66 127.928   2
  -3   1  -6 11.4897 10.7175   6
  -3   1  -6-9.85554 51.1684   2
  -3   1  -7 4168.75 238.626   2
   3  -1   7 4109.18 161.121   7
  -3   1  -7 3831.48 239.339   6
  -3   1  -8 1447.09 141.139   2
  -3   1  -8 1502.32 143.610   6
   3  -1   8 1389.92 77.2082   7
   3  -1   9 950.983 60.8242   7
  -3   1  -9 1161.52 129.202   6
  -3   1  -9 1010.02 124.745   2
   3  -1   9 1057.51 101.499   6
   3  -1  10 17.8706 31.1791   6
   3  -1  11 18.9112 23.3336   6
   3  -1  12 729.200 92.1062   6
   3  -1  13 116.682 48.5657   6
   3  -1  14-22.5468 33.2481   6
  -3   0  18 172.314 68.6818   5
  -3   0  17 14.5236 35.8331   5
  -3   0  16 213.943 61.3597   5
  -3   0  16 204.724 51.1944   3
  -3   0  15 697.740 99.0002   5
  -3   0  15 553.123 79.9346   3
  -3   0  14 470.780 78.8331   5
  -3   0  14 553.615 75.6949   3
  -3   0  13 1405.74 128.550   5
  -3   0  13 1662.10 128.984   3
   3   0 -13 1767.39 115.541   6
   3   0 -12 103.511 48.1253   2
  -3   0  12 159.420 49.6246   5
   3   0 -12 150.989 30.6635   6
   3   0 -11 9.94072 26.2179   2
   3   0 -11 4.67979 12.3426   6
  -3   0  11-8.54398 23.9010   5
   3   0 -10 3043.21 180.293   2
   3   0 -10 3204.20 140.104   6
   3   0 -10 3163.84 130.793   8
  -3   0  10 3254.38 178.125   5
   3   0  -9 868.860 56.9318   6
   3   0  -9 795.811 59.5323   7
   3   0  -9 931.248 85.6043   2
   3   0  -9 777.802 54.7017   8
  -3   0   9 929.839 83.2566   5
  -3   0   9 821.287 75.8611   3
  -3   0   8 5298.91 228.359   3
   3   0  -8 5665.00 208.485   7
   3   0  -8 5242.11 188.069   1
   3   0  -8 5489.01 231.409   2
   3   0  -8 5461.51 199.815   8
  -3   0   8 5201.99 231.955   5
   3   0  -8 5379.26 192.611   6
  -3   0   7 1283.02 89.3225   3
   3   0  -7 1426.41 81.6769   7
   3   0  -7 1337.56 71.2479   1
   3   0  -7 1388.94 87.4696   2
  -3   0   7 1246.99 90.9721   5
   3   0  -7 1418.69 68.7344   6
   3   0  -7 1370.76 77.5465   8
   3   0  -6 35991.9 1065.92   8
   3   0  -6 36639.2 1069.29   2
   3   0  -6 35359.1 1067.23   3
  -3   0   6 36840.5 1088.76   3
   3   0  -6 36341.2 1061.14   1
  -3   0   6 35635.5 1089.64   5
   3   0  -6 37467.8 1073.07   7
   3   0  -6 35546.2 1048.68   6
   3   0  -5 330.100 35.7198   8
   3   0  -5 365.192 37.6462   7
  -3   0   5 313.154 39.8810   5
   3   0  -5 257.300 27.8291   5
   3   0  -5 299.305 35.7987   3
  -3   0   5 330.964 38.4684   3
   3   0  -5 269.208 31.3427   1
   3   0  -4 3807.19 153.229   1
   3   0  -4 3665.98 158.406   3
  -3   0   4 3952.40 157.128   3
   3   0  -4 3840.48 155.829   7
  -3   0   4 3525.72 157.675   5
   3   0  -4 3853.38 151.318   5
   3   0  -3 4006.70 165.236   6
  -3   0   3 4007.30 149.904   4
  -3   0   3 4049.63 161.899   3
   3   0  -3 4074.46 171.497   3
  -3   0   3 4382.41 171.481   5
   3   0  -3 4112.79 167.927   5
   3   0  -3 4444.49 169.081   1
   3   0  -2 13.0000 9.04138   5
   3   0  -2 7.69877 10.7734   6
   3   0  -2 11.5123 8.77131   2
   3   0  -2 8.51395 13.7547   3
  -3   0   2 17.1852 9.07099   3
   3   0  -1 1170.35 77.8593   5
   3   0  -1 1161.70 73.3112   6
   3   0  -1 1115.25 70.8313   2
   3   0  -1 1032.62 61.4812   4
   3   0  -1 1200.08 77.9405   3
   3   0   0 3566.18 156.655   2
  -3   0   0 3563.63 166.599   2
   3   0   0 3566.48 158.511   3
  -3   0   0 3926.04 177.529   6
   3   0   0 3512.45 156.054   6
   3   0   1-4.80588 6.33760   2
  -3   0  -1-6.59904 23.0239   2
  -3   0  -1 6.44187 8.49498   6
   3   0   1 14.3343 14.0893   6
   3   0   1 4.67416 9.74594   3
   3   0   2 3457.84 159.495   2
   3   0   2 3260.13 138.974   7
  -3   0  -2 3116.22 178.471   2
   3   0   2 3420.37 158.167   6
   3   0   3 5966.88 243.724   6
   3   0   3 6112.80 248.645   2
   3   0   3 6060.32 221.443   8
   3   0   3 6109.06 219.490   7
  -3   0  -3 5612.15 275.663   2
  -3   0  -4 6500.16 309.475   2
   3   0   4 6389.12 267.861   2
   3   0   4 6433.91 232.629   8
   3   0   4 6254.78 231.464   7
   3   0   4 6842.80 263.948   6
  -3   0  -5 15866.6 610.092   2
   3   0   5 16722.5 510.050   7
   3   0   5 16278.4 559.283   2
   3   0   5 15333.4 503.760   8
   3   0   5 16720.0 547.185   6
  -3   0  -6 5066.11 247.562   2
   3   0   6 5220.09 133.006   7
   3   0   6 5330.19 196.225   2
   3   0   6 4727.31 172.697   6
   3   0   6 5092.91 127.870   8
   3   0   7 182.019 40.1044   6
  -3   0  -7 208.520 48.0586   6
   3   0   7 262.017 31.1292   8
  -3   0  -7 139.103 52.2796   2
   3   0   7 293.544 51.9475   2
   3   0   7 244.430 31.6171   7
  -3   0  -8 3913.07 228.246   6
  -3   0  -8 3224.23 240.478   2
   3   0   8 3623.75 204.892   2
   3   0   8 3663.48 145.280   8
   3   0   9 797.565 91.5149   2
  -3   0  -9 625.977 90.9910   6
  -3   0  -9 637.633 112.320   2
   3   0  10 913.117 101.769   2
   3   0  10 916.657 96.3888   6
   3   0  11 6.37378 10.2959   1
   3   0  11 9.63681 25.4170   6
   3   0  12 2449.23 171.984   6
   3   0  12 2415.27 137.593   1
   3   0  13 22.2554 35.9444   6
   3   0  13-6.02883 11.2438   1
  -3  -1  17 114.232 45.9031   5
  -3  -1  17 70.0655 37.0391   3
  -3  -1  16 196.230 57.2392   5
  -3  -1  16 212.129 58.2658   3
  -3  -1  15 20.9101 33.7739   5
  -3  -1  15 12.4923 16.4784   3
  -3  -1  14 762.537 96.2089   3
  -3  -1  14 679.329 87.6184   5
  -3  -1  13 4065.72 232.878   3
   3   1 -13 4172.71 197.610   6
  -3  -1  13 3874.28 209.751   5
   3   1 -12 812.110 71.9374   6
   3   1 -12 859.788 99.3707   2
  -3  -1  12 649.531 78.3968   5
  -3  -1  12 781.962 92.1951   3
   3   1 -12 832.174 53.6554   8
   3   1 -11 91.9984 18.9756   8
   3   1 -11 149.366 44.1348   2
   3   1 -11 114.477 25.1861   6
  -3  -1  11 134.018 35.9122   5
   3   1 -10 3518.95 144.430   8
  -3  -1  10 3374.37 168.260   5
   3   1 -10 3441.11 183.183   2
   3   1 -10 3527.25 148.808   6
  -3  -1   9 2136.70 118.566   5
   3   1  -9 2137.40 129.291   2
   3   1  -9 2092.83 82.7668   1
   3   1  -9 2122.96 97.9932   6
   3   1  -8 657.502 68.8984   2
  -3  -1   8 737.704 62.8427   5
   3   1  -8 774.769 47.0187   1
   3   1  -8 831.959 47.9911   6
  -3  -1   7 5140.92 197.038   5
   3   1  -7 5325.78 186.974   1
   3   1  -7 5142.30 168.398   6
  -3  -1   7 5343.82 241.301   3
   3   1  -6 66.7552 19.1540   7
   3   1  -6 53.5082 27.3946   3
   3   1  -6 71.1876 8.48787   6
  -3  -1   6 61.2902 22.0797   3
  -3  -1   6 65.5411 18.7320   5
   3   1  -5 60.7071 25.3851   3
  -3  -1   5 114.779 28.0467   3
   3   1  -5 114.628 23.9376   7
  -3  -1   5 121.398 18.3414   5
   3   1  -4 12.6062 5.13230   5
   3   1  -4 4.26401 10.5232   7
   3   1  -4 5.79245 13.2332   3
  -3  -1   4 5.86540 10.9420   3
   3   1  -3 590.491 60.0176   3
  -3  -1   3 540.769 55.1813   3
   3   1  -3 621.082 33.1680   6
  -3  -1   3 542.469 53.2178   4
   3   1  -3 595.635 38.7046   5
   3   1  -2 961.902 58.6805   5
  -3  -1   2 920.909 60.2366   6
   3   1  -2 867.419 47.5608   6
   3   1  -2 788.450 79.5867   2
  -3  -1   2 777.164 65.7586   3
   3   1  -2 994.789 78.6563   3
  -3  -1   2 923.461 65.9023   4
   3   1  -1 12642.9 396.699   6
  -3  -1   1 13209.1 416.581   6
   3   1  -1 13011.7 469.025   2
   3   1  -1 12057.1 428.915   4
   3   1  -1 13058.8 445.157   3
   3   1   0 216.641 38.5540   3
   3   1   0 249.348 29.1927   6
   3   1   0 224.526 43.3933   2
  -3  -1   0 159.295 39.5716   2
  -3  -1   0 225.516 30.8388   6
   3   1   1 6.10560 11.3867   3
   3   1   1 3.72654 8.51182   6
   3   1   1 8.60571 13.8990   2
  -3  -1  -1-9.21108 21.0388   2
  -3  -1  -1-4.77517 8.90552   6
   3   1   1 12.7016 10.4454   7
   3   1   2 12815.4 455.873   3
   3   1   2 13754.4 498.169   2
  -3  -1  -2 12890.7 508.526   2
   3   1   2 13463.0 430.607   7
   3   1   2 12789.8 431.236   6
   3   1   3 16552.4 575.966   3
   3   1   3 17489.9 560.188   6
   3   1   3 16727.1 546.008   7
   3   1   3 19059.2 630.218   2
  -3  -1  -3 18205.9 657.029   2
   3   1   4 5438.95 221.147   6
   3   1   4 5349.65 262.144   2
   3   1   5 3269.67 166.140   6
   3   1   5 3382.96 196.066   2
  -3  -1  -5 3152.71 229.130   2
   3   1   6 8783.51 337.297   6
   3   1   6 8577.40 372.046   2
  -3  -1  -6 8609.90 431.545   2
  -3  -1  -7 5238.83 260.785   6
   3   1   7 5720.03 278.718   2
   3   1   7 5325.76 242.125   6
  -3  -1  -8 115.816 35.4926   6
   3   1   8 88.3139 34.2384   2
   3   1   8 136.989 39.1294   6
   3   1   8 76.6570 18.2743   8
  -3  -1  -8 109.616 59.0697   2
   3   1   9 2466.92 176.621   2
   3   1   9 2543.39 111.917   8
   3   1  10 12.0255 22.4491   2
   3   1  10 45.5101 14.3749   8
   3   1  11 139.364 44.3692   2
   3   1  11 134.390 50.2350   6
   3   1  12 268.640 65.4746   2
   3   1  12 246.409 59.5131   6
   3   1  13 48.4993 40.7838   6
   3   1  13 42.8801 32.6714   2
  -3  -2  17 48.0328 42.2489   3
  -3  -2  16 256.776 56.4781   5
  -3  -2  16 259.472 65.6174   3
  -3  -2  15 327.616 61.3444   5
  -3  -2  15 319.418 69.6242   3
  -3  -2  14 329.761 55.7637   5
  -3  -2  14 192.844 57.9131   3
  -3  -2  13 137.906 36.5936   5
  -3  -2  13 156.363 51.7061   3
  -3  -2  12 493.896 79.9386   3
  -3  -2  12 456.341 58.4811   5
   3   2 -12 347.888 45.0101   6
   3   2 -12 496.807 45.2639   8
   3   2 -12 613.443 81.6400   2
  -3  -2  11 281.264 57.0099   3
  -3  -2  11 205.383 37.1255   5
   3   2 -11 158.960 41.5922   2
   3   2 -11 155.745 27.9414   6
   3   2 -10-6.51934 8.59742   6
  -3  -2  10 22.1911 20.6926   3
  -3  -2  10 8.63681 14.5189   5
   3   2 -10-1.92101 3.58328   1
  -3  -2   9-10.4562 0.41646   3
   3   2  -9 22.9480 8.70961   1
  -3  -2   8 92.2525 19.7666   5
   3   2  -7 1535.12 110.616   3
  -3  -2   7 1496.11 92.6245   7
  -3  -2   7 1267.66 58.7876   5
  -3  -2   6 9.27740 17.3110   7
   3   2  -6 41.8838 24.3618   3
  -3  -2   5 285.354 38.9042   7
   3   2  -5 313.903 58.1939   3
  -3  -2   4 387.768 49.5191   7
   3   2  -4 400.935 58.1384   3
  -3  -2   3 124.241 32.2022   4
  -3  -2   3 162.669 18.3222   6
   3   2  -3 148.242 15.9713   6
   3   2  -3 81.9085 30.5169   3
  -3  -2   3 120.494 27.2475   7
   3   2  -2 3592.54 192.104   3
  -3  -2   2 3999.79 170.285   7
   3   2  -2 3847.17 137.454   6
  -3  -2   2 3466.84 182.503   4
  -3  -2   2 3898.11 141.236   6
   3   2  -1 33638.6 1017.66   3
  -3  -2   1 31600.7 971.084   7
   3   2  -1 31918.3 938.151   6
  -3  -2   1 31717.7 941.602   6
   3   2  -1 32624.7 1070.46   2
   3   2  -1 31996.9 1010.09   4
   3   2   0 2470.40 111.129   6
   3   2   0 2383.14 148.309   3
   3   2   0 2387.97 175.198   2
   3   2   0 2349.54 146.191   4
  -3  -2   0 2566.13 115.273   6
   3   2   1 421.701 45.5934   6
  -3  -2  -1 393.753 42.4467   6
   3   2   1 418.210 72.2760   2
   3   2   1 420.008 60.0471   3
  -3  -2  -1 473.338 54.8522   7
  -3  -2  -1 363.896 73.3430   2
   3   2   1 396.661 62.1964   4
  -3  -2  -2 104.271 68.7569   2
   3   2   2 12.5332 20.2604   2
   3   2   2 31.6131 37.5874   3
  -3  -2  -2 63.7397 21.9431   7
   3   2   2 18.3432 17.6518   6
  -3  -2  -3 726.614 61.5999   7
  -3  -2  -3 656.717 103.611   2
   3   2   3 582.539 58.0400   6
  -3  -2  -4 219.949 81.5660   2
  -3  -2  -4 171.256 34.7480   7
   3   2   4 106.769 34.0960   6
   3   2   4 231.242 57.4506   2
  -3  -2  -5-16.9718 80.6953   2
  -3  -2  -5-4.94438 17.2509   7
   3   2   5-7.96755 37.8831   3
   3   2   5-6.64761 19.6020   6
   3   2   5 25.8340 26.9328   2
  -3  -2  -6 1453.83 167.861   2
   3   2   6 1379.14 106.566   6
   3   2   6 1550.98 143.177   2
   3   2   6 1249.69 105.156   3
   3   2   7-8.13947 25.1744   6
   3   2   7 8.05142 18.3926   3
  -3  -2  -7 19.4876 51.3978   2
   3   2   7 51.6703 31.8701   2
  -3  -2  -8 1311.74 174.952   2
   3   2   8 1528.65 143.031   2
   3   2   8 1564.31 125.525   6
   3   2   8 1301.88 110.684   3
   3   2   9 2330.70 163.191   6
   3   2   9 2528.19 192.572   2
   3   2  10 522.879 87.8380   2
   3   2  10 409.243 39.9543   8
   3   2  11 1905.97 165.421   2
   3   2  11 1738.63 84.2994   8
   3   2  12 144.345 48.6971   2
  -3  -3  17 72.3596 44.6750   3
  -3  -3  16 347.662 80.0002   3
  -3  -3  15 399.639 86.1240   3
  -3  -3  15 539.313 67.8098   5
  -3  -3  14 636.496 103.909   3
  -3  -3  14 510.809 61.2830   5
  -3  -3  13 30.4029 31.7334   3
  -3  -3  13 72.4793 26.5536   5
  -3  -3  12 942.179 71.4218   5
  -3  -3  12 928.791 118.558   3
  -3  -3  11 1380.71 82.0903   5
  -3  -3  11 1300.70 136.974   3
  -3  -3  10 282.967 31.6286   5
  -3  -3  10 293.400 37.7182   5
  -3  -3  10 276.298 61.9156   3
  -3  -3  10 370.999 48.1418   7
  -3  -3   9 625.921 90.5877   3
  -3  -3   9 678.710 63.9326   7
  -3  -3   9 599.106 40.1260   5
  -3  -3   9 629.970 47.7928   5
   3   3  -8 1339.74 112.974   3
  -3  -3   8 1738.21 145.869   3
  -3  -3   8 1565.29 100.147   7
   3   3  -7 1695.58 126.108   3
  -3  -3   7 1534.94 101.585   7
  -3  -3   7 1726.32 143.009   3
  -3  -3   6 22.9666 24.5350   7
  -3  -3   6-10.8283 0.13441   3
   3   3  -6 17.0044 41.1955   3
   3   3  -5 820.100 86.7522   3
  -3  -3   5 736.686 72.3320   7
  -3  -3   4 200.628 16.1955   6
   3   3  -4 125.428 41.2821   3
  -3  -3   4 209.081 39.0511   7
  -3  -3   3 3560.67 172.037   7
  -3  -3   3 3539.96 125.922   6
   3   3  -3 3733.33 204.484   3
   3   3  -3 3562.36 133.207   5
   3   3  -2 1022.58 124.892   2
  -3  -3   2 951.745 78.4500   7
   3   3  -2 1107.94 106.891   3
   3   3  -2 1017.14 61.9387   5
  -3  -3   2 1033.45 56.5441   6
   3   3  -1 623.914 96.9357   2
   3   3  -1 702.180 88.0800   3
  -3  -3   1 626.323 62.8350   7
   3   3  -1 632.279 50.3796   5
   3   3  -1 628.958 85.4737   4
   3   3  -1 668.434 55.7148   6
  -3  -3   1 687.257 48.3150   6
   3   3   0 112.306 30.1006   6
   3   3   0 122.850 47.6094   2
   3   3   0 130.618 44.4866   3
   3   3   0 148.004 47.9247   4
  -3  -3   0 115.102 21.0411   6
   3   3   1 752.040 106.774   2
   3   3   1 618.610 83.4694   4
  -3  -3  -1 557.103 64.0981   7
   3   3   1 642.691 61.6507   6
   3   3   2 571.844 63.9862   6
  -3  -3  -2 570.093 67.2049   3
  -3  -3  -2 382.213 90.1933   2
  -3  -3  -2 445.200 58.8981   7
   3   3   2 522.144 78.5478   4
   3   3   2 460.981 86.2915   2
   3   3   3 32.7014 26.4092   2
  -3  -3  -3 33.8941 89.3935   2
   3   3   3 91.3874 33.8913   6
  -3  -3  -3 5.72442 5.34541   6
  -3  -3  -3 42.0457 25.0496   7
   3   3   4 5915.33 350.403   2
  -3  -3  -4 5622.73 357.371   2
   3   3   4 5988.88 294.988   3
  -3  -3  -4 6298.82 252.558   7
  -3  -3  -4 6438.95 259.467   6
   3   3   4 5966.43 264.557   6
   3   3   5 16.2867 26.3053   2
   3   3   5 29.7832 27.7727   3
  -3  -3  -5 19.5772 44.7162   2
  -3  -3  -5 14.4806 16.5388   6
   3   3   5 7.96285 21.0025   6
  -3  -3  -5-5.85820 20.4403   7
   3   3   6 2571.63 213.132   2
  -3  -3  -6 2158.63 225.981   2
   3   3   6 2353.67 159.510   6
   3   3   6 2697.11 178.092   3
  -3  -3  -6 2783.58 142.550   7
   3   3   7 417.876 82.8890   2
  -3  -3  -7 491.930 123.888   2
   3   3   7 377.055 65.7816   3
  -3  -3  -7 414.115 50.9684   7
   3   3   7 419.266 73.6342   6
   3   3   8 7191.69 371.805   2
   3   3   8 7058.54 322.594   6
   3   3   8 6232.88 307.812   3
   3   3   9 109.927 46.4433   2
   3   3   9 146.948 48.4333   6
   3   3  10 572.733 88.5008   6
   3   3  10 475.837 88.7173   2
   3   3  11 15.9472 33.2539   2
   3   3  12 929.174 125.890   2
  -3  -4  16 38.9492 36.3352   3
  -3  -4  15 37.5675 35.0462   3
  -3  -4  14 2834.18 235.184   3
  -3  -4  14 2589.39 136.702   5
  -3  -4  13 259.962 70.6559   3
  -3  -4  13 179.583 37.2744   5
  -3  -4  12 465.574 88.3731   3
  -3  -4  12 385.467 48.4437   5
  -3  -4  12 364.104 51.1334   7
  -3  -4  11 2539.00 139.701   7
  -3  -4  11 2339.97 200.127   3
  -3  -4  11 2256.10 119.141   5
  -3  -4  10 2516.87 142.137   7
  -3  -4  10 2381.52 195.439   3
  -3  -4  10 2201.79 105.070   5
  -3  -4   9 1575.89 108.705   7
  -3  -4   9 1244.40 60.0770   5
  -3  -4   9 1358.64 142.352   3
  -3  -4   8 252.405 60.3743   3
  -3  -4   8 227.915 43.8299   7
   3   4  -8 359.654 64.5169   3
   3   4  -7 2504.35 168.482   3
  -3  -4   7 2382.95 142.823   7
  -3  -4   7 2381.53 186.946   3
  -3  -4   6 10000.7 424.637   3
   3   4  -6 9200.29 383.564   3
  -3  -4   6 9232.10 261.719   6
  -3  -4   6 8860.63 344.715   7
   3   4  -5 2757.82 182.404   3
  -3  -4   5 2735.70 202.650   4
  -3  -4   5 2603.58 153.275   7
  -3  -4   5 2866.96 100.768   6
   3   4  -4 310.189 70.0021   3
  -3  -4   4 166.392 46.9386   4
   3   4  -4 301.891 33.0031   5
  -3  -4   4 323.697 27.6499   6
   3   4  -3 3781.84 201.716   3
  -3  -4   3 3685.94 102.768   6
   3   4  -3 3924.26 130.372   5
  -3  -4   2-10.6637 0.71229   3
   3   4  -2 244.289 70.0353   3
  -3  -4   2 11.3301 10.5890   4
   3   4  -2 193.029 36.6391   5
  -3  -4   2 290.353 31.0314   6
   3   4  -2 398.906 88.5665   2
  -3  -4   1-10.0658 0.31881   3
   3   4  -1 21.5074 54.9237   3
   3   4  -1 49.2432 28.4084   5
  -3  -4   1 57.3736 16.7319   6
   3   4  -1 56.8039 39.4812   2
  -3  -4   0 9.65451 12.7325   3
   3   4   0 19.0110 25.0706   2
   3   4   0 11.8595 25.9351   5
   3   4   1 19.3252 36.0412   2
   3   4   1-25.0711 52.2755   4
   3   4   1 12.8571 16.9570   5
  -3  -4  -1 9.19659 12.1306   3
   3   4   2 2383.11 214.847   2
  -3  -4  -2 2382.94 133.516   7
  -3  -4  -2 2756.52 158.983   3
   3   4   2 2686.01 178.959   3
   3   4   2 2300.75 132.921   5
   3   4   2 2696.62 188.334   4
   3   4   2 2510.87 142.530   6
  -3  -4  -3 394.734 97.6239   2
  -3  -4  -3 250.277 47.6423   3
  -3  -4  -3 268.448 42.9285   6
   3   4   3 138.460 55.7538   2
   3   4   3 278.455 59.6502   3
   3   4   3 172.195 43.7897   6
  -3  -4  -3 320.248 50.1282   7
   3   4   3 252.276 63.5003   4
   3   4   4 1953.57 159.353   3
   3   4   4 1808.26 195.486   2
  -3  -4  -4 1884.69 201.201   2
   3   4   4 1898.67 168.707   4
  -3  -4  -4 2376.21 137.689   7
   3   4   4 1868.33 139.689   6
  -3  -4  -4 1977.13 126.450   6
   3   4   5 23439.0 825.573   6
  -3  -4  -5 24791.4 799.643   6
   3   4   5 25796.2 969.588   2
  -3  -4  -5 24129.6 790.708   7
   3   4   5 25183.7 862.038   3
  -3  -4  -6 321.520 56.3703   7
  -3  -4  -6 450.507 65.0722   6
   3   4   6 475.540 79.9166   3
   3   4   6 388.614 74.7430   6
   3   4   6 353.573 86.6026   2
   3   4   7 1506.34 139.650   6
   3   4   7 1404.73 168.793   2
   3   4   7 1413.20 136.397   3
  -3  -4  -7 1604.42 112.227   7
  -3  -4  -8 342.979 50.5261   7
   3   4   8 194.725 60.5679   6
   3   4   8 284.752 77.5627   2
  -3  -4  -9 449.519 56.2421   7
   3   4   9 402.815 86.2242   2
   3   4   9 429.673 80.5336   6
   3   4  10 271.426 76.0201   2
   3   4  10 402.800 84.4415   6
   3   4  11 361.682 81.4625   2
   3   4  11 339.511 82.0190   6
  -3  -5  15 41.6185 47.5440   3
  -3  -5  14 161.103 62.4419   3
  -3  -5  13 980.484 91.1780   7
  -3  -5  13 1069.41 146.617   3
  -3  -5  12 38.5071 32.9209   7
  -3  -5  12 75.0310 42.8532   3
  -3  -5  12 26.2881 13.5790   5
  -3  -5  11 32.0953 28.0051   7
  -3  -5  11 18.0461 33.6634   3
  -3  -5  11 27.2260 11.8978   5
  -3  -5  10 198.212 22.9359   5
  -3  -5  10 243.538 67.1011   3
  -3  -5  10 164.322 41.6142   7
  -3  -5   9 259.070 20.2854   5
  -3  -5   9 301.958 73.7430   3
  -3  -5   9 277.462 18.6649   6
  -3  -5   9 253.898 17.5196   6
  -3  -5   9 307.741 57.4715   7
  -3  -5   8 1102.85 49.1659   6
  -3  -5   8 1060.64 50.7822   6
  -3  -5   8 825.069 118.674   3
   3   5  -8 1004.66 111.519   3
  -3  -5   8 1073.64 103.159   7
  -3  -5   7 143.812 26.1161   6
   3   5  -7 133.847 46.6557   3
  -3  -5   7 93.4788 41.2516   3
  -3  -5   7 130.458 17.3579   6
  -3  -5   6 112.331 18.3293   6
   3   5  -6 90.0435 43.3676   3
  -3  -5   6 66.9186 38.3184   4
  -3  -5   5 4291.50 159.186   6
  -3  -5   5 4388.67 280.384   4
   3   5  -5 3887.98 237.648   3
  -3  -5   4 422.051 82.9758   4
  -3  -5   4 459.515 41.5934   6
  -3  -5   4 481.239 84.0966   3
   3   5  -4 382.663 70.4397   3
   3   5  -4 529.108 53.6307   5
   3   5  -3 59.8092 35.2844   3
  -3  -5   3 39.3899 32.4060   3
  -3  -5   3 14.1560 13.2327   4
   3   5  -3 31.1411 16.4526   5
  -3  -5   3 56.8504 16.2218   6
  -3  -5   2 900.232 106.735   3
   3   5  -2 715.569 96.6592   3
  -3  -5   2 667.672 96.1018   4
   3   5  -2 886.183 142.377   2
   3   5  -2 917.598 81.8768   5
  -3  -5   1 674.985 89.7556   3
   3   5  -1 637.753 72.3618   5
   3   5   0-14.7577 41.2841   4
   3   5   0 8.09849 21.3607   5
  -3  -5   0 22.6682 21.1389   3
   3   5   0 22.6845 29.9153   2
   3   5   1 1235.75 166.670   2
  -3  -5  -1 1044.27 82.3956   6
   3   5   1 1101.71 102.726   5
   3   5   1 1060.17 129.882   4
   3   5   1 1014.22 118.534   3
  -3  -5  -1 1144.02 112.975   3
   3   5   2 10260.8 558.218   2
  -3  -5  -2 11168.6 398.532   6
   3   5   2 10221.9 428.907   5
   3   5   2 11269.2 505.224   4
  -3  -5  -2 10895.6 444.824   3
   3   5   2 11561.4 481.119   3
   3   5   3 110.104 56.8126   4
  -3  -5  -3 34.5193 21.3719   6
   3   5   3 39.7594 42.8201   3
   3   5   3 29.4709 27.4967   5
  -3  -5  -3 20.2397 21.1215   3
   3   5   3 46.3334 43.2146   2
  -3  -5  -4 5894.38 277.364   3
   3   5   4 5267.94 369.288   2
  -3  -5  -4 5426.91 243.876   6
  -3  -5  -4 4768.01 242.244   7
   3   5   4 5127.31 270.434   5
   3   5   4 5114.67 293.520   3
   3   5   5 2470.44 191.935   3
  -3  -5  -5 2082.02 145.646   7
   3   5   5 2334.23 241.365   2
   3   5   5 2477.38 176.681   5
  -3  -5  -6 106.586 35.1186   7
   3   5   6 72.0287 38.8532   5
   3   5   6 69.2419 52.7735   2
   3   5   7 1568.26 146.513   5
   3   5   7 1522.58 190.678   2
  -3  -5  -7 1473.60 116.230   7
   3   5   8 288.271 72.7036   5
  -3  -5  -8 186.046 45.6133   7
   3   5   8 352.526 94.3758   2
   3   5   9 73.2754 47.3437   5
  -3  -5  -9 7.25046 25.3067   7
   3   5   9 43.2960 49.4507   2
   3   5  10-15.6466 48.3933   5
  -3  -5 -10 40.4182 26.6570   7
   3   5  10 20.6625 43.0871   2
  -3  -6  13-21.5001 28.3529   3
  -3  -6  13 9.05602 28.0076   7
  -3  -6  12 1230.52 161.795   3
  -3  -6  12 1256.74 117.583   7
  -3  -6  11-9.71132 32.6532   7
  -3  -6  11-20.2107 26.6559   3
  -3  -6  10 293.437 77.8297   3
  -3  -6  10 306.774 25.4458   6
  -3  -6  10 286.510 24.1881   6
  -3  -6  10 383.016 69.0243   7
  -3  -6  10 283.077 25.1664   5
  -3  -6   9 586.513 43.8779   6
  -3  -6   9 608.567 41.9479   6
  -3  -6   9 623.190 82.9296   7
  -3  -6   9 606.456 108.798   3
  -3  -6   8 59.9984 16.3776   6
  -3  -6   8 59.9959 22.3180   6
  -3  -6   8 91.6541 41.9057   3
  -3  -6   7 19.9596 26.3264   4
  -3  -6   7 19.5522 30.9928   6
  -3  -6   7 19.1160 11.1289   6
  -3  -6   6 1400.16 167.336   4
  -3  -6   6 1357.37 79.4226   6
  -3  -6   5 182.185 59.3234   4
   3   6  -5 340.847 49.9937   5
  -3  -6   5 213.953 63.7170   3
  -3  -6   5 278.303 35.2745   6
  -3  -6   4 343.912 77.4779   4
   3   6  -4 332.797 53.3677   5
  -3  -6   4 345.345 73.7960   3
  -3  -6   3 245.591 63.2466   4
   3   6  -3 290.098 88.8786   2
   3   6  -3 170.221 43.1957   5
  -3  -6   3 271.077 66.1526   3
  -3  -6   2 126.806 49.2546   4
   3   6  -2 180.430 48.5619   5
  -3  -6   2 214.734 59.8898   3
   3   6  -2 184.598 69.7168   2
  -3  -6   1 5.68816 15.9125   6
   3   6  -1 13.6931 36.1145   3
   3   6  -1 9.78602 28.8565   5
  -3  -6   1 13.5529 17.8727   3
   3   6  -1-26.1615 24.3950   2
   3   6   0-27.7513 31.6955   3
  -3  -6   0 12.9714 17.1103   3
   3   6   0 41.6842 40.0674   5
  -3  -6   0 18.3254 13.9580   6
   3   6   0 26.2516 34.6206   2
  -3  -6  -1 1758.07 112.908   6
   3   6   1 1463.37 134.402   5
   3   6   1 1663.54 210.455   2
   3   6   1 1369.08 144.592   3
  -3  -6  -1 1387.55 137.606   3
   3   6   2 23.3502 43.5528   5
  -3  -6  -2 23.7662 22.1731   3
   3   6   2 26.5342 42.8610   2
  -3  -6  -2 28.3804 21.9546   6
   3   6   3 869.998 111.945   5
   3   6   3 928.097 160.141   2
  -3  -6  -3 960.054 107.153   3
  -3  -6  -3 784.069 81.6983   6
  -3  -6  -4 1485.35 134.306   3
   3   6   4 1316.69 193.300   2
   3   6   4 1406.24 141.603   5
   3   6   5 728.285 148.075   2
  -3  -6  -5 644.052 83.7128   7
   3   6   5 900.312 114.433   5
   3   6   6 505.809 122.427   2
   3   6   6 598.224 100.971   5
  -3  -6  -6 458.818 71.7944   7
  -3  -6  -7 259.047 56.2827   7
   3   6   7 259.518 90.7768   2
   3   6   7 184.767 62.9172   5
  -3  -6  -8 871.286 94.4181   7
   3   6   8 943.494 130.549   5
   3   6   9 120.560 55.6830   5
  -3  -6  -9 68.4932 37.5205   7
  -3  -6 -10 110.793 38.4689   7
  -3  -7  12 994.247 112.728   7
  -3  -7  11 267.714 83.3338   3
  -3  -7  11 124.118 49.5559   7
  -3  -7  10 1429.68 174.781   3
  -3  -7  10 1133.70 120.118   7
  -3  -7   9 2727.54 138.366   6
  -3  -7   9 2971.15 253.567   3
  -3  -7   8 555.403 112.863   4
  -3  -7   8 408.687 62.9512   6
  -3  -7   8 472.059 45.6239   6
  -3  -7   7 104.498 49.5056   6
  -3  -7   7 334.356 95.3451   4
  -3  -7   6 1065.98 154.096   4
  -3  -7   6 996.312 139.057   3
  -3  -7   5-20.2954 26.7640   4
   3   7  -5 14.7147 23.7657   5
  -3  -7   5 18.3868 29.6964   3
   3   7  -4 59.7127 55.7005   2
  -3  -7   4 52.8929 32.9149   3
   3   7  -4 43.4198 28.0908   5
  -3  -7   4 77.2808 44.1543   4
  -3  -7   3 50.8042 35.3658   3
  -3  -7   3 112.008 49.2752   4
   3   7  -3 99.8456 39.5500   5
  -3  -7   3 75.9070 25.6149   6
   3   7  -3 29.8746 39.4459   2
   3   7  -2 739.309 94.9282   5
  -3  -7   2 658.155 104.215   3
  -3  -7   2 651.978 66.9855   6
   3   7  -2 475.607 125.283   2
   3   7  -1 29.5869 39.0203   2
  -3  -7   1 59.3515 24.6031   6
   3   7  -1 35.6675 35.0621   5
  -3  -7   1-15.2566 20.1264   3
   3   7   0 237.445 91.9867   2
  -3  -7   0 292.249 65.6198   3
   3   7   0 203.888 56.0539   5
  -3  -7   0 188.772 38.4826   6
  -3  -7  -1 7.40370 16.9110   6
  -3  -7  -1 13.9121 22.4695   3
   3   7   1 13.4554 39.6764   5
   3   7   1-29.8104 39.3114   2
  -3  -7  -2-13.3151 21.5095   3
   3   7   2-14.2526 37.5926   5
   3   7   2-29.8764 39.4007   2
  -3  -7  -3 12.7865 16.8684   3
   3   7   3 14.8821 46.0277   5
   3   7   3 29.7718 48.0863   2
   3   7   4 330.090 105.076   2
   3   7   4 390.771 84.2004   5
  -3  -7  -4 276.630 61.5715   3
   3   7   5 30.1425 39.7636   2
   3   7   5 49.4318 46.1061   5
   3   7   6 299.761 100.957   2
  -3  -7  -6 188.967 56.5486   7
   3   7   6 208.409 70.8407   5
  -3  -7  -7 135.594 45.8353   7
   3   7   7 218.981 72.3303   5
  -3  -7  -8 142.520 45.6984   7
  -3  -7  -9 893.014 100.003   7
  -3  -8  12 342.333 74.4498   7
  -3  -8  11-25.3857 44.2907   7
  -3  -8  10 237.658 66.3125   7
  -3  -8   8 50.5707 40.8623   4
  -3  -8   7 109.005 49.8573   3
  -3  -8   7 72.9241 45.4015   4
  -3  -8   6 251.746 75.9381   3
  -3  -8   6 139.699 61.6227   4
  -3  -8   5 667.810 120.951   3
  -3  -8   5 711.751 68.2503   6
  -3  -8   5 711.352 127.608   4
  -3  -8   4 77.9564 44.5810   3
  -3  -8   4 100.838 28.2889   6
   3   8  -4 33.0764 43.6859   2
   3   8  -4 82.2050 37.1894   5
  -3  -8   4 171.811 66.4636   4
  -3  -8   3 294.356 47.4109   6
   3   8  -3 198.650 87.7125   2
   3   8  -3 291.450 63.9255   5
  -3  -8   3 410.623 87.4144   3
   3   8  -2 51.2859 41.4341   5
   3   8  -2 32.8922 43.3929   2
  -3  -8   2 42.2879 22.8000   6
  -3  -8   2 53.0339 36.8806   3
  -3  -8   1-7.40654 15.4435   6
   3   8  -1 27.9617 36.8735   5
  -3  -8   1 16.8424 27.2022   3
   3   8  -1-32.8758 43.3537   2
   3   8   0 74.3815 48.1140   5
   3   8   0 65.7670 53.1649   2
  -3  -8   0 112.805 45.1452   3
   3   8   1 33.0730 43.6141   2
   3   8   1 15.8047 36.0996   5
  -3  -8  -1-15.3256 28.5820   3
   3   8   2 559.943 134.469   2
   3   8   2 433.966 96.7657   5
  -3  -8  -2 424.343 80.5511   3
   3   8   3 98.1472 68.2226   2
   3   8   3 35.0926 49.0956   5
  -3  -8  -3 28.0369 29.2487   3
   3   8   4 98.6953 61.3869   2
  -3  -8  -4 54.7931 36.1848   3
   3   8   4 91.8608 54.2123   5
   3   8   5-19.1780 35.7697   5
  -3  -8  -6 350.067 71.5739   7
   3   8   6 699.084 121.325   5
  -3  -8  -7 11.6288 28.6910   7
  -3  -8  -8 203.869 56.1740   7
  -3  -9   3 140.380 56.2369   3
  -3  -9   2 114.851 47.3332   3
  -3  -9   1 1097.42 146.943   3
  -3  -9   0 17.4369 32.5187   3
   3   9   0-16.9502 38.7155   5
   3   9   1 71.6367 52.8540   5
  -3  -9  -1 82.5813 46.2538   3
   3   9   2 94.8927 61.5916   5
  -3  -9  -2 457.203 88.4058   3
   3   9   3 399.023 102.505   5
   3   9   4 836.228 139.808   5
  -4  10   5 276.938 100.313   2
  -4  10   4 304.389 96.9199   2
  -4  10   3-27.5852 44.5590   2
  -4  10   2-27.3625 51.0350   2
  -4  10   1 187.840 86.8377   2
  -4  10   0 237.078 92.1448   2
  -4  10  -1 445.758 120.305   2
   4 -10   1 377.496 88.7123   4
  -4  10  -2 210.751 85.3154   2
   4 -10   2 197.890 69.3145   4
   4 -10   2 248.731 72.4719   3
  -4  10  -3-26.6305 24.8324   2
   4 -10   3 63.2745 52.0346   4
   4 -10   3 56.4401 42.9712   3
  -4   9   8-43.5463 49.7463   2
  -4   9   7-23.3079 61.4763   2
  -4   9   6 296.209 98.0034   2
  -4   9   5 100.999 62.3569   2
  -4   9   4 25.2950 40.8596   2
  -4   9   3 431.092 108.543   2
  -4   9   3 123.883 76.8855   5
  -4   9   2-24.9119 40.2407   2
  -4   9   2-24.1366 50.3311   5
   4  -9  -1-12.7965 16.8795   3
  -4   9   1-24.3253 39.2893   2
  -4   9   1 23.8048 49.6361   5
   4  -9   0 545.796 96.8902   4
  -4   9   0 382.235 100.182   2
  -4   9   0 421.463 109.677   5
   4  -9   0 282.400 66.6746   3
   4  -9   1-17.4330 28.1612   4
  -4   9  -1-23.6806 44.1662   2
   4  -9   1-15.2774 24.6804   3
  -4   9  -1-22.9981 47.9557   5
   4  -9   2 18.6829 34.8604   4
   4  -9   2 65.0528 40.1382   3
  -4   9  -2 45.4629 51.9322   5
   4  -9   3 67.9313 38.8315   3
   4  -9   3 60.1084 41.8152   4
   4  -9   4-17.5245 23.1111   3
   4  -9   4 21.3023 34.4058   4
   4  -9   4 31.2605 82.4475   6
   4  -9   5 471.470 107.658   4
   4  -9   5 523.818 97.7589   3
  -4   8  11 82.9209 38.7349   8
  -4   8  11 91.0376 51.0687   2
  -4   8  10 796.506 97.1080   8
  -4   8  10 817.832 117.037   2
  -4   8   9 118.163 47.1154   8
  -4   8   9 138.561 56.0586   2
  -4   8   8-10.8085 26.6654   8
  -4   8   8 37.2017 38.7839   2
  -4   8   7 158.947 61.5459   2
  -4   8   7 108.483 44.2327   8
  -4   8   6 255.348 89.1856   2
  -4   8   6 421.405 111.213   5
  -4   8   5 330.438 94.5942   2
  -4   8   5 338.259 106.085   5
  -4   8   4-22.2779 35.9807   2
  -4   8   4 69.8434 61.4021   5
   4  -8  -3 910.216 93.1655   3
  -4   8   3 1012.36 155.109   2
  -4   8   3 1135.30 170.227   5
   4  -8  -2 737.148 91.2191   3
  -4   8   2 906.276 144.482   2
  -4   8   2 794.578 136.736   5
   4  -8  -1 210.311 57.3194   4
  -4   8   1 257.733 77.8095   2
   4  -8  -1 195.759 48.4131   3
  -4   8   1 283.385 91.1121   5
   4  -8   0 29.7323 36.7106   4
  -4   8   0 84.4490 48.2482   2
   4  -8   0 50.6296 35.4438   3
  -4   8   0 129.011 72.3081   5
   4  -8   1 240.685 67.2884   4
   4  -8   1 337.661 69.3467   3
  -4   8  -1 169.460 76.8282   5
   4  -8   2 776.430 118.094   4
  -4   8  -2 733.753 128.594   5
   4  -8   2 842.129 111.697   3
   4  -8   3 43.8430 30.4935   3
   4  -8   3 36.8390 38.4230   4
   4  -8   4 91.7320 40.4026   3
   4  -8   4 85.6933 103.190   6
   4  -8   5 15.9322 25.7330   3
   4  -8   5-26.8770 83.1215   6
   4  -8   6 797.656 117.151   3
  -4   8  -6 767.363 94.0185   8
   4  -8   6 1036.50 179.423   6
   4  -8   7 1234.28 151.967   3
   4  -8   7 1726.66 213.428   6
  -4   8  -7 1419.89 127.932   8
  -4   8  -8 669.500 87.6721   8
  -4   8  -9 79.3267 38.1874   8
  -4   7  13 87.6883 40.5380   2
  -4   7  12 239.005 51.3425   8
  -4   7  12 254.586 60.9109   2
  -4   7  11 36.5858 30.7690   8
  -4   7  11 38.9440 32.0433   2
  -4   7  10-9.36383 23.1015   8
  -4   7  10-25.5418 58.3393   5
  -4   7  10 26.6405 30.4245   2
  -4   7   9 450.045 88.8378   4
  -4   7   9 571.920 129.690   5
  -4   7   9 391.084 65.9236   8
  -4   7   9 466.951 82.2712   2
  -4   7   8 264.642 95.4573   5
  -4   7   8 314.873 71.6639   2
  -4   7   8 230.535 53.4901   8
  -4   7   7 225.219 63.7489   2
  -4   7   7 96.3897 39.3506   8
  -4   7   6 104.289 48.6931   2
  -4   7   6 86.9053 38.2902   8
  -4   7   5 3220.20 248.750   2
   4  -7  -5 2306.77 116.054   3
  -4   7   4 1033.05 153.124   5
   4  -7  -4 891.072 77.1280   3
  -4   7   4 874.431 134.542   2
   4  -7  -3 1987.25 132.782   3
  -4   7   3 2030.07 204.470   2
  -4   7   3 1695.63 194.262   5
   4  -7  -2 1532.86 121.136   3
  -4   7   2 1208.98 160.912   2
  -4   7   2 1678.56 187.143   5
  -4   7   1 2972.01 248.194   2
  -4   7   1 3292.52 261.262   5
   4  -7  -1 2965.41 187.613   3
   4  -7  -1 2941.84 200.584   4
   4  -7   0 567.307 80.2034   3
   4  -7   0 725.950 98.2234   4
  -4   7   0 565.889 108.830   5
  -4   7   0 448.485 93.0094   2
  -4   7  -1 38.4705 53.8090   5
   4  -7   1-11.3232 21.1175   3
   4  -7   1 14.3711 18.9519   4
  -4   7  -2 153.184 66.8962   5
   4  -7   2 76.8413 38.0716   4
   4  -7   2 190.970 51.1189   3
   4  -7   3 1113.78 184.314   6
   4  -7   3 562.886 87.6815   3
   4  -7   4-13.1425 17.3355   3
   4  -7   4-25.3498 66.8592   6
   4  -7   5 41.6388 31.7510   3
   4  -7   5 95.4662 80.2602   6
  -4   7  -5 84.5326 36.1541   8
   4  -7   6 146.282 49.4540   3
   4  -7   6 201.655 78.3465   6
  -4   7  -6 224.499 53.3098   8
   4  -7   7 46.3618 32.2698   3
   4  -7   7 42.6393 59.6652   6
  -4   7  -7 92.6674 37.7055   8
   4  -7   8 1864.86 202.102   6
   4  -7   8 1781.71 179.315   3
  -4   7  -8 1867.03 139.216   8
  -4   7  -9 638.272 81.2044   8
   4  -7   9 550.669 106.959   6
   4  -7   9 691.358 110.708   3
  -4   6  14 33.8325 31.5619   2
  -4   6  13-22.0076 27.1510   2
  -4   6  13 15.0821 23.3260   8
  -4   6  12 381.786 58.3434   8
  -4   6  12 489.172 116.855   5
  -4   6  12 423.616 70.3756   2
  -4   6  11 232.430 49.4452   8
  -4   6  11 144.701 57.9071   4
  -4   6  11 308.788 101.711   5
  -4   6  11 316.293 62.2097   2
  -4   6  10 65.6287 30.6245   8
  -4   6  10 25.3242 39.1799   4
  -4   6  10 23.0555 56.8938   5
  -4   6  10 43.6904 30.5811   2
  -4   6   9 33.5165 33.1634   8
  -4   6   9 12.1581 32.0810   4
  -4   6   9 44.1416 27.2429   2
  -4   6   8 2524.50 186.650   4
  -4   6   8 2845.93 194.798   2
  -4   6   8 2661.81 248.692   5
  -4   6   8 2724.71 166.638   8
  -4   6   7-20.8013 67.1918   5
  -4   6   7 8.52983 25.1526   8
  -4   6   7-12.3203 22.9771   2
  -4   6   6 2375.72 138.710   8
  -4   6   6 2408.14 215.625   5
   4  -6  -5 4653.77 168.083   3
  -4   6   5 4609.90 232.564   8
   4  -6  -4 412.290 47.2765   3
  -4   6   4 615.108 77.5070   8
   4  -6  -3 2691.79 146.932   3
  -4   6   2 17.8208 52.5487   5
  -4   6   2-18.1619 29.3334   1
   4  -6  -2 7.44991 15.5344   3
   4  -6  -2 9.32703 15.0648   4
   4  -6  -2 15.0682 19.8713   5
   4  -6  -1 1115.66 109.114   4
  -4   6   1 1057.38 143.516   5
   4  -6  -1 860.993 119.615   5
   4  -6  -1 1086.71 96.0879   3
  -4   6   1 1148.70 106.157   1
  -4   6   0 153.117 43.1783   1
   4  -6   0 201.657 43.6112   3
   4  -6   0 227.772 52.3161   4
  -4   6   0 279.835 87.9973   5
  -4   6  -1 2134.51 147.901   1
   4  -6   1 2010.59 144.954   3
  -4   6  -1 1882.79 191.534   5
  -4   6  -2 169.356 45.7045   1
   4  -6   2 129.135 37.2718   3
  -4   6  -3 35.9992 33.5891   1
  -4   6  -3 33.7954 34.3612   8
   4  -6   3 52.7499 27.8501   3
  -4   6  -4 3647.12 198.326   8
  -4   6  -4 3631.49 204.073   1
   4  -6   4 3622.05 219.850   3
   4  -6   4 3575.40 295.372   6
  -4   6  -5 1412.87 113.803   8
  -4   6  -5 1403.69 119.598   1
   4  -6   5 1484.11 184.619   6
  -4   6  -6 50.2033 27.0608   8
   4  -6   6 39.1917 54.8340   6
   4  -6   7 1024.22 146.920   6
  -4   6  -7 1126.22 101.666   8
   4  -6   8 51.3673 52.9974   6
  -4   6  -8 88.4362 35.2286   8
   4  -6   9 146.175 64.3761   6
  -4   6  -9 140.061 41.2351   8
   4  -6  10 31.3234 38.6623   6
  -4   6 -10 59.9873 32.0699   8
   4  -6  11 90.7747 50.9282   6
  -4   5  14 73.3129 32.4548   2
  -4   5  13-9.83714 18.3507   2
  -4   5  13-22.6812 59.8213   5
  -4   5  12 175.833 84.5720   5
  -4   5  12 117.778 34.9584   8
  -4   5  12 133.385 50.6830   4
  -4   5  12 112.839 37.3586   2
  -4   5  11 416.148 64.8034   1
  -4   5  11 297.992 95.9553   5
  -4   5  11 445.236 60.5363   8
  -4   5  11 375.799 75.3140   4
  -4   5  11 624.483 76.4508   2
   4  -5 -11 378.076 92.7466   2
  -4   5  10 191.739 53.0455   4
  -4   5  10 282.783 51.9564   2
  -4   5  10 230.478 51.4150   1
   4  -5 -10 221.900 73.2896   2
  -4   5  10 287.997 49.8530   8
  -4   5   9 2838.15 168.269   2
  -4   5   9 2588.81 234.029   5
  -4   5   9 2500.97 172.429   4
  -4   5   9 2500.11 159.493   1
  -4   5   9 2493.84 150.315   8
   4  -5  -9 2609.34 218.694   2
  -4   5   8 2435.02 223.849   5
  -4   5   8 2207.22 141.473   8
  -4   5   8 2229.86 159.889   4
   4  -5  -8 2246.25 198.644   2
  -4   5   8 2509.11 158.728   1
   4  -5  -7 546.424 79.6027   5
  -4   5   7 585.531 117.711   5
  -4   5   7 334.165 62.1396   4
  -4   5   7 502.334 67.3553   1
  -4   5   7 511.721 66.3924   8
  -4   5   6 5262.50 253.773   8
  -4   5   6 6870.51 373.322   5
   4  -5  -6 6258.15 309.542   5
  -4   5   6 5843.26 267.688   1
  -4   5   5 138.999 38.9700   1
  -4   5   5 136.407 36.8176   8
   4  -5  -5 49.1534 38.0995   5
  -4   5   5 101.422 54.6687   5
  -4   5   5 68.6480 33.0819   2
  -4   5   4 1108.46 99.6795   1
  -4   5   4 1075.08 114.077   2
  -4   5   4 1053.62 95.0072   8
   4  -5  -4 1206.70 70.7043   3
   4  -5  -4 1032.53 118.244   5
   4  -5  -3 6011.75 240.224   3
  -4   5   3 6767.44 321.669   2
   4  -5  -3 6259.46 329.775   5
  -4   5   2 1777.99 150.590   2
   4  -5  -2 1669.29 104.986   3
   4  -5  -2 1606.80 114.499   4
   4  -5  -2 1493.67 147.941   5
  -4   5   1 11.7279 21.8976   2
   4  -5  -1 51.1574 18.8860   3
  -4   5   1 45.3511 29.0794   8
  -4   5   1 62.2896 45.9310   5
   4  -5  -1 28.4713 26.5698   5
   4  -5  -1 41.6603 22.0008   4
  -4   5   1 40.2926 23.7861   1
  -4   5   0 1880.84 125.636   8
   4  -5   0 1599.69 127.547   4
  -4   5   0 1604.26 121.337   1
   4  -5   0 1714.54 115.689   3
   4  -5   0 1557.85 154.844   5
  -4   5   0 1624.29 164.803   5
   4  -5   1 2257.06 188.076   5
  -4   5  -1 2010.10 179.808   5
  -4   5  -1 1939.31 129.474   8
  -4   5  -1 1698.84 127.147   1
   4  -5   2 863.387 145.605   6
  -4   5  -2 964.937 87.6962   8
  -4   5  -2 838.707 85.1732   1
  -4   5  -3 79.5522 31.5456   1
  -4   5  -3 75.2343 28.1441   8
  -4   5  -4 645.141 72.5383   8
  -4   5  -4 737.184 78.3851   1
  -4   5  -5 1327.03 105.751   8
   4  -5   5 1700.59 184.885   6
  -4   5  -5 1415.83 110.960   1
  -4   5  -5 1440.64 106.868   2
   4  -5   6 299.799 89.6050   6
  -4   5  -6 350.043 55.4529   8
  -4   5  -6 255.336 52.7444   2
  -4   5  -6 293.087 55.4079   1
  -4   5  -7 35.7593 34.3745   2
  -4   5  -7 42.9687 24.9914   8
   4  -5   7-15.5276 48.0241   6
  -4   5  -8 132.761 34.7044   8
   4  -5   8 177.391 67.6455   6
  -4   5  -9 6.80269 21.0417   8
   4  -5   9 43.1523 44.4865   6
  -4   5 -10 575.111 65.8554   8
   4  -5  10 798.536 112.991   6
   4  -5  11 27.3512 38.2639   6
  -4   4  15 564.974 117.463   5
  -4   4  14 20.9745 47.9109   5
  -4   4  13 222.360 44.8771   1
  -4   4  13 242.457 86.5688   5
  -4   4  12 262.527 46.9534   1
  -4   4  12 220.260 45.2046   2
  -4   4  12 273.157 89.3912   5
   4  -4 -12 244.880 78.5185   2
  -4   4  11 7.77195 12.5549   2
  -4   4  11 19.2194 21.5404   8
  -4   4  11-18.7810 46.3348   5
   4  -4 -11 16.3530 48.2210   2
  -4   4  11 6.98808 24.3826   1
  -4   4  10 28.2260 32.9037   1
  -4   4  10 28.7568 21.2050   2
  -4   4  10-17.9723 41.0531   5
   4  -4 -10-15.1812 61.7065   2
  -4   4  10-6.46797 19.0790   8
   4  -4 -10 87.0036 32.4552   6
   4  -4  -9-8.85538 20.2264   6
   4  -4  -9 56.0602 45.2710   2
  -4   4   9-17.2436 64.3163   5
  -4   4   9-7.13129 24.8810   1
  -4   4   9 13.0233 27.8251   8
  -4   4   8 1279.99 97.2590   8
  -4   4   8 1230.00 102.701   4
  -4   4   8 1365.70 155.964   5
  -4   4   8 1120.40 97.2751   1
   4  -4  -8 1279.69 138.034   2
   4  -4  -8 1477.88 120.763   5
   4  -4  -7 2754.29 191.814   2
  -4   4   7 2689.33 151.516   4
  -4   4   7 2703.69 149.609   8
  -4   4   7 2521.60 209.546   5
  -4   4   7 2540.55 140.572   2
  -4   4   7 2712.48 155.540   1
   4  -4  -7 2599.30 172.463   5
  -4   4   6 574.104 61.8132   2
  -4   4   6 772.545 74.2369   8
  -4   4   6 776.688 77.1884   1
  -4   4   6 690.222 70.1974   4
   4  -4  -6 776.106 92.7743   5
  -4   4   6 712.302 107.544   5
  -4   4   5 200.894 41.4387   1
  -4   4   5 151.970 32.4960   2
  -4   4   5 106.935 30.7966   8
   4  -4  -5 152.904 43.3958   5
  -4   4   5 130.949 54.4190   5
  -4   4   4 408.264 55.5613   8
   4  -4  -4 302.498 28.6785   3
   4  -4  -4 391.004 67.6223   5
  -4   4   4 439.419 80.9448   5
  -4   4   4 428.734 58.4611   1
  -4   4   4 269.158 44.6746   2
   4  -4  -3 280.112 32.1110   3
   4  -4  -3 286.753 61.5210   5
  -4   4   3 262.019 63.4797   5
  -4   4   3 284.408 46.6285   2
  -4   4   2 69.8652 29.0769   2
   4  -4  -2 80.6317 22.2018   4
   4  -4  -2 86.5842 34.7042   5
   4  -4  -1 765.907 97.4317   5
  -4   4   1 970.347 80.3995   8
  -4   4   1 925.502 87.6496   1
   4  -4  -1 902.119 73.7088   4
  -4   4   0 210.816 50.6677   1
  -4   4   0 220.034 41.2579   8
   4  -4   0 262.104 60.1996   5
  -4   4  -1 3218.63 171.932   1
   4  -4   1 3014.43 213.564   5
  -4   4  -1 2956.66 160.330   8
  -4   4  -2 2236.85 137.776   1
   4  -4   2 2280.16 139.725   1
   4  -4   2 2200.27 197.975   6
  -4   4  -2 2231.45 133.771   8
   4  -4   2 2134.22 176.332   5
  -4   4  -3 537.096 62.6326   8
   4  -4   3 475.799 93.3933   6
  -4   4  -3 428.323 58.3760   1
   4  -4   3 525.465 87.9398   5
  -4   4  -3 566.258 56.3272   2
   4  -4   3 449.562 59.1473   1
   4  -4   4 66.8979 24.0552   1
  -4   4  -4 51.9724 26.4464   8
  -4   4  -4 28.6191 21.1487   1
  -4   4  -4 71.3218 24.8287   2
   4  -4   5 14.9922 15.6324   1
  -4   4  -5 6.89219 20.3251   2
  -4   4  -5 6.42483 17.9751   8
  -4   4  -6 1016.58 84.9268   8
  -4   4  -6 993.536 92.8429   2
   4  -4   6 958.291 87.4414   1
   4  -4   7 211.600 67.8409   6
  -4   4  -7 274.327 45.8459   8
   4  -4   7 174.323 38.5828   1
  -4   4  -7 274.582 54.3482   2
   4  -4   8 38.8246 36.2060   6
  -4   4  -8 24.6085 20.6897   8
  -4   4  -8-10.4642 41.4005   2
   4  -4   8 15.1428 17.3005   1
   4  -4   9 50.9054 47.4687   6
   4  -4   9 7.50169 13.9935   1
   4  -4  10 161.952 36.6169   1
   4  -4  10 175.620 57.4910   6
   4  -4  11-7.16921 13.3721   1
   4  -4  11-12.4136 41.7359   6
   4  -4  12 85.3405 46.9328   6
  -4   3  16 40.6231 53.5821   5
  -4   3  15 467.293 105.110   5
  -4   3  14 18.6025 49.0652   5
   4  -3 -13 136.730 71.2982   2
  -4   3  13 68.6636 27.4891   1
  -4   3  13 35.6175 49.8553   5
  -4   3  12-33.9946 47.5504   5
   4  -3 -12-31.5180 46.4712   2
   4  -3 -12-7.11926 17.5696   6
   4  -3 -11 834.930 80.3590   6
   4  -3 -11 753.287 118.247   2
  -4   3  11 774.264 73.7964   1
  -4   3  11 729.448 116.202   5
   4  -3 -10 1400.37 148.688   2
  -4   3  10 1534.08 164.887   5
   4  -3 -10 1635.86 115.467   6
  -4   3  10 1610.21 107.161   1
   4  -3  -9 720.397 101.887   2
  -4   3   9 1131.78 136.291   5
   4  -3  -9 980.404 88.5422   6
  -4   3   9 989.618 83.2289   1
  -4   3   9 1032.33 82.7375   8
  -4   3   8 55.8496 43.2530   5
   4  -3  -8 161.774 50.3450   2
  -4   3   8 101.903 30.2039   8
   4  -3  -8 95.7444 28.9226   5
  -4   3   8 68.7827 25.5379   1
  -4   3   7 106.681 29.2991   1
  -4   3   7 66.5069 39.2529   5
   4  -3  -7 46.7339 27.6049   2
   4  -3  -7 33.5868 19.2416   5
  -4   3   7 65.6205 23.6514   8
  -4   3   7 52.2737 16.4175   2
  -4   3   6 357.523 71.4615   5
  -4   3   6 491.462 57.9254   1
   4  -3  -6 504.535 68.2797   5
  -4   3   6 370.889 42.9315   4
  -4   3   6 392.819 50.7775   8
  -4   3   6 480.023 41.3560   2
   4  -3  -6 430.480 65.5729   2
   4  -3  -5 3416.60 174.762   1
  -4   3   5 3458.06 178.447   1
  -4   3   5 3629.50 137.701   2
   4  -3  -5 3454.25 200.729   5
  -4   3   5 3386.55 222.624   5
  -4   3   5 3659.66 174.116   8
   4  -3  -4 5582.30 180.075   3
   4  -3  -4 5249.52 178.548   3
  -4   3   4 5842.18 243.912   1
   4  -3  -4 5576.04 238.200   1
   4  -3  -4 5846.03 280.078   5
  -4   3   4 5484.41 292.649   5
  -4   3   4 5659.21 237.238   8
  -4   3   4 5769.96 189.611   2
   4  -3  -3 127.528 28.5985   1
  -4   3   3 106.700 33.1793   1
   4  -3  -3 115.078 36.5658   5
  -4   3   3 61.6526 13.4753   2
   4  -3  -2 2676.52 113.644   4
  -4   3   2 3035.52 125.208   2
   4  -3  -2 2732.65 149.842   1
   4  -3  -2 2830.91 185.483   5
  -4   3   2 2605.50 188.630   5
  -4   3   1 2514.96 139.973   1
  -4   3   1 2375.31 133.954   8
  -4   3   1 2574.22 183.421   5
   4  -3  -1 2404.57 172.975   5
  -4   3   0 2563.38 142.374   1
  -4   3   0 2563.83 103.606   2
  -4   3   0 2316.28 134.730   8
   4  -3   0 2594.67 181.415   5
   4  -3   1 3782.80 245.659   6
  -4   3  -1 3391.90 141.735   2
  -4   3  -1 3541.68 175.778   1
  -4   3  -1 3516.01 170.375   8
   4  -3   1 3561.10 219.667   5
  -4   3  -2 1101.89 69.5916   2
   4  -3   2 36.3731 29.4664   5
  -4   3  -2 1258.09 85.7975   8
   4  -3   2 351.538 49.5593   1
  -4   3  -2 1103.91 87.6054   1
   4  -3   2 1258.22 136.463   6
  -4   3  -3 30.5266 27.6780   2
   4  -3   3 38.1224 42.7329   6
   4  -3   3 49.0129 19.6081   1
  -4   3  -3 45.7606 20.6776   8
   4  -3   3 12.4546 23.2448   5
  -4   3  -4 31.0297 23.1474   2
   4  -3   4-12.1628 32.0783   6
   4  -3   4-7.11261 9.37950   1
  -4   3  -4 39.8831 19.8788   8
   4  -3   4-12.6355 16.6625   5
   4  -3   5 367.039 51.8874   1
   4  -3   5 320.624 65.0206   5
  -4   3  -5 255.235 40.9226   8
  -4   3  -5 391.406 55.8140   2
  -4   3  -6 267.068 51.9285   2
  -4   3  -6 267.099 41.6600   8
   4  -3   6 233.851 42.6053   1
   4  -3   7 29.3977 18.1467   1
  -4   3  -7 19.8238 27.7374   2
   4  -3   8 34.1019 41.0626   6
  -4   3  -8 22.5261 39.3073   2
   4  -3   8 36.7953 24.7588   1
   4  -3   9 11.3858 28.0900   6
   4  -3   9-7.33100 13.6727   1
   4  -3  10 22.5739 34.9579   6
   4  -3  10 101.799 30.3815   1
   4  -3  11 293.118 64.1010   6
   4  -3  11 127.554 32.0043   1
   4  -3  12 262.140 60.2455   6
   4  -3  12 108.403 30.5479   1
  -4   2  17 114.731 71.3941   5
  -4   2  16 472.657 99.7211   5
  -4   2  15 741.190 119.913   5
  -4   2  14 67.8257 19.4231   3
  -4   2  14 65.2724 52.7439   5
  -4   2  13 185.116 62.9494   5
   4  -2 -13 202.506 38.1955   6
   4  -2 -13 252.801 75.3316   2
  -4   2  13 194.736 27.5055   3
  -4   2  12 1864.74 86.2527   3
  -4   2  12 1912.83 174.654   5
   4  -2 -12 2051.13 121.839   6
   4  -2 -12 1978.91 180.449   2
   4  -2 -11 416.677 50.9424   6
  -4   2  11 245.572 21.0350   3
  -4   2  11 399.836 82.6942   5
   4  -2 -11 452.419 88.9207   2
   4  -2 -10 57.4876 42.9009   2
  -4   2  10 116.886 56.8147   5
   4  -2 -10 34.7070 19.4846   6
  -4   2  10 39.2831 19.4629   1
  -4   2   9 1559.15 144.235   5
   4  -2  -9 1534.18 101.235   6
   4  -2  -9 1257.66 120.254   2
  -4   2   9 1482.55 93.4758   1
  -4   2   8 3811.83 224.964   5
  -4   2   8 3726.91 165.646   1
   4  -2  -8 3467.33 170.909   6
   4  -2  -8 3341.41 194.310   2
   4  -2  -7 15771.2 540.727   5
   4  -2  -7 16191.0 522.239   1
  -4   2   7 16236.1 518.312   1
  -4   2   7 15238.8 587.229   5
   4  -2  -7 14509.7 541.194   2
   4  -2  -6 1587.85 113.690   5
  -4   2   6 1609.10 101.490   1
   4  -2  -6 1343.56 93.8075   1
   4  -2  -6 1524.53 105.759   2
  -4   2   6 1767.43 141.729   5
  -4   2   5 1935.93 114.976   8
  -4   2   5 1497.50 138.061   5
   4  -2  -5 1892.40 127.197   5
   4  -2  -5 1806.55 97.7299   2
  -4   2   5 1570.26 69.6824   4
   4  -2  -5 1692.50 67.3589   3
  -4   2   5 1833.86 107.955   1
   4  -2  -5 1874.00 110.408   1
  -4   2   4 24674.4 770.413   1
   4  -2  -4 24316.8 774.708   1
  -4   2   4 24363.2 830.449   5
   4  -2  -4 24897.3 817.386   5
   4  -2  -4 24358.7 728.407   3
  -4   2   4 25240.5 774.236   8
   4  -2  -3 2962.99 151.010   1
  -4   2   3 3225.06 151.432   1
   4  -2  -3 2813.74 139.750   8
   4  -2  -3 2925.94 175.117   5
  -4   2   3 2653.54 174.788   5
   4  -2  -3 2772.88 119.103   3
   4  -2  -2 73.2925 28.3392   5
  -4   2   2 43.0285 20.0694   8
   4  -2  -2 24.0785 15.8864   1
  -4   2   2-9.49974 33.1492   5
   4  -2  -2 10.1419 15.4537   3
  -4   2   1 715.434 65.1555   8
   4  -2  -1 1060.88 110.457   6
   4  -2  -1 972.649 96.5833   5
  -4   2   1 842.826 93.6341   5
   4  -2   0 78.5840 30.4506   5
  -4   2   0 69.0739 23.3323   8
   4  -2   0 116.057 46.1920   6
  -4   2   0 69.6532 19.4716   2
  -4   2  -1 2942.91 143.407   8
   4  -2   1 2879.81 182.116   5
  -4   2  -1 2691.22 127.948   2
   4  -2   1 2417.10 172.537   6
  -4   2  -2 431.522 52.7441   8
   4  -2   2 415.816 66.9950   5
  -4   2  -2 488.887 54.4269   2
   4  -2   2 549.693 86.3952   6
   4  -2   3 791.936 90.2493   5
  -4   2  -3 1118.56 86.9274   2
   4  -2   3 1054.18 107.536   6
  -4   2  -4 8831.79 250.215   2
   4  -2   4 8738.23 280.130   6
  -4   2  -4 2874.46 193.495   6
   4  -2   4 6.87702 11.1849   1
   4  -2   5 554.748 64.0957   1
  -4   2  -5 785.656 84.1167   2
   4  -2   5 599.450 82.9745   6
  -4   2  -5 847.549 111.564   6
  -4   2  -6 202.722 58.5110   6
   4  -2   6 238.264 55.1353   6
   4  -2   6 200.041 38.2190   1
  -4   2  -6 309.866 59.2917   2
  -4   2  -7 16.4067 30.6016   6
  -4   2  -7 11.4613 32.0658   2
   4  -2   7 21.7028 19.0865   1
  -4   2  -8-12.9703 32.0053   2
   4  -2   8 36.4569 19.2414   1
   4  -2   9 353.777 41.1319   7
   4  -2   9 285.307 58.5080   6
   4  -2   9 313.691 49.8916   1
   4  -2  10-20.7165 30.5475   6
   4  -2  10 36.6172 19.3212   1
   4  -2  11 21.3988 33.0896   6
   4  -2  11-7.22465 15.0640   1
   4  -2  12 704.534 73.9848   1
   4  -2  12 688.794 95.2552   6
  -4   1  17 16.8821 38.5629   5
  -4   1  16 206.791 64.9120   5
  -4   1  15 433.298 90.0277   5
  -4   1  14 126.283 50.7962   5
   4  -1 -13 456.077 86.3739   2
   4  -1 -13 471.133 54.5000   6
  -4   1  13 564.554 92.4457   5
  -4   1  13 372.505 52.9867   3
  -4   1  12 3584.44 173.125   3
   4  -1 -12 3261.49 222.899   2
  -4   1  12 3538.11 226.835   5
   4  -1 -12 3596.20 164.364   6
  -4   1  11 3081.54 150.570   3
   4  -1 -11 2762.73 190.416   2
  -4   1  11 2781.57 194.724   5
   4  -1 -11 3290.44 146.097   6
  -4   1  10 5302.57 214.544   3
   4  -1 -10 5217.29 262.617   2
  -4   1  10 5812.75 283.533   5
   4  -1 -10 5549.18 212.382   6
   4  -1  -9 3052.08 142.024   8
  -4   1   9 3229.65 193.040   5
   4  -1  -9 3344.12 142.656   6
  -4   1   9 2761.96 130.833   3
   4  -1  -9 2860.14 168.577   2
   4  -1  -8 521.030 49.6802   1
   4  -1  -8 535.130 52.4344   8
   4  -1  -8 488.137 59.1993   2
   4  -1  -8 630.669 54.9739   6
  -4   1   8 549.251 44.3450   3
  -4   1   8 471.259 70.5546   5
  -4   1   7 5219.83 250.674   5
   4  -1  -7 5091.56 207.198   1
   4  -1  -7 5123.49 208.271   8
   4  -1  -7 5017.99 210.471   5
   4  -1  -7 5173.10 214.552   2
  -4   1   7 5230.56 184.643   3
   4  -1  -6 17622.0 566.011   2
  -4   1   6 19180.0 633.014   5
   4  -1  -6 18110.9 551.918   3
  -4   1   6 17955.8 545.862   3
   4  -1  -6 18375.6 580.518   8
   4  -1  -6 17930.7 582.962   1
   4  -1  -6 18626.7 592.698   5
   4  -1  -5 607.606 50.4921   3
   4  -1  -5 553.812 53.0916   8
   4  -1  -5 491.318 58.3241   5
  -4   1   5 724.120 77.3252   5
   4  -1  -5 642.528 45.4622   2
   4  -1  -5 652.411 59.1870   1
   4  -1  -4 236.628 34.9057   8
   4  -1  -4 315.034 41.3629   1
   4  -1  -4 272.742 44.1581   5
   4  -1  -4 229.956 34.7595   3
  -4   1   4 224.729 45.8170   5
   4  -1  -3 904.564 68.7479   3
   4  -1  -3 884.899 72.1088   1
  -4   1   3 895.002 87.7830   5
   4  -1  -3 906.520 82.6864   5
   4  -1  -3 865.943 67.6014   8
   4  -1  -2 4045.86 171.005   3
   4  -1  -2 4409.64 210.562   6
   4  -1  -2 3680.49 196.055   5
   4  -1  -2 3970.11 182.263   1
   4  -1  -1 2504.90 151.261   6
   4  -1  -1 2487.37 125.356   3
   4  -1  -1 2409.97 150.198   5
  -4   1   1 2529.36 110.407   2
   4  -1   0 30.9691 9.28914   2
  -4   1   0 100.554 37.6359   2
   4  -1   0 33.3231 19.0555   5
   4  -1   0 83.6365 40.1193   6
   4  -1   1 213.371 43.2819   5
  -4   1  -1 203.183 45.1070   2
   4  -1   1 211.497 45.5029   6
   4  -1   1 223.669 26.7780   2
   4  -1   2 10126.3 388.825   6
   4  -1   2 9924.37 337.202   2
  -4   1  -2 10137.2 387.784   2
   4  -1   3 1749.51 128.385   6
   4  -1   3 1700.59 99.0115   2
  -4   1  -3 1629.47 127.685   2
   4  -1   4 4193.90 148.777   2
   4  -1   4 4109.65 177.884   6
  -4   1  -4 3982.58 197.151   2
   4  -1   5 9874.43 267.112   2
  -4   1  -5 9938.99 338.233   2
   4  -1   5 10413.0 304.696   6
  -4   1  -6 8900.64 403.877   2
   4  -1   6 8508.05 307.237   7
   4  -1   6 8690.80 339.151   1
  -4   1  -6 9337.76 420.748   6
   4  -1   6 8793.13 360.422   6
   4  -1   7 317.830 38.4947   7
  -4   1  -7 420.504 79.3176   6
  -4   1  -7 329.362 75.1213   2
   4  -1   7 293.375 54.4226   6
   4  -1   7 273.655 44.7439   1
   4  -1   8 159.447 28.7237   7
  -4   1  -8 182.267 65.0837   2
   4  -1   8 194.601 38.3243   1
   4  -1   9 499.010 62.0122   1
   4  -1   9 401.072 44.1693   7
   4  -1  10 262.316 47.9621   1
   4  -1  11 417.303 59.3052   1
   4  -1  11 337.907 64.6948   6
   4  -1  12 148.519 36.8431   1
   4  -1  12 121.471 46.2110   6
   4  -1  13 35.2906 20.8358   1
  -4   0  17 14.6845 33.5430   5
  -4   0  16 205.305 61.4758   5
  -4   0  15 114.424 51.7508   5
  -4   0  15 93.2444 34.9441   3
  -4   0  14-11.7750 39.5926   5
  -4   0  14 29.2040 20.3056   3
   4   0 -13 807.916 104.587   2
  -4   0  13 663.205 89.9513   5
   4   0 -13 680.444 64.0459   6
   4   0 -12-41.2223 47.0781   2
  -4   0  12 20.0680 33.7361   5
   4   0 -12-8.97943 11.0798   6
   4   0 -11 52.5496 17.2269   6
   4   0 -11 64.2219 18.3703   8
  -4   0  11 91.9750 44.5951   5
   4   0 -11 53.4070 28.8001   2
   4   0 -10 7.57314 25.4673   2
   4   0 -10 31.0792 14.9373   8
   4   0 -10 32.3364 13.8286   6
  -4   0  10 16.7383 20.6547   5
  -4   0  10 7.22215 11.6773   3
   4   0  -9 542.254 41.3968   6
  -4   0   9 442.561 60.3832   5
  -4   0   9 566.899 64.1090   3
   4   0  -9 538.668 51.7701   8
   4   0  -9 448.814 55.5650   2
   4   0  -9 501.920 44.8624   1
  -4   0   8 1168.26 94.2213   5
   4   0  -8 1067.46 60.1427   6
  -4   0   8 1162.82 86.6128   3
   4   0  -8 987.524 69.6075   1
   4   0  -8 1096.09 79.4104   2
   4   0  -8 1049.79 74.6553   8
   4   0  -7 321.829 38.5460   1
  -4   0   7 314.647 42.9116   3
   4   0  -7 288.530 42.4041   3
   4   0  -7 268.547 39.1734   2
   4   0  -7 261.550 28.2840   6
  -4   0   7 276.892 49.0687   5
   4   0  -7 338.182 40.7955   8
  -4   0   6 1391.11 90.3819   3
   4   0  -6 1439.54 88.9782   1
  -4   0   6 1400.18 99.6469   5
   4   0  -6 1516.79 79.5717   2
   4   0  -6 1374.55 87.0702   8
   4   0  -6 1491.95 93.0085   3
   4   0  -6 1389.04 78.6005   5
   4   0  -5 14701.2 470.129   1
  -4   0   5 13914.9 474.644   5
   4   0  -5 14673.1 462.043   5
   4   0  -5 14502.1 466.861   8
   4   0  -5 13830.4 475.951   3
  -4   0   5 13450.0 463.054   3
   4   0  -4 6363.39 254.733   3
  -4   0   4 6243.43 237.263   3
  -4   0   4 6152.47 215.752   4
   4   0  -4 6700.93 246.745   1
   4   0  -4 6407.93 240.700   8
   4   0  -4 6564.76 247.827   5
  -4   0   4 6752.31 250.802   5
   4   0  -3 745.875 72.0591   3
   4   0  -3 821.873 66.2419   6
  -4   0   3 738.450 59.4024   3
   4   0  -3 720.296 65.6036   5
   4   0  -3 699.892 62.2595   1
   4   0  -3 865.039 65.8803   2
   4   0  -2 242.238 42.4633   6
   4   0  -2 230.261 38.2365   5
   4   0  -2 268.341 45.4899   3
   4   0  -2 346.521 40.8916   2
   4   0  -1 2322.02 114.701   4
   4   0  -1 2379.69 123.057   2
   4   0  -1 2452.67 139.112   5
   4   0  -1 2690.48 140.217   3
   4   0  -1 2152.65 123.491   6
  -4   0   0 4619.33 222.513   2
   4   0   0 4865.15 213.745   3
   4   0   0 4729.88 203.199   6
  -4   0   0 4845.26 231.443   6
   4   0   0 4366.54 189.109   7
   4   0   0 5103.65 204.434   2
   4   0   1 11008.3 373.505   2
  -4   0  -1 10152.0 404.824   2
   4   0   1 10175.9 372.426   6
   4   0   1 10195.8 377.057   3
   4   0   1 10200.4 355.323   7
   4   0   2 9434.74 339.339   2
  -4   0  -2 9105.81 380.488   2
   4   0   2 9035.05 338.647   6
   4   0   2 8810.01 338.473   3
   4   0   2 8439.87 312.061   7
   4   0   3 1770.21 102.142   7
  -4   0  -3 2072.52 160.114   2
   4   0   3 1832.10 120.459   2
   4   0   3 2090.18 129.862   6
   4   0   4 1319.77 103.497   6
   4   0   4 1422.81 89.3975   7
  -4   0  -4 1417.14 149.742   2
   4   0   4 1491.23 109.139   2
  -4   0  -4 1377.08 122.777   6
  -4   0  -5 2073.87 179.637   2
   4   0   5 2141.26 117.371   7
   4   0   5 2357.40 147.817   2
   4   0   5 2472.67 146.330   6
  -4   0  -6-15.2596 31.8172   2
   4   0   6-8.61660 13.9167   2
   4   0   6 7.83056 23.0903   6
   4   0   6 14.6184 13.6314   7
  -4   0  -7 308.948 65.3280   6
  -4   0  -7 331.176 86.4870   2
   4   0   7 326.416 55.4423   6
   4   0   7 326.574 55.8328   2
   4   0   7 366.498 43.2963   7
  -4   0  -8 35.9566 50.2928   2
   4   0   8-10.0966 16.3076   2
   4   0   8 44.6071 39.8965   6
   4   0   9-10.9265 20.3795   2
   4   0  10 1100.84 116.458   2
   4   0  10 1168.34 100.656   1
   4   0  11 2903.76 167.496   1
   4   0  12 1703.21 123.482   1
   4   0  12 1601.92 142.597   6
   4   0  13 1309.12 105.877   1
  -4  -1  16 184.402 54.0836   5
  -4  -1  16 264.447 60.7128   3
  -4  -1  15 52.8791 42.9955   5
  -4  -1  15 25.2156 26.3039   3
  -4  -1  14-9.63906 29.8107   5
  -4  -1  14 11.9593 22.3040   3
  -4  -1  13 17.4437 24.4133   5
  -4  -1  13 33.8691 25.8005   3
   4   1 -13 53.3740 37.2538   2
   4   1 -12 9.32263 37.8923   2
  -4  -1  12-15.7123 29.3026   5
  -4  -1  12-10.6415 22.1883   3
   4   1 -12 8.48435 11.1888   8
   4   1 -12-3.98977 11.7651   6
   4   1 -11 22.5231 12.0234   6
   4   1 -11 22.1524 14.3298   8
   4   1 -11 63.9620 29.8302   2
  -4  -1  11 27.9128 29.8276   5
  -4  -1  10 201.402 40.2222   5
   4   1 -10 191.879 24.1528   6
   4   1 -10 241.224 33.8763   8
   4   1 -10 227.404 43.4614   2
   4   1 -10 175.628 24.1280   1
  -4  -1   9 419.629 50.7781   5
   4   1  -9 406.886 51.4116   2
   4   1  -9 340.487 36.5691   1
   4   1  -9 307.173 25.7389   6
   4   1  -8 2045.86 120.686   3
   4   1  -8 2053.65 101.941   1
  -4  -1   8 1953.22 103.277   5
   4   1  -8 1764.95 67.3708   6
   4   1  -7 754.101 75.0818   3
  -4  -1   7 657.708 51.8018   5
   4   1  -7 678.084 55.4659   1
   4   1  -6-13.3707 31.1701   3
  -4  -1   6-5.29947 17.2967   5
   4   1  -5 4164.13 202.178   3
   4   1  -5 4044.12 139.702   5
   4   1  -5 3919.73 132.536   6
   4   1  -4 509.412 65.5602   3
   4   1  -4 505.204 34.3165   6
   4   1  -4 485.897 40.9645   5
  -4  -1   4 545.090 55.1031   4
   4   1  -3 236.594 48.5582   2
   4   1  -3 256.567 33.9101   5
   4   1  -3 280.511 29.8456   6
   4   1  -3 252.160 52.2700   3
   4   1  -2 1169.34 79.7575   5
  -4  -1   2 1164.06 83.9704   6
   4   1  -2 1045.90 65.3840   6
   4   1  -2 1127.70 102.424   2
   4   1  -2 1086.33 101.163   3
  -4  -1   1 203.080 35.3369   6
   4   1  -1 144.315 36.1056   2
   4   1  -1 231.463 32.6062   6
   4   1  -1 155.568 39.4416   4
  -4  -1   0 153.301 54.8866   2
   4   1   0 140.927 39.3766   2
  -4  -1   0 212.300 39.8074   6
   4   1   0 143.053 28.0206   6
   4   1   0 107.813 26.8887   7
   4   1   0 125.451 37.2014   4
   4   1   0 153.885 44.4029   3
   4   1   1 1181.41 86.0407   7
   4   1   1 1279.08 116.252   2
  -4  -1  -1 1560.23 133.916   2
   4   1   1 1452.77 89.9949   6
   4   1   1 1442.03 111.619   3
   4   1   2 1733.06 105.102   7
   4   1   2 1715.15 106.693   6
   4   1   2 1589.38 119.162   3
  -4  -1  -2 1635.30 148.593   2
   4   1   2 1754.99 138.025   2
   4   1   3 618.235 79.5963   3
   4   1   3 653.219 81.1569   2
  -4  -1  -3 643.460 112.024   2
   4   1   3 679.822 59.6928   7
   4   1   3 723.147 69.6979   6
  -4  -1  -4 558.875 73.6818   6
   4   1   4 662.327 80.3186   3
   4   1   4 738.296 71.7888   6
   4   1   4 672.035 61.9750   7
  -4  -1  -4 658.081 112.335   2
   4   1   4 884.257 95.2805   2
  -4  -1  -5 1958.37 183.469   2
  -4  -1  -5 2037.99 147.066   6
   4   1   5 1602.12 122.156   3
   4   1   5 1955.21 148.074   2
   4   1   5 1813.68 122.686   6
  -4  -1  -6 1875.22 188.764   2
   4   1   6 2122.64 155.236   2
   4   1   6 1872.47 131.754   6
   4   1   7 261.018 57.3956   2
   4   1   7 243.775 53.6000   6
  -4  -1  -7 209.274 87.1770   2
   4   1   8 1826.76 139.128   6
   4   1   8 2138.63 162.829   2
   4   1   9 860.107 97.9981   6
   4   1   9 816.819 101.840   2
   4   1  10 1753.34 143.711   6
   4   1  10 1865.63 158.021   2
   4   1  11 763.976 103.753   2
   4   1  12 28.3752 29.5927   2
   4   1  13 137.122 39.3364   1
  -4  -2  17 15.9152 25.7082   3
  -4  -2  16 30.6443 28.5876   3
  -4  -2  15 543.864 89.7334   3
  -4  -2  15 404.682 68.3625   5
  -4  -2  14 14.0478 22.6938   3
  -4  -2  14 37.5679 29.7289   5
  -4  -2  13 1365.32 139.146   3
  -4  -2  13 1139.25 93.3445   5
  -4  -2  12 1086.16 85.0845   5
  -4  -2  12 1185.34 125.396   3
   4   2 -12 1120.40 106.397   2
   4   2 -12 1214.08 81.7212   8
   4   2 -11-7.94980 26.7284   2
  -4  -2  11-9.27008 21.1743   5
   4   2 -11 13.1418 7.64415   1
  -4  -2  11-12.1342 19.5986   3
  -4  -2  10 2285.29 172.618   3
  -4  -2  10 2166.36 106.934   5
   4   2 -10 2569.76 109.372   1
  -4  -2   9 42.2624 10.3035   5
   4   2  -9 65.5536 17.0326   1
  -4  -2   9 43.9535 27.1424   3
  -4  -2   8-10.5116 0.05901   3
   4   2  -8 1057.38 89.6750   3
   4   2  -7 6753.95 292.882   3
   4   2  -6 3193.55 183.571   3
  -4  -2   5 1213.99 105.058   4
  -4  -2   5 1318.43 95.3569   7
   4   2  -5 987.099 102.842   3
   4   2  -4 458.171 29.6717   6
  -4  -2   4 485.513 61.2101   4
   4   2  -4 557.867 72.7163   3
  -4  -2   4 472.741 59.4722   7
  -4  -2   3 180.123 35.9150   4
  -4  -2   3 281.502 47.0050   7
   4   2  -3 134.835 41.3793   3
  -4  -2   3 215.874 30.4843   6
   4   2  -3 155.562 23.4926   5
   4   2  -3 196.309 52.0260   2
   4   2  -3 180.614 22.3969   6
   4   2  -2 1872.73 86.0954   6
  -4  -2   2 1747.46 112.884   7
   4   2  -2 2109.60 166.503   2
  -4  -2   2 1656.40 96.8864   6
   4   2  -2 1836.07 136.041   3
   4   2  -1 1008.30 65.0411   6
   4   2  -1 1064.87 102.067   3
   4   2  -1 998.796 115.991   2
  -4  -2   1 898.028 69.8633   6
   4   2  -1 892.968 90.4129   4
   4   2   0 2790.14 129.185   6
   4   2   0 2845.58 175.509   3
   4   2   0 2811.00 201.136   2
  -4  -2   0 2488.60 135.331   6
   4   2   0 2633.27 165.218   4
   4   2   1 1868.89 165.478   2
  -4  -2  -1 2039.47 176.941   2
  -4  -2  -1 2155.82 128.230   7
   4   2   1 1930.38 110.982   6
   4   2   1 2014.72 149.083   3
   4   2   1 2030.36 144.619   4
   4   2   2 389.263 50.2807   6
   4   2   2 363.889 73.3219   3
   4   2   2 387.879 73.8455   2
  -4  -2  -2 372.029 107.117   2
  -4  -2  -3 500.339 105.103   2
   4   2   3 479.834 80.1280   3
  -4  -2  -3 486.563 61.4804   6
   4   2   3 498.996 58.2606   6
   4   2   3 387.201 75.2429   2
   4   2   4 941.681 82.9207   6
   4   2   4 798.369 104.856   2
  -4  -2  -4 595.406 110.378   2
  -4  -2  -4 663.306 76.7486   6
   4   2   5 950.415 87.7671   6
  -4  -2  -5 919.353 94.5870   6
  -4  -2  -5 778.323 130.139   2
   4   2   5 911.278 112.884   2
  -4  -2  -6 9922.94 406.612   6
   4   2   6 10085.3 386.419   6
  -4  -2  -6 8615.33 486.397   2
   4   2   6 9651.26 438.588   2
   4   2   6 9328.00 391.504   3
   4   2   7 3520.56 229.288   2
   4   2   7 3163.28 188.301   6
   4   2   8 599.306 81.8123   6
   4   2   8 687.978 98.7019   2
   4   2   9 555.086 82.3744   6
   4   2   9 570.585 93.4811   2
   4   2  10-11.5550 37.3248   6
   4   2  10 14.4717 30.1746   2
   4   2  11 137.605 50.9685   6
   4   2  11 117.939 45.7302   2
  -4  -3  17 17.9449 28.9869   3
  -4  -3  16 173.930 63.0013   3
  -4  -3  15 335.337 78.7321   3
  -4  -3  14 15.6153 21.1646   5
  -4  -3  14 32.2476 30.0756   3
  -4  -3  13 283.558 39.9320   5
  -4  -3  13 323.926 39.6701   5
  -4  -3  12 87.7448 20.8149   5
  -4  -3  12 114.782 19.7858   5
  -4  -3  12 118.805 48.0566   3
   4   3 -11 227.724 26.7502   1
  -4  -3  11 156.644 50.0372   3
  -4  -3  10 382.108 73.8754   3
  -4  -3   9 3546.47 228.156   3
  -4  -3   9 3259.61 170.660   7
   4   3  -9 3415.13 195.535   3
  -4  -3   8 1927.44 159.815   3
  -4  -3   8 1940.62 121.503   7
   4   3  -8 1779.24 137.889   3
   4   3  -7 9.56796 28.2136   3
  -4  -3   7 19.5549 19.2212   7
  -4  -3   7-12.0481 19.4591   3
   4   3  -6 5405.26 263.129   3
  -4  -3   6 4954.00 224.923   7
  -4  -3   6 4979.39 270.071   3
  -4  -3   5 4854.96 221.115   7
  -4  -3   5 4881.92 260.277   3
   4   3  -5 4767.93 254.718   3
  -4  -3   4 676.052 71.7834   7
  -4  -3   4 684.389 47.0710   6
   4   3  -4 697.562 98.0045   3
  -4  -3   4 704.505 84.7429   3
  -4  -3   3 646.685 70.6854   7
   4   3  -3 716.911 99.2903   3
  -4  -3   3 780.932 52.4318   6
   4   3  -3 675.818 45.1649   5
   4   3  -3 767.772 115.308   2
  -4  -3   3 650.255 81.4432   3
  -4  -3   2 64.9181 17.5166   6
   4   3  -2 75.1718 60.9312   3
   4   3  -2 33.7346 27.2884   2
   4   3  -2 57.8191 24.6924   6
  -4  -3   2 55.3035 29.5824   7
  -4  -3   1 345.150 40.7017   6
   4   3  -1 326.446 41.9467   6
   4   3  -1 437.755 84.6859   3
   4   3  -1 376.359 76.9519   4
   4   3  -1 269.819 69.1986   2
   4   3   0 239.727 39.9551   6
   4   3   0 144.306 64.0851   3
   4   3   0 206.216 63.4835   4
   4   3   0 221.911 63.9481   2
   4   3   1 51.4511 39.2248   2
   4   3   1 74.3141 23.9239   6
  -4  -3  -1 86.6337 28.0570   3
   4   3   1 77.5353 42.6332   4
  -4  -3  -1 63.0530 26.2091   7
   4   3   1 79.5524 51.9546   3
  -4  -3  -2 106.283 64.0347   2
   4   3   2 102.840 45.2937   3
   4   3   2 128.127 32.2932   6
  -4  -3  -2 71.8818 22.9738   6
  -4  -3  -2 126.032 32.7668   7
   4   3   2 92.7681 44.6722   4
   4   3   2 122.548 49.0553   2
   4   3   3 6773.72 288.902   6
  -4  -3  -3 7291.66 290.969   7
   4   3   3 7212.32 397.455   2
  -4  -3  -3 7033.01 400.121   2
  -4  -3  -3 6878.74 292.058   6
   4   3   4 2645.17 160.017   6
  -4  -3  -4 2791.27 154.760   7
  -4  -3  -4 2360.87 227.178   2
   4   3   4 2618.98 219.868   2
  -4  -3  -4 2831.66 166.198   6
  -4  -3  -5 1774.52 135.183   6
  -4  -3  -5 2173.95 131.999   7
  -4  -3  -5 1799.32 204.710   2
   4   3   5 1526.13 171.704   2
   4   3   5 1976.93 157.953   3
   4   3   5 1926.03 137.926   6
   4   3   6 3934.38 215.612   6
   4   3   6 3910.30 271.220   2
  -4  -3  -6 3334.63 291.767   2
   4   3   7 969.877 129.120   2
   4   3   7 1119.52 113.508   6
   4   3   8 1402.47 158.251   2
   4   3   8 1459.57 134.223   6
   4   3   9 115.959 48.8951   2
   4   3   9 48.4686 42.3317   6
   4   3  10 33.1459 30.9153   2
   4   3  10 13.0623 40.4030   6
   4   3  11 116.763 49.2399   2
   4   3  11 56.1110 43.4442   6
  -4  -4  16 77.6689 47.9529   3
  -4  -4  15 263.834 72.8278   3
  -4  -4  14 309.747 78.3370   3
  -4  -4  13 211.163 63.8231   3
  -4  -4  12 916.881 126.282   3
  -4  -4  11 1085.46 93.2926   7
  -4  -4  11 785.561 118.378   3
  -4  -4  10 436.846 60.9729   7
  -4  -4  10 409.563 83.9455   3
  -4  -4   9 1825.11 171.112   3
  -4  -4   9 1804.40 127.172   7
   4   4  -9 1776.72 145.938   3
  -4  -4   8 6750.33 358.670   3
   4   4  -8 7419.36 334.799   3
  -4  -4   8 6523.02 290.024   7
  -4  -4   7 15.7776 26.5255   7
  -4  -4   7 14.0800 22.7437   3
   4   4  -7 11.0047 30.7870   3
  -4  -4   6 1654.24 157.174   4
  -4  -4   6 1529.07 146.314   3
  -4  -4   6 1403.38 112.893   7
   4   4  -6 1695.19 142.353   3
  -4  -4   5 6953.54 223.133   6
   4   4  -5 7451.56 346.780   3
  -4  -4   5 7393.11 357.430   3
  -4  -4   5 7464.91 363.054   4
  -4  -4   5 7212.11 305.568   7
  -4  -4   4 24.7143 23.0471   3
  -4  -4   4 7.73486 9.00022   6
   4   4  -4 9.90465 7.15984   5
  -4  -4   4 16.1997 26.1654   7
   4   4  -4 11.9142 31.4241   3
  -4  -4   4 12.4981 23.3099   4
   4   4  -3 216.898 57.7170   3
  -4  -4   3 263.590 30.3884   6
   4   4  -3 214.133 30.7399   5
   4   4  -3 294.347 81.1339   2
  -4  -4   3 260.657 49.1329   7
  -4  -4   3 345.987 65.2432   4
  -4  -4   2 1076.81 99.0810   7
   4   4  -2 1249.46 126.242   3
   4   4  -2 1266.71 83.0108   5
   4   4  -2 916.527 142.493   2
  -4  -4   2 1170.76 73.7631   6
  -4  -4   1 2113.30 158.752   3
   4   4  -1 2162.45 171.656   3
   4   4  -1 2186.19 122.859   5
   4   4  -1 2573.84 232.353   2
  -4  -4   0 300.079 56.0016   3
   4   4   0 389.337 50.7471   5
   4   4   0 281.914 64.8415   3
   4   4   0 313.592 83.0928   2
   4   4   0 190.041 40.4001   6
   4   4   0 347.325 69.8142   4
   4   4   1 1129.64 95.2488   6
  -4  -4  -1 839.331 75.1761   6
   4   4   1 1320.65 166.125   2
   4   4   1 1035.54 121.386   4
  -4  -4  -1 1182.99 110.510   3
  -4  -4  -1 1145.49 101.279   7
   4   4   2 21.0727 27.8098   2
  -4  -4  -2 24.7788 27.7903   7
   4   4   2 48.2112 30.9115   6
   4   4   2 13.9473 34.4261   4
  -4  -4  -2 40.0733 20.9167   3
  -4  -4  -2 66.4381 24.0179   6
   4   4   3 7902.22 377.585   3
   4   4   3 7087.17 321.838   6
  -4  -4  -3 8094.96 316.621   6
  -4  -4  -3 7331.15 316.367   7
   4   4   3 7829.53 445.725   2
  -4  -4  -3 6669.49 423.214   2
   4   4   3 7722.45 386.001   4
   4   4   4 2357.08 188.558   3
  -4  -4  -4 2257.54 150.137   7
  -4  -4  -4 2232.45 239.314   2
   4   4   4 2102.05 222.000   2
  -4  -4  -4 2537.55 156.521   6
   4   4   4 2624.03 169.834   6
   4   4   4 2471.04 200.308   4
   4   4   5 20.9926 33.9062   2
  -4  -4  -5 23.8463 33.1487   7
   4   4   5-10.2990 34.6273   6
   4   4   6 1050.50 150.384   2
   4   4   6 957.691 110.323   6
  -4  -4  -6 1106.21 97.6674   7
   4   4   7 1109.56 149.991   2
  -4  -4  -7 1147.27 99.0584   7
   4   4   7 971.154 115.261   6
   4   4   8-19.6186 36.5896   2
   4   4   8 12.8920 41.6453   6
   4   4   9 19.0668 30.8029   2
   4   4   9 41.5290 46.5466   6
   4   4  10 1138.59 138.994   6
   4   4  10 1209.15 155.031   2
  -4  -5  14 1075.62 150.826   3
  -4  -5  13 142.317 44.9948   7
  -4  -5  13 118.219 52.0961   3
  -4  -5  12 8.47567 29.5742   7
  -4  -5  12 19.1033 25.1950   3
  -4  -5  11 3456.59 261.234   3
  -4  -5  11 3156.94 185.454   7
  -4  -5  10 685.379 83.4281   7
  -4  -5  10 555.151 101.743   3
  -4  -5   9 650.862 83.6776   7
  -4  -5   9 712.075 112.603   3
  -4  -5   8 10456.8 420.634   7
  -4  -5   8 10553.6 499.160   3
  -4  -5   7 141.085 57.2893   4
  -4  -5   7 225.405 62.1982   3
  -4  -5   7 310.247 65.8836   7
   4   5  -6 2175.96 170.740   3
  -4  -5   6 2123.12 190.738   4
  -4  -5   6 1711.43 69.0222   6
  -4  -5   6 2077.02 149.554   7
  -4  -5   6 2515.61 198.143   3
   4   5  -5 128.372 52.2915   3
  -4  -5   5 109.764 46.3670   4
  -4  -5   5 207.899 54.4295   7
  -4  -5   5 116.327 18.0911   6
   4   5  -4 4704.24 274.940   3
  -4  -5   4 4779.49 176.498   6
  -4  -5   4 4953.97 248.977   7
   4   5  -4 4664.63 186.332   5
  -4  -5   4 4852.19 294.256   4
  -4  -5   3 1994.42 170.356   4
   4   5  -3 1798.22 212.240   2
   4   5  -3 1433.19 144.211   3
  -4  -5   3 1664.58 90.2156   6
   4   5  -3 1739.18 107.923   5
  -4  -5   3 1599.38 130.964   7
   4   5  -2 150.657 52.7313   3
  -4  -5   2 65.0417 32.2144   3
   4   5  -2 85.6651 29.6011   5
   4   5  -2 123.521 61.0115   2
  -4  -5   2 151.403 44.2070   7
   4   5  -1 24.6315 32.4831   2
   4   5  -1-7.28804 22.5413   5
   4   5  -1-27.9424 45.1303   3
  -4  -5   1-12.4461 23.2131   3
   4   5   0 1734.89 172.990   4
   4   5   0 1603.65 121.902   5
  -4  -5   0 1699.37 134.721   7
   4   5   0 1975.10 222.283   2
  -4  -5   0 1727.13 148.668   3
  -4  -5   0 1675.30 106.209   6
  -4  -5  -1 679.937 92.9140   3
  -4  -5  -1 740.501 91.1471   7
  -4  -5  -1 969.083 81.1983   6
   4   5   1 821.578 90.8579   5
   4   5   1 859.540 122.299   4
   4   5   2 9.17989 30.8634   5
  -4  -5  -2-9.51536 38.6755   7
   4   5   2 24.6382 22.9744   2
  -4  -5  -2 11.2606 18.1869   3
  -4  -5  -2-7.06088 18.6225   6
   4   5   3 157.843 49.7392   5
  -4  -5  -3 170.760 49.4547   7
   4   5   3 74.9042 52.2514   2
  -4  -5  -3 148.368 42.8027   3
  -4  -5  -3 233.532 46.6927   6
   4   5   4 701.929 90.6454   5
  -4  -5  -4 839.698 94.2525   7
   4   5   4 874.857 154.296   2
   4   5   4 689.832 95.1747   6
  -4  -5  -5 1422.82 123.029   7
   4   5   5 1634.75 146.749   6
   4   5   5 1501.17 195.410   2
   4   5   5 1634.52 143.112   5
  -4  -5  -6 98.8821 44.3970   7
   4   5   6 72.2150 55.0157   2
   4   5   6 49.0876 39.6878   5
   4   5   6 63.7973 44.5598   6
  -4  -5  -7 43.3297 29.1599   7
   4   5   7 23.4912 43.8259   2
   4   5   7 39.5625 34.8014   5
   4   5   7 68.1548 45.8437   6
  -4  -5  -8 1004.79 97.1780   7
   4   5   8 1048.94 158.365   2
   4   5   8 769.438 116.160   6
   4   5   8 890.271 118.469   5
   4   5   9 277.666 73.6765   6
   4   5   9 226.414 67.8609   5
  -4  -6  13 224.398 55.6314   7
  -4  -6  13 174.137 67.5590   3
  -4  -6  12 81.7367 43.7461   7
  -4  -6  12 127.187 55.9757   3
  -4  -6  11 504.070 79.1813   7
  -4  -6  11 619.069 113.214   3
  -4  -6  10 664.179 92.8092   7
  -4  -6  10 923.636 137.879   3
  -4  -6   9 118.993 48.4964   7
  -4  -6   9 97.2809 48.1217   3
  -4  -6   9 172.710 63.7513   4
  -4  -6   8 1980.71 158.973   7
  -4  -6   8 2201.16 208.441   3
  -4  -6   8 2226.30 217.035   4
  -4  -6   7 1380.37 57.7790   6
  -4  -6   7 1675.21 140.403   7
  -4  -6   7 1917.18 185.242   3
  -4  -6   7 1418.91 74.0117   6
  -4  -6   7 1649.38 183.132   4
  -4  -6   6 1785.24 81.6696   6
  -4  -6   6 2043.39 199.045   4
  -4  -6   6 1855.36 149.447   7
  -4  -6   5 53.4821 37.2550   4
   4   6  -5 96.2247 22.5702   5
  -4  -6   5 85.9712 18.2321   6
  -4  -6   5 140.785 47.4310   7
  -4  -6   4 16.1237 33.6189   3
  -4  -6   4-17.1452 15.9874   4
   4   6  -4 5.65853 21.7552   5
  -4  -6   4-10.7774 33.3308   7
   4   6  -4 57.5742 37.9618   2
  -4  -6   3 15.3483 24.7904   3
  -4  -6   3 42.9743 38.8007   7
   4   6  -3 7.36911 29.9534   5
  -4  -6   3 16.5789 21.8646   4
   4   6  -3-28.7555 53.6279   2
  -4  -6   2 14.7392 19.4391   3
  -4  -6   2 5.15991 9.62766   6
   4   6  -2 25.6190 36.4921   5
  -4  -6   2 21.4369 37.3977   7
  -4  -6   1 393.367 49.2432   6
   4   6  -1 369.619 106.506   2
  -4  -6   1 296.731 66.6123   3
   4   6  -1 329.222 63.4090   5
  -4  -6   0 27.0387 25.2620   3
  -4  -6   0 83.0593 26.6903   6
   4   6   0 85.3145 59.3163   2
   4   6   0 40.4285 32.6858   5
  -4  -6   0 85.9295 43.6864   7
  -4  -6  -1 313.984 63.6847   3
  -4  -6  -1 171.768 50.4270   7
  -4  -6  -1 196.268 39.6938   6
   4   6   1 256.334 88.2967   2
   4   6   1 239.184 57.6750   5
  -4  -6  -2 581.986 69.8079   6
  -4  -6  -2 557.924 83.3043   7
   4   6   2 592.513 132.431   2
  -4  -6  -2 491.957 80.3692   3
   4   6   2 524.801 84.9147   5
  -4  -6  -3 160.108 49.9883   7
   4   6   3 85.1464 64.9984   2
  -4  -6  -3 201.265 53.9583   3
   4   6   3 209.517 57.6545   5
   4   6   4 256.807 92.6138   2
   4   6   4 377.967 77.3950   5
  -4  -6  -4 319.297 64.9523   7
   4   6   5 113.127 70.0261   2
   4   6   5 262.658 64.7265   5
  -4  -6  -5 241.501 58.2286   7
  -4  -6  -6 103.207 47.2099   7
   4   6   6 73.2097 49.2878   5
   4   6   6 82.2756 67.7043   2
  -4  -6  -7 430.172 71.4699   7
   4   6   7 419.572 86.5837   5
   4   6   7 480.363 119.960   2
  -4  -6  -8 75.4211 35.2303   7
   4   6   8 82.3181 55.3940   5
  -4  -6  -9 9.06377 26.7278   7
  -4  -7  12 24.1051 37.2804   7
  -4  -7  11 858.955 107.683   7
  -4  -7  11 909.791 152.861   4
  -4  -7  10 1133.24 174.116   4
  -4  -7  10 973.678 149.933   3
  -4  -7  10 939.780 114.001   7
  -4  -7   9 1716.90 196.129   3
  -4  -7   9 1598.30 149.816   7
  -4  -7   9 1525.34 195.136   4
  -4  -7   8 49.4528 43.1418   7
  -4  -7   8 22.9213 42.7538   4
  -4  -7   8 20.7362 27.3558   3
  -4  -7   7 87.9031 50.3492   4
  -4  -7   7 191.728 41.9018   6
  -4  -7   7 122.889 48.7765   7
  -4  -7   6 48.9300 34.3910   7
  -4  -7   6 167.208 61.7269   4
  -4  -7   6 155.719 25.5200   6
  -4  -7   5 40.0125 32.3119   4
  -4  -7   5-12.1151 33.8910   7
  -4  -7   5 18.7592 24.7381   3
   4   7  -5-32.1964 51.9999   2
  -4  -7   4 193.516 62.7614   4
   4   7  -4 356.671 113.268   2
  -4  -7   4 232.700 67.0010   3
  -4  -7   4 180.614 56.4200   7
   4   7  -4 181.371 43.6800   5
   4   7  -3 161.373 79.7824   2
   4   7  -3 152.425 46.0678   5
  -4  -7   3 190.508 34.2001   6
  -4  -7   3 205.045 61.9128   3
  -4  -7   3 179.583 53.7742   7
  -4  -7   2 1199.19 144.402   3
   4   7  -2 1440.48 127.376   5
  -4  -7   2 1337.48 94.6236   6
  -4  -7   2 1288.44 130.268   7
   4   7  -2 1348.42 210.704   2
   4   7  -1 32.0577 51.8353   2
  -4  -7   1 110.333 29.1298   6
  -4  -7   1 78.8409 41.6613   3
   4   7  -1 91.8590 46.7364   5
   4   7   0 32.0543 51.7704   2
   4   7   0 12.4096 38.3786   5
  -4  -7   0-11.9069 33.3087   7
  -4  -7   0-15.0436 24.2970   3
  -4  -7   0 14.1871 17.5007   6
   4   7   1 510.839 136.813   2
  -4  -7  -1 521.623 87.1161   3
  -4  -7  -1 226.738 61.8025   7
   4   7   1 425.046 80.9184   5
   4   7   2 31.6939 41.8589   2
  -4  -7  -2 143.314 48.5970   7
   4   7   2 69.9926 48.8951   5
  -4  -7  -2 97.6195 41.1867   3
  -4  -7  -3 835.729 106.159   7
   4   7   3 918.743 171.493   2
   4   7   3 827.481 115.460   5
  -4  -7  -3 991.085 118.135   3
   4   7   4 31.2890 41.2613   5
   4   7   4 31.7259 59.1669   2
  -4  -7  -4-11.8626 41.3884   7
   4   7   5 82.5929 57.6558   5
   4   7   5 31.4480 58.6709   2
  -4  -7  -5 58.7057 37.9606   7
  -4  -7  -6 334.553 68.0498   7
   4   7   6 505.106 99.3858   5
  -4  -7  -7 515.406 84.8135   7
  -4  -7  -8 64.1456 43.4906   7
  -4  -8   9 55.0215 42.5683   7
  -4  -8   8 260.912 70.5126   7
  -4  -8   7 1688.86 200.042   4
  -4  -8   7 1035.20 125.821   7
  -4  -8   6 170.232 65.9786   3
  -4  -8   6 205.369 73.8605   4
   4   8  -6 209.848 92.3643   2
  -4  -8   6 134.971 55.0634   7
  -4  -8   5-20.4238 32.9861   3
   4   8  -5 35.4791 57.3018   2
  -4  -8   5 13.3889 37.4541   7
  -4  -8   5 88.7413 50.6729   4
  -4  -8   4 1250.89 167.578   4
  -4  -8   4 1354.75 141.784   7
  -4  -8   4 1330.30 161.291   3
   4   8  -4 1461.71 242.607   2
  -4  -8   3 18.1122 16.8915   6
   4   8  -3-35.5410 46.8691   2
  -4  -8   3 18.7557 24.7350   3
   4   8  -2 71.0246 57.3748   2
  -4  -8   2 36.0005 33.6027   3
  -4  -8   2 59.5030 23.9237   6
  -4  -8   1 68.9271 42.6041   3
   4   8  -1 120.303 52.9556   5
   4   8  -1 177.047 87.4025   2
  -4  -8   0 197.617 63.4650   3
   4   8   0 141.867 81.1265   2
   4   8   0 217.796 67.8368   5
  -4  -8   0 105.058 49.1763   7
  -4  -8  -1 190.562 59.4336   3
   4   8   1 176.133 87.0451   2
  -4  -8  -1 144.458 54.9836   7
   4   8   1 202.219 66.6502   5
  -4  -8  -2 15.2056 31.7068   3
  -4  -8  -2 39.4430 36.7812   7
   4   8   2-16.4682 37.6163   5
  -4  -8  -3 268.695 64.3183   3
  -4  -8  -3 314.990 71.8361   7
   4   8   3 312.388 79.7078   5
  -4  -8  -4 1274.60 137.170   7
   4   8   4 1524.27 175.109   5
   4   8   5 113.879 61.3905   5
  -5   9   4 220.262 74.3088   2
  -5   9   3-45.2469 51.6890   2
  -5   9   2-22.9433 42.7925   2
  -5   9   1 1158.67 165.912   2
  -5   9   0-22.4642 41.8990   2
  -5   9  -1 22.4243 41.8318   2
   5  -9   1 16.3103 26.3612   4
   5  -9   1 105.431 44.4236   3
  -5   9  -2 134.564 59.2465   2
   5  -9   2 52.8319 43.5775   4
   5  -9   3 16.5285 26.6950   3
   5  -9   3-18.8494 24.8570   4
   5  -9   4 51.5844 35.8964   3
   5  -9   4 80.3837 41.9391   4
   5  -9   5 17.9553 33.4892   3
  -5   8   9 11.2478 33.1682   8
  -5   8   8 57.0467 36.9111   8
  -5   8   8 94.4689 41.7874   2
  -5   8   7 14.7299 30.7159   2
  -5   8   7-23.0382 33.9694   8
  -5   8   6 339.637 77.3612   2
  -5   8   6 278.228 62.6707   8
  -5   8   5 282.779 75.9658   2
  -5   8   5 301.452 64.4845   8
  -5   8   4 1548.19 201.486   5
  -5   8   4 1147.98 122.869   8
  -5   8   4 1645.09 180.876   2
  -5   8   3 876.404 150.292   5
  -5   8   3 1077.97 150.598   2
  -5   8   3 833.715 103.253   8
  -5   8   2 240.457 81.6596   2
  -5   8   2 186.797 75.6544   5
  -5   8   1 782.257 142.155   5
  -5   8   1 659.155 120.995   2
   5  -8  -1 655.996 91.1800   3
   5  -8  -1 809.401 104.372   4
  -5   8   1 771.876 99.3960   8
  -5   8   0 90.4492 66.7082   5
  -5   8   0 19.8458 32.1165   2
   5  -8   0 172.608 48.8178   3
   5  -8   0 96.5686 42.7127   4
  -5   8   0 57.4706 42.9194   8
  -5   8  -1 22.4783 55.4641   5
  -5   8  -1 39.2805 36.6404   2
  -5   8  -1 57.2884 38.5334   8
   5  -8   1 52.1349 32.1695   3
   5  -8   1 15.0712 24.3601   4
  -5   8  -2 68.4519 41.2868   8
   5  -8   2 110.524 46.5243   3
   5  -8   2 114.349 48.2421   4
  -5   8  -3 317.904 67.9658   8
   5  -8   3 488.797 94.2350   4
   5  -8   3 435.616 80.9476   3
   5  -8   4-15.2132 31.7256   3
  -5   8  -4-33.8968 37.9921   8
   5  -8   4 59.7067 78.7378   6
   5  -8   5 478.125 93.5431   3
  -5   8  -5 391.760 73.2520   8
   5  -8   5 394.359 120.935   6
   5  -8   6 66.8826 44.2270   3
  -5   8  -6 198.720 53.5970   8
  -5   8  -7 129.995 48.5803   8
  -5   8  -8-10.5756 29.5857   8
  -5   7  12 191.793 53.1725   8
  -5   7  11 381.421 68.4667   8
  -5   7  10 39.8440 33.4971   8
  -5   7  10 19.3495 22.1094   2
  -5   7   9 29.5698 24.3257   2
  -5   7   9 10.1031 26.6542   8
  -5   7   9 50.9135 58.1487   5
  -5   7   8 198.188 49.0768   2
  -5   7   8 246.987 95.1864   5
  -5   7   8 286.678 59.2197   8
  -5   7   7 2262.40 163.151   8
  -5   7   7 2274.93 174.116   2
  -5   7   7 2356.27 247.733   5
  -5   7   6 364.638 66.7145   8
  -5   7   6 465.449 123.204   5
  -5   7   6 356.745 70.5550   2
  -5   7   5 315.170 68.8556   2
  -5   7   5 743.668 92.5421   8
  -5   7   4 3861.38 223.447   8
   5  -7  -3 1797.92 123.861   3
  -5   7   2 574.471 125.612   5
   5  -7  -2 814.453 85.8048   3
   5  -7  -1 723.300 86.0993   3
  -5   7   1 689.862 89.8452   8
  -5   7   1 756.078 131.349   5
   5  -7  -1 741.734 95.4768   4
  -5   7   1 575.114 101.630   2
  -5   7   0 1192.70 146.901   2
   5  -7   0 1056.23 119.161   4
  -5   7   0 1532.07 188.424   5
  -5   7   0 1158.04 116.673   8
   5  -7   0 1499.87 128.899   3
   5  -7   1 1654.28 152.450   4
   5  -7   1 1487.52 132.626   3
  -5   7  -1 1861.32 202.158   5
  -5   7  -1 1353.76 127.086   8
  -5   7  -2 373.945 67.7709   8
   5  -7   2 308.657 63.3320   3
  -5   7  -3 155.184 49.3258   8
   5  -7   3 113.165 42.4322   3
   5  -7   4 411.734 77.0001   3
   5  -7   4 373.726 117.183   6
  -5   7  -4 317.824 64.2012   8
   5  -7   5 267.012 64.8267   3
   5  -7   5 252.131 97.3537   6
  -5   7  -5 425.587 70.6506   8
   5  -7   6 59.6923 34.1065   3
   5  -7   6 95.7520 74.0415   6
  -5   7  -6 20.0304 30.9967   8
   5  -7   7 15.8178 29.4992   3
  -5   7  -7 9.81931 30.3677   8
   5  -7   7-44.3413 62.0203   6
  -5   7  -8 38.5025 31.1109   8
  -5   7  -9 215.542 52.0472   8
  -5   6  13 25.9368 25.5038   8
  -5   6  12 332.967 57.8453   8
  -5   6  12 291.939 51.1440   2
  -5   6  11 123.000 68.8424   5
  -5   6  11 62.1871 32.1396   8
  -5   6  11 63.9786 25.9024   2
  -5   6  10 238.476 94.6222   5
  -5   6  10 260.118 54.0431   8
  -5   6  10 264.178 47.5106   2
  -5   6   9 68.9816 60.6890   5
  -5   6   9 154.363 45.6553   8
  -5   6   9 61.5017 26.9229   2
  -5   6   8 22.1816 54.7248   5
  -5   6   8-18.3694 30.8814   8
  -5   6   7-21.4896 53.0165   5
  -5   6   7 9.27673 27.3546   8
  -5   6   6 2465.46 237.109   5
  -5   6   6 2973.07 179.191   8
  -5   6   5 206.565 50.3893   8
   5  -6  -5 104.344 13.3112   3
  -5   6   5 100.939 62.5100   5
  -5   6   4 28.3161 27.8952   8
   5  -6  -4 82.2482 22.2189   3
   5  -6  -3 310.703 46.0806   3
   5  -6  -2 2938.13 163.576   3
  -5   6   1 3497.94 209.015   8
   5  -6  -1 4136.08 206.363   3
   5  -6  -1 4006.70 215.648   4
  -5   6   0 235.631 53.8343   8
   5  -6   0 201.996 47.9638   4
   5  -6   0 218.420 43.5723   3
  -5   6   0 318.975 85.9470   5
   5  -6   1 1655.59 130.259   3
  -5   6  -1 1579.43 129.602   8
  -5   6  -2 1415.07 120.646   8
   5  -6   2 1436.59 205.429   6
  -5   6  -3 3352.77 195.761   8
  -5   6  -4 674.082 82.4994   8
  -5   6  -4 676.577 75.3083   2
  -5   6  -5 529.011 76.3632   8
  -5   6  -5 467.192 64.1461   2
   5  -6   6 395.807 107.086   6
  -5   6  -6 395.601 64.9923   8
  -5   6  -6 495.122 69.5504   2
  -5   6  -7 150.645 42.3456   8
   5  -6   7 154.346 72.0857   6
  -5   6  -8 8.72191 26.9755   8
   5  -6   8 18.1728 47.9304   6
  -5   6  -9 272.469 56.0588   8
   5  -6   9 243.538 76.4348   6
  -5   5  13 117.337 69.2763   5
  -5   5  12 91.2150 67.2902   5
  -5   5  11 206.350 55.3196   4
  -5   5  11 196.804 45.6540   8
  -5   5  11 287.162 89.9940   5
  -5   5  11 234.229 42.0844   2
  -5   5  10 36.9236 31.0423   4
  -5   5  10 41.2240 28.7739   8
  -5   5  10 25.2579 16.6677   2
  -5   5   9 491.246 107.128   5
  -5   5   9 528.530 71.4987   4
  -5   5   9 447.277 64.6550   8
  -5   5   8 334.521 95.7463   5
  -5   5   8 307.692 54.4362   8
  -5   5   7 475.646 106.989   5
  -5   5   7 468.659 66.1726   8
  -5   5   7 334.532 44.3727   2
  -5   5   6 80.8941 38.4377   1
  -5   5   6 46.0494 18.5405   2
  -5   5   6 36.9062 59.6259   5
  -5   5   6 67.3630 34.2586   8
  -5   5   5-8.44230 32.4667   8
  -5   5   5-17.8662 60.0720   5
   5  -5  -5 108.741 43.9129   5
  -5   5   5 72.0966 34.6567   1
  -5   5   5 21.7946 15.2609   2
  -5   5   4 4071.86 210.389   8
  -5   5   4 4005.42 216.001   1
  -5   5   4 3722.54 185.526   2
   5  -5  -4 4151.01 258.762   5
  -5   5   4 4019.54 280.655   5
   5  -5  -4 3921.20 159.891   3
   5  -5  -3 19.6847 12.9803   3
  -5   5   3-17.1843 48.0718   5
  -5   5   3 21.9891 20.5048   2
   5  -5  -3-14.7830 23.8763   5
  -5   5   2 2050.67 191.928   5
   5  -5  -2 1895.88 174.947   5
  -5   5   2 1941.90 135.095   8
  -5   5   2 1600.10 131.308   2
   5  -5  -2 1864.34 114.833   4
   5  -5  -2 1722.37 109.663   3
  -5   5   1 101.538 35.5445   2
  -5   5   1 62.6299 35.5140   1
   5  -5  -1 99.8614 30.6587   1
  -5   5   1 194.898 46.1644   8
   5  -5  -1 104.082 29.5535   4
   5  -5  -1 94.5271 41.6518   5
  -5   5   0 2965.48 178.852   1
   5  -5   0 2963.29 229.395   5
  -5   5   0 3031.24 176.518   8
   5  -5   1 866.586 124.671   5
  -5   5  -1 1107.75 102.093   1
  -5   5  -1 1026.96 99.3436   8
   5  -5   1 1037.27 167.999   6
  -5   5  -2 217.766 49.3071   8
   5  -5   2 325.901 113.032   6
   5  -5   2 275.856 51.2391   1
  -5   5  -2 227.563 49.4997   1
  -5   5  -2 288.107 40.2159   2
  -5   5  -3-17.6440 26.0137   1
   5  -5   3-20.6337 79.3296   6
   5  -5   3 9.24243 17.2366   1
  -5   5  -3-5.88756 21.9599   2
  -5   5  -3 33.3382 32.0435   8
   5  -5   4 531.229 116.727   6
  -5   5  -4 429.579 64.7822   8
  -5   5  -4 393.763 58.0317   2
   5  -5   4 557.926 73.1384   1
   5  -5   5 18.6909 19.4861   1
  -5   5  -5-8.17838 25.2930   8
  -5   5  -5-7.78169 32.4507   2
   5  -5   6 56.2456 26.2700   1
  -5   5  -6 44.8852 32.4575   2
  -5   5  -6 64.8924 30.2952   8
   5  -5   7 464.650 97.8267   6
   5  -5   7 637.607 78.2184   1
  -5   5  -7 514.103 67.4679   8
   5  -5   8 65.5210 28.9634   1
  -5   5  -8 39.7135 26.7210   8
   5  -5   8-15.9890 44.7378   6
   5  -5   9-9.29950 21.2418   1
   5  -5   9 15.4724 47.8512   6
   5  -5  10 210.889 64.6369   6
  -5   4  15-22.5499 55.6361   5
  -5   4  14 217.938 84.0106   5
  -5   4  13 924.279 146.237   5
  -5   4  12 100.857 65.1735   5
  -5   4  12 43.8304 27.2861   1
  -5   4  11 19.4291 54.3512   5
  -5   4  11-7.54158 21.0969   1
  -5   4  11 8.29714 26.8012   4
  -5   4  10 1284.00 105.095   4
  -5   4  10 1140.65 153.295   5
   5  -4 -10 1159.16 130.029   2
  -5   4  10 1476.85 111.665   1
  -5   4   9 984.505 135.879   5
  -5   4   9 1006.21 92.1869   8
  -5   4   9 833.569 83.0466   4
   5  -4  -9 798.819 106.971   2
  -5   4   9 916.235 92.6168   1
  -5   4   8 395.941 61.8065   1
   5  -4  -8 397.892 65.6273   5
  -5   4   8 394.383 95.1852   5
  -5   4   8 375.178 53.7703   4
  -5   4   8 325.828 37.8195   2
  -5   4   8 524.352 68.2792   8
  -5   4   7 2723.87 219.495   5
  -5   4   7 2998.93 166.973   1
  -5   4   7 2567.16 115.172   2
   5  -4  -7 2590.99 185.400   5
  -5   4   7 2621.20 157.650   8
  -5   4   6 180.239 23.9989   2
  -5   4   6 330.452 54.8856   8
  -5   4   6 289.647 76.7321   5
  -5   4   6 175.922 41.9241   1
   5  -4  -6 270.327 59.3072   5
  -5   4   5 3149.92 171.713   1
  -5   4   5 2843.44 161.235   8
  -5   4   5 2492.91 100.936   2
  -5   4   5 2634.12 209.525   5
   5  -4  -5 2691.10 193.703   5
  -5   4   4 206.610 43.8300   8
   5  -4  -4 252.705 28.5452   3
  -5   4   4 228.834 65.4736   5
   5  -4  -4 271.441 61.7597   5
   5  -4  -4 180.719 23.4457   3
  -5   4   4 214.802 21.3233   2
  -5   4   4 288.067 48.7392   1
   5  -4  -4 214.207 44.5515   1
  -5   4   3 3079.26 120.388   2
  -5   4   3 3129.38 176.090   1
   5  -4  -3 3224.85 182.836   1
  -5   4   3 2977.98 224.689   5
   5  -4  -3 3248.02 220.465   5
   5  -4  -2 1955.28 134.154   1
  -5   4   2 1731.13 124.428   8
  -5   4   2 1999.60 107.245   2
   5  -4  -2 2086.12 101.150   4
  -5   4   2 1918.61 176.274   5
   5  -4  -2 1717.00 159.523   5
  -5   4   1 612.440 72.2990   1
   5  -4  -1 776.224 80.7967   1
  -5   4   1 623.627 71.7969   8
   5  -4  -1 601.394 93.9877   5
   5  -4  -1 551.165 57.4019   4
  -5   4   1 546.618 39.6796   2
  -5   4   1 743.263 106.867   5
  -5   4   0 212.005 43.9900   8
  -5   4   0 233.938 29.3179   2
  -5   4   0 207.096 43.7781   1
   5  -4   0 219.883 58.3439   5
   5  -4   1 92.1911 64.3491   6
  -5   4  -1 67.9816 32.3140   8
   5  -4   1 45.2238 37.2224   5
  -5   4  -1 50.8317 17.5542   2
  -5   4  -1 56.4114 29.1448   1
   5  -4   2 153.277 49.7798   5
  -5   4  -2 173.099 40.0336   8
   5  -4   2 183.457 41.8573   1
   5  -4   2 211.628 75.5361   6
  -5   4  -2 205.044 35.0523   2
   5  -4   3 2002.56 180.694   5
  -5   4  -3 1990.67 131.013   8
  -5   4  -3 1846.63 117.644   2
   5  -4   3 1757.09 134.212   1
   5  -4   4 442.580 104.150   6
   5  -4   4 356.790 57.8952   1
  -5   4  -4 351.101 56.1899   8
  -5   4  -4 346.180 52.8316   2
   5  -4   5 168.612 71.6470   6
   5  -4   5 216.055 47.0138   1
  -5   4  -5 141.481 42.5409   8
  -5   4  -5 206.079 49.4797   2
   5  -4   6 199.245 43.4509   1
  -5   4  -6 170.983 42.5636   8
  -5   4  -7 64.9447 44.0700   2
   5  -4   7 109.111 35.0523   1
   5  -4   8-9.06749 22.3718   1
   5  -4   8-14.0927 45.5225   6
   5  -4   9 96.5590 53.1335   6
   5  -4   9 125.788 36.6637   1
   5  -4  10 27.2078 40.1180   6
   5  -4  10 17.7194 21.8646   1
   5  -4  11 440.446 65.5882   1
  -5   3  16 188.448 75.8016   5
  -5   3  15-20.1180 45.9543   5
  -5   3  14 1526.13 177.962   5
  -5   3  13 18.4734 57.1340   5
   5  -3 -12 7.25907 16.5808   6
  -5   3  12-17.6135 49.2722   5
   5  -3 -11-48.8419 41.0529   2
  -5   3  11-33.6063 47.0056   5
   5  -3 -11 29.8793 19.7022   6
  -5   3  11-6.59601 17.3977   1
  -5   3  10 3527.20 249.868   5
  -5   3  10 3329.20 172.060   1
   5  -3 -10 3381.32 181.773   6
   5  -3  -9 67.6004 43.2200   2
  -5   3   9 46.0282 57.2516   5
   5  -3  -9 75.8745 29.4629   5
  -5   3   9 54.1653 28.2856   1
   5  -3  -9 55.4873 25.6611   6
   5  -3  -8 834.589 88.7858   5
   5  -3  -8 639.055 78.0588   2
  -5   3   8 803.710 77.1901   1
  -5   3   8 809.922 63.4173   4
  -5   3   8 717.489 110.477   5
   5  -3  -7 930.905 96.9942   5
   5  -3  -7 718.344 72.2214   2
  -5   3   7 636.510 99.4487   5
  -5   3   7 933.785 83.5808   1
  -5   3   7 784.205 80.5759   8
   5  -3  -6 10.2764 16.5978   5
  -5   3   6-6.96985 15.9202   1
   5  -3  -6-7.32927 11.8382   1
  -5   3   6-41.0444 40.3431   5
  -5   3   6-14.5732 24.4983   8
  -5   3   5 266.540 66.1604   5
   5  -3  -5 269.009 46.7910   1
  -5   3   5 364.483 51.5654   1
   5  -3  -5 241.263 55.5489   5
  -5   3   5 310.176 51.3029   8
   5  -3  -5 231.348 23.8890   3
  -5   3   4 1145.10 94.8475   1
   5  -3  -4 1097.47 95.0030   1
  -5   3   4 1072.09 123.149   5
   5  -3  -4 1234.19 119.788   5
   5  -3  -4 1193.38 67.7350   3
  -5   3   4 1152.41 95.4416   8
   5  -3  -3 38.9325 19.2202   1
   5  -3  -3 10.6001 11.4307   3
  -5   3   3 12.9843 29.6639   5
  -5   3   3 35.6432 23.0353   1
   5  -3  -3 47.7553 27.2764   5
  -5   3   2 1014.81 116.614   5
   5  -3  -2 1137.59 120.001   5
  -5   3   2 1091.97 92.3309   8
   5  -3  -2 1206.83 101.112   1
   5  -3  -1 2201.47 139.214   1
  -5   3   1 1867.28 81.6516   2
  -5   3   1 2117.96 131.347   8
   5  -3  -1 2051.07 183.463   6
   5  -3  -1 2102.05 169.105   5
   5  -3   0 89.9675 48.6381   6
  -5   3   0 181.557 38.2264   8
   5  -3   0 188.177 39.8898   1
  -5   3   0 149.960 25.4148   2
   5  -3   0 183.057 50.4666   5
   5  -3   1 3052.75 218.144   6
  -5   3  -1 2781.29 134.398   2
  -5   3  -1 2648.91 153.659   8
   5  -3   1 2953.39 207.549   5
   5  -3   2 1914.45 166.515   5
   5  -3   2 2198.48 179.552   6
  -5   3  -2 1892.32 124.020   8
   5  -3   2 1963.99 135.081   1
  -5   3  -2 1826.98 113.263   2
   5  -3   3 838.928 110.033   6
  -5   3  -3 852.800 80.4761   8
  -5   3  -3 772.825 75.8985   2
   5  -3   3 635.321 95.4494   5
   5  -3   3 830.117 85.3586   1
   5  -3   4 401.469 81.8024   6
   5  -3   4 333.652 74.2078   5
  -5   3  -4 447.244 63.3360   2
   5  -3   4 421.239 59.9936   1
   5  -3   5 25.4454 45.9537   6
   5  -3   5 34.8661 19.9241   1
  -5   3  -5 9.30342 32.4685   2
   5  -3   6 2309.85 152.379   1
   5  -3   6 2140.73 175.242   6
  -5   3  -6 2161.55 163.775   2
  -5   3  -7 60.9956 54.5652   2
   5  -3   7 35.6050 23.5024   1
   5  -3   8 295.788 54.1512   1
   5  -3   9-8.98581 16.7598   1
   5  -3  10 12.2921 38.0154   6
   5  -3  10-8.83891 16.4847   1
   5  -3  11 12.2677 32.3560   6
   5  -3  11 8.69060 16.2096   1
   5  -3  12 285.659 53.1568   1
  -5   2  17 676.975 125.086   5
  -5   2  16 18.5135 38.6053   5
  -5   2  15-17.6423 40.2993   5
  -5   2  14 267.726 81.4191   5
   5  -2 -13 694.185 68.1812   7
  -5   2  13 444.965 92.9166   5
   5  -2 -12 281.991 68.2702   2
   5  -2 -12 324.831 47.8711   7
  -5   2  12 421.350 86.9960   5
   5  -2 -12 337.798 46.3764   6
  -5   2  11 142.297 54.9140   5
   5  -2 -11 183.314 35.1955   6
   5  -2 -11 163.981 58.7513   2
   5  -2 -10 6.13640 15.1391   6
  -5   2  10-13.5410 50.5064   5
   5  -2 -10-9.63171 38.1043   2
   5  -2  -9 6.36834 14.5465   6
  -5   2   9-12.8499 43.2025   5
   5  -2  -9 8.29172 24.4504   2
   5  -2  -8 449.775 56.1618   1
  -5   2   8 635.339 90.7512   5
   5  -2  -8 480.829 61.9191   5
   5  -2  -8 486.397 65.0238   2
  -5   2   7 129.470 47.9904   5
  -5   2   7 142.894 17.6663   4
   5  -2  -7 144.681 32.6708   1
   5  -2  -7 103.779 28.4681   2
   5  -2  -7 152.260 36.8044   5
   5  -2  -6 3177.66 166.495   1
  -5   2   6 3255.65 203.423   5
   5  -2  -6 3139.47 180.791   5
   5  -2  -6 2812.32 116.175   2
   5  -2  -6 3146.66 118.746   3
   5  -2  -6 3191.06 159.211   8
   5  -2  -5 6179.39 267.513   8
   5  -2  -5 6577.39 281.099   1
   5  -2  -5 7024.58 310.662   5
  -5   2   5 7354.72 331.343   5
   5  -2  -5 7056.42 245.734   3
   5  -2  -4 2217.99 129.540   8
   5  -2  -4 2519.76 145.312   1
  -5   2   4 2386.84 169.125   5
   5  -2  -4 2329.73 161.299   5
   5  -2  -4 2195.73 114.537   3
   5  -2  -3 1362.37 97.8425   8
   5  -2  -3 1401.71 105.917   1
  -5   2   3 1569.84 133.830   5
   5  -2  -3 1427.45 125.988   5
   5  -2  -3 1345.86 87.3260   3
   5  -2  -2 7869.94 188.281   3
   5  -2  -2 8019.47 294.268   6
   5  -2  -2 7626.52 229.074   1
   5  -2  -2 7645.77 276.301   5
   5  -2  -1 1440.74 122.785   5
   5  -2  -1 1227.26 79.5952   3
   5  -2  -1 1161.48 116.801   6
   5  -2   0 641.592 84.7966   5
   5  -2   0 783.420 95.6473   6
  -5   2   0 721.916 59.3433   2
  -5   2  -1 1775.18 117.559   2
   5  -2   1 1888.18 151.058   6
   5  -2   1 1996.83 119.366   8
   5  -2   1 1860.44 154.457   5
  -5   2  -2 67.9440 28.1854   2
   5  -2   2 59.5064 31.4132   5
   5  -2   2 43.0028 30.0996   6
   5  -2   2 55.1879 19.8462   8
   5  -2   2 24.2622 16.9083   1
   5  -2   3 9228.00 340.321   8
   5  -2   3 8929.33 401.959   5
  -5   2  -3 8842.78 367.092   2
   5  -2   3 8555.27 358.436   1
   5  -2   3 9374.20 394.228   6
   5  -2   4 737.212 95.3609   5
   5  -2   4 591.062 71.4446   1
   5  -2   4 623.426 86.3908   6
  -5   2  -4 700.956 88.4817   2
  -5   2  -5-22.7375 33.5237   2
   5  -2   5 17.2259 17.9591   1
   5  -2   5 10.8240 34.9637   6
  -5   2  -6 190.036 59.5521   2
   5  -2   6 270.648 51.4028   1
   5  -2   7 1619.66 124.681   1
   5  -2   7 1480.60 135.481   6
   5  -2   8 552.302 71.2587   1
   5  -2   8 499.916 55.7291   7
   5  -2   8 368.224 71.8251   6
   5  -2   9 8.90452 16.6082   1
   5  -2  10 267.017 52.3643   1
   5  -2  11 53.0445 29.7688   1
   5  -2  11 70.3789 40.9583   6
   5  -2  12 1415.64 119.424   1
  -5   1  16 414.673 88.7426   5
  -5   1  15 120.491 52.6565   5
  -5   1  14 170.329 64.8886   5
  -5   1  14 78.9923 23.1526   3
  -5   1  13 175.428 30.7759   3
  -5   1  13 186.638 62.3206   5
   5  -1 -13 143.532 32.4407   7
   5  -1 -13 157.167 55.4140   2
   5  -1 -12 18.3844 17.1560   7
  -5   1  12 25.1545 13.5588   3
   5  -1 -12 36.5445 16.5109   6
  -5   1  12 74.7855 45.0188   5
   5  -1 -12-10.6604 31.4417   2
   5  -1 -11 157.550 34.0566   7
   5  -1 -11 148.495 56.9278   2
  -5   1  11 136.618 25.1767   3
   5  -1 -11 187.830 29.9930   6
  -5   1  11 221.372 59.6766   5
   5  -1 -10 33.7941 17.4801   8
   5  -1 -10 81.0077 26.0266   7
   5  -1 -10 51.7673 19.9564   1
   5  -1 -10 71.3276 31.3875   2
  -5   1  10 55.0804 42.3783   5
  -5   1  10 38.1585 14.5396   3
   5  -1 -10 83.9606 21.8529   6
   5  -1  -9 1040.01 79.4590   1
  -5   1   9 862.585 57.5962   3
   5  -1  -9 880.563 68.1496   6
  -5   1   9 1017.68 106.196   5
   5  -1  -9 749.455 75.2870   2
   5  -1  -9 903.882 79.4126   7
   5  -1  -9 895.223 75.8504   8
   5  -1  -8 1418.07 100.481   7
  -5   1   8 1242.72 115.862   5
   5  -1  -8 1541.38 96.7606   5
   5  -1  -8 1205.92 91.4494   1
   5  -1  -8 1476.38 99.6655   8
   5  -1  -8 1326.06 92.0739   2
  -5   1   8 1321.11 72.4135   3
   5  -1  -7 1211.36 74.9794   3
   5  -1  -7 1079.54 75.5398   2
  -5   1   7 1304.66 71.2399   3
  -5   1   7 1357.41 116.026   5
   5  -1  -7 1346.14 95.2030   1
   5  -1  -7 1228.15 90.2858   8
   5  -1  -7 1421.59 97.8756   5
   5  -1  -6 1082.96 86.1941   1
  -5   1   6 1070.41 99.9763   5
   5  -1  -6 931.746 84.1454   5
   5  -1  -6 878.477 75.9224   8
   5  -1  -6 857.746 55.4240   2
   5  -1  -6 932.739 70.9874   3
  -5   1   5 7474.34 324.617   5
   5  -1  -5 7861.02 317.525   5
   5  -1  -5 7491.48 292.494   8
   5  -1  -5 7540.58 287.643   3
   5  -1  -5 7809.86 305.591   1
   5  -1  -4 12041.4 474.348   6
   5  -1  -4 13535.5 488.490   5
  -5   1   4 13564.5 492.200   5
   5  -1  -4 13208.1 452.678   3
   5  -1  -4 13510.1 470.169   1
   5  -1  -4 13129.5 452.606   8
   5  -1  -3 650.230 83.5754   6
   5  -1  -3 949.713 82.2763   3
   5  -1  -3 782.579 84.4362   5
   5  -1  -3 806.490 76.6205   1
   5  -1  -3 946.673 75.4869   8
   5  -1  -2 24.2274 44.5505   6
   5  -1  -2-5.77736 5.38721   8
   5  -1  -2 35.9823 32.6070   3
   5  -1  -2 27.7746 21.1464   5
   5  -1  -2 20.6864 14.3775   1
   5  -1  -1 4839.87 168.773   3
   5  -1  -1 4789.95 205.937   5
   5  -1   0 6350.23 242.859   5
  -5   1   0 6518.74 196.696   2
   5  -1   0 5698.21 209.810   6
   5  -1   0 5933.37 116.894   2
   5  -1   0 6485.92 196.985   3
   5  -1   1 213.086 47.5985   5
  -5   1  -1 207.344 59.2558   2
   5  -1   1 191.238 46.8139   6
   5  -1   1 170.128 32.3256   8
   5  -1   1 202.961 46.3892   3
   5  -1   1 182.534 25.6250   2
  -5   1  -2 3863.09 213.055   2
   5  -1   2 3537.52 173.950   8
   5  -1   2 3865.62 161.052   2
   5  -1   2 3463.78 197.622   6
  -5   1  -2 3716.90 234.968   6
   5  -1   3 6080.18 280.248   6
  -5   1  -3 6056.36 323.910   6
   5  -1   3 5744.93 237.283   2
  -5   1  -3 6100.90 301.045   2
   5  -1   3 6181.25 266.950   1
   5  -1   3 6228.89 251.052   8
   5  -1   4 265.799 42.0406   2
  -5   1  -4 287.311 65.4150   2
   5  -1   4 364.697 61.3130   6
   5  -1   4 325.731 51.3387   1
  -5   1  -4 431.460 79.7982   6
   5  -1   4 278.953 42.6487   8
   5  -1   5 48.0254 22.2718   7
   5  -1   5 16.0106 16.7173   1
   5  -1   5 41.3805 19.1177   8
   5  -1   5 56.2499 33.8699   6
  -5   1  -5 13.8252 42.7666   2
   5  -1   6 67.3315 45.7380   6
  -5   1  -6 45.7192 42.6358   2
   5  -1   6 24.7309 21.7501   1
   5  -1   6 32.2665 18.0902   7
   5  -1   6 5.79899 14.3190   8
   5  -1   7 1520.20 98.4881   7
   5  -1   7 1624.85 131.993   6
   5  -1   7 1442.31 101.135   8
  -5   1  -7 1161.76 152.623   2
   5  -1   7 1614.62 121.135   1
   5  -1   8 22.3192 20.1848   7
   5  -1   8 101.481 42.3348   6
   5  -1   8 52.4426 27.0562   1
   5  -1   9 783.954 95.4538   6
   5  -1   9 705.792 82.9495   1
   5  -1  10 710.059 82.5009   1
   5  -1  11 2786.03 176.524   1
   5  -1  12 45.2069 26.6904   1
  -5   0  15 260.998 63.8937   5
  -5   0  14 231.119 60.3423   5
  -5   0  13 417.494 72.6894   5
   5   0 -13 316.830 66.1020   2
   5   0 -12 262.276 39.2366   8
   5   0 -12 191.897 48.6642   2
  -5   0  12 256.010 54.7302   5
   5   0 -11 1684.18 127.289   2
   5   0 -11 1833.42 90.2562   6
   5   0 -11 2006.19 103.398   1
   5   0 -11 1878.73 120.048   7
  -5   0  11 2067.00 149.191   5
   5   0 -11 1934.15 115.244   8
   5   0 -10 581.209 56.2257   1
   5   0 -10 693.373 65.0733   8
   5   0 -10 651.081 67.9660   7
   5   0 -10 672.713 69.5176   2
  -5   0  10 522.541 72.2818   5
   5   0 -10 679.139 46.6191   6
   5   0  -9 175.971 36.3561   2
   5   0  -9 211.578 25.0670   6
   5   0  -9 158.390 31.2829   1
  -5   0   9 304.919 52.0698   5
  -5   0   9 262.601 41.2180   3
   5   0  -9 167.304 35.3591   8
   5   0  -9 259.542 42.7446   7
   5   0  -8 4293.62 182.628   2
   5   0  -8 4599.37 195.957   3
  -5   0   8 4175.64 195.561   3
   5   0  -8 4785.69 169.790   6
  -5   0   8 4384.82 210.921   5
   5   0  -8 4383.51 196.721   8
   5   0  -8 4460.83 206.678   7
   5   0  -8 4534.44 198.397   1
   5   0  -7 3289.64 161.396   3
   5   0  -7 3258.79 158.007   8
   5   0  -7 3136.76 134.469   2
  -5   0   7 3068.66 154.299   3
   5   0  -7 3285.02 165.421   7
   5   0  -7 3358.40 163.007   1
  -5   0   7 3128.16 163.912   5
   5   0  -7 3190.26 140.428   5
   5   0  -6 3018.57 155.065   1
  -5   0   6 2833.92 132.788   4
   5   0  -6 3186.29 163.462   3
  -5   0   6 3015.39 147.289   3
   5   0  -6 2914.48 148.341   8
  -5   0   6 3063.95 156.263   5
   5   0  -6 3011.13 142.551   5
   5   0  -6 3251.14 158.693   7
   5   0  -6 2729.92 137.820   6
   5   0  -5 194.373 34.6347   7
   5   0  -5 168.695 45.6630   3
  -5   0   5 191.935 32.4437   3
   5   0  -5 160.108 30.4847   6
   5   0  -5 238.191 37.8380   5
   5   0  -5 158.160 32.9373   1
   5   0  -5 125.814 28.8036   8
   5   0  -4 1407.33 98.5831   1
   5   0  -4 1457.66 113.237   3
   5   0  -4 1446.36 97.0138   7
   5   0  -4 1715.48 101.746   2
   5   0  -4 1444.01 95.3157   8
   5   0  -4 1604.65 108.373   5
   5   0  -4 1214.37 88.3454   6
   5   0  -3 2920.36 162.008   3
   5   0  -3 2330.36 127.986   6
   5   0  -3 2755.65 132.240   2
   5   0  -3 2600.30 140.802   1
   5   0  -3 2753.42 152.798   5
   5   0  -2 211.671 42.5958   5
   5   0  -2 276.451 58.7258   3
   5   0  -2 266.751 46.2401   6
   5   0  -2 274.162 38.4296   2
   5   0  -1 125.322 33.9750   5
   5   0  -1 160.241 48.2694   3
   5   0  -1 11.0092 8.95319   7
   5   0  -1 152.628 29.2632   2
   5   0  -1 76.6485 31.9185   4
   5   0  -1 82.2088 33.3230   6
   5   0   0 754.925 86.5309   3
  -5   0   0 821.800 101.072   2
   5   0   0 890.773 71.5394   2
   5   0   0 902.551 71.7806   7
   5   0   0 945.014 82.5843   6
   5   0   0 775.846 83.4896   5
   5   0   1 1711.25 114.801   6
   5   0   1 1567.25 102.338   8
  -5   0  -1 1639.63 142.092   2
   5   0   1 1855.94 128.149   3
   5   0   1 1604.68 101.166   7
   5   0   1 1422.79 101.004   2
   5   0   2 1882.60 121.307   2
   5   0   2 1795.37 111.381   8
   5   0   2 1960.13 132.505   3
   5   0   2 1751.16 120.932   6
  -5   0  -2 1822.50 149.200   6
   5   0   2 1761.61 110.409   7
  -5   0  -2 2011.43 160.311   2
   5   0   3 7.80315 20.5802   3
  -5   0  -3 47.8160 29.4915   6
   5   0   3 7.19227 13.4132   2
   5   0   3-7.53024 21.0652   6
   5   0   3-5.66373 12.9365   7
  -5   0  -3-26.1416 38.5422   2
   5   0   4 4531.28 195.497   8
   5   0   4 4099.41 209.975   6
  -5   0  -4 4296.76 268.845   2
   5   0   4 3694.23 204.560   3
  -5   0  -4 4358.07 254.721   6
   5   0   4 4242.37 191.463   7
   5   0   4 4113.74 210.733   2
   5   0   5 2861.80 149.136   8
  -5   0  -5 3045.24 212.338   6
   5   0   5 2523.91 162.441   3
  -5   0  -5 2837.95 224.895   2
   5   0   5 3047.11 174.513   2
   5   0   5 2877.19 171.611   6
   5   0   5 3120.83 155.495   7
   5   0   6 323.940 45.8004   8
   5   0   6 376.114 48.8200   7
  -5   0  -6 418.623 93.9144   2
   5   0   6 289.749 61.9993   6
   5   0   6 328.691 55.9858   2
   5   0   7 272.294 42.1540   8
   5   0   7 198.534 37.0979   7
   5   0   7 227.634 49.2636   2
   5   0   7 223.870 54.7055   6
  -5   0  -7 301.524 98.0553   2
   5   0   8 3871.82 217.991   6
   5   0   8 3561.19 214.715   2
   5   0   8 3627.64 171.016   8
   5   0   9 592.177 76.3567   1
   5   0   9 519.288 77.6958   2
   5   0   9 610.754 59.2317   8
   5   0   9 492.007 77.2286   6
   5   0  10 623.842 80.8302   1
   5   0  10 740.198 95.7105   6
   5   0  11 579.653 77.7066   1
   5   0  12 65.2174 31.3765   1
  -5  -1  15 47.5634 31.3893   3
  -5  -1  14 52.4173 30.5800   5
  -5  -1  14 171.868 46.6360   3
   5   1 -13 281.260 56.9118   2
  -5  -1  13 219.236 49.4773   5
  -5  -1  13 263.392 56.4888   3
  -5  -1  12 125.880 37.9530   3
   5   1 -12 80.9281 24.2357   8
   5   1 -12 177.135 47.2477   2
   5   1 -12 58.7268 16.2099   1
  -5  -1  12 104.455 34.4360   5
  -5  -1  11 69.5673 29.3532   3
   5   1 -11 63.7135 18.6420   1
   5   1 -11 58.0966 33.2169   2
   5   1 -11 49.2876 19.1810   8
  -5  -1  11 71.8954 32.6191   5
  -5  -1  10 5.00690 23.3448   5
   5   1 -10 16.4955 14.5033   8
   5   1 -10 6.29748 20.3429   2
   5   1 -10 4.64750 10.6172   1
  -5  -1   9 138.423 26.4564   5
   5   1  -9 117.089 29.2299   7
   5   1  -9 115.740 32.4966   3
   5   1  -9 82.2613 24.1550   8
   5   1  -9 116.094 30.1937   2
   5   1  -9 72.6303 21.8219   1
  -5  -1   8 669.056 50.5879   5
   5   1  -8 679.743 72.3711   3
   5   1  -8 689.204 62.7045   1
   5   1  -8 541.364 64.2913   7
   5   1  -7 138.978 36.2873   3
   5   1  -7 138.012 29.4764   1
   5   1  -7 163.074 13.8865   6
   5   1  -7 164.267 14.1192   6
   5   1  -6 1987.14 79.6142   6
   5   1  -6 2102.05 141.859   3
   5   1  -6 2103.46 88.3809   5
  -5  -1   6 2038.19 127.549   4
   5   1  -6 2185.99 131.163   7
   5   1  -5 2168.86 147.474   3
   5   1  -5 2155.79 103.612   5
   5   1  -5 2050.81 88.3959   6
  -5  -1   5 2058.75 119.711   4
   5   1  -5 2147.34 129.966   7
   5   1  -4 70.4204 28.1582   2
   5   1  -4 8.88266 38.8615   3
   5   1  -4 46.2025 14.7790   6
   5   1  -4 19.7558 13.0609   5
   5   1  -3 284.821 34.1774   6
   5   1  -3 260.841 62.0861   3
   5   1  -3 311.841 56.5145   2
   5   1  -3 229.331 38.7203   5
   5   1  -2 13.3557 12.4541   5
   5   1  -2-6.45281 0.08480   7
   5   1  -2 8.04950 17.1984   6
   5   1  -2 18.3850 46.9494   3
   5   1  -2-9.68272 15.6386   2
   5   1  -1 339.527 48.2541   7
   5   1  -1 327.934 40.8376   6
   5   1  -1 293.116 52.8279   4
   5   1  -1 314.477 69.0413   3
   5   1  -1 317.866 59.2636   2
   5   1   0 460.026 66.8049   4
   5   1   0 486.511 57.4245   7
   5   1   0 493.860 53.2423   6
   5   1   0 526.876 73.9209   2
   5   1   0 610.391 86.4980   3
   5   1   1 248.971 39.8531   6
   5   1   1 162.450 42.6839   2
   5   1   1 166.883 34.8049   7
  -5  -1  -1 232.812 64.0474   2
   5   1   1 179.632 53.1710   3
   5   1   2 609.037 64.8798   6
   5   1   2 640.165 84.8947   2
  -5  -1  -2 733.067 86.8183   6
   5   1   2 667.414 84.7676   3
   5   1   2 624.371 65.6529   7
   5   1   3 327.392 50.8183   6
   5   1   3 344.077 62.8502   2
   5   1   3 335.778 58.3340   3
  -5  -1  -3 274.461 56.3478   6
  -5  -1  -3 354.725 79.2416   2
   5   1   3 270.751 44.1985   7
  -5  -1  -4 390.650 88.7936   2
   5   1   4 397.843 67.6336   3
   5   1   4 329.364 62.7403   2
   5   1   4 338.164 49.4436   7
   5   1   4 460.850 61.3146   6
  -5  -1  -4 350.081 63.1625   6
  -5  -1  -5 770.717 130.033   2
   5   1   5 1083.36 111.297   2
   5   1   5 1041.83 97.0849   6
   5   1   5 949.645 96.7462   3
   5   1   5 1080.25 85.8706   8
  -5  -1  -5 1069.98 116.323   6
   5   1   6 3337.36 192.402   6
   5   1   6 3609.90 175.173   8
  -5  -1  -6 2877.51 257.010   2
   5   1   6 3421.99 212.850   2
   5   1   7 2526.97 179.498   2
   5   1   7 2370.40 159.093   6
   5   1   7 2394.81 135.620   8
   5   1   8 722.124 91.1575   6
   5   1   8 676.232 91.9561   2
   5   1   8 807.637 71.5295   8
   5   1   9 2031.81 163.943   2
   5   1   9 1646.09 106.040   8
   5   1   9 1651.30 140.033   6
   5   1  10 1765.52 158.295   2
   5   1  10 1706.77 149.757   6
   5   1  11 14.0582 22.7085   2
  -5  -2  16 340.592 73.6835   3
  -5  -2  15 14.3655 26.7937   3
  -5  -2  14 83.3216 41.0148   3
  -5  -2  13 214.432 56.1651   3
  -5  -2  13 194.681 32.1243   5
   5   2 -12 100.635 25.7249   8
   5   2 -12 144.487 22.8953   1
   5   2 -12 148.536 40.8330   2
  -5  -2  12 141.697 45.0487   3
  -5  -2  12 87.2980 16.2462   5
  -5  -2  11 86.4843 38.2808   3
   5   2 -11 85.6810 20.2668   1
   5   2 -11 75.2260 35.1507   2
   5   2 -10 108.218 24.9561   1
  -5  -2  10 70.6647 31.1719   3
  -5  -2   9 652.983 88.5275   3
   5   2  -9 695.712 60.8436   1
   5   2  -9 618.083 75.2414   3
  -5  -2   8 345.436 61.8931   3
   5   2  -8 305.310 57.5065   3
  -5  -2   7 61.6182 27.1618   3
   5   2  -7 93.8971 37.2026   3
  -5  -2   6 3733.46 212.264   3
   5   2  -6 3815.16 216.233   3
   5   2  -5 132.839 43.7728   3
   5   2  -5 107.940 13.3754   6
  -5  -2   5 111.984 32.7045   3
  -5  -2   4 152.047 38.4764   3
   5   2  -4 170.914 51.6289   2
   5   2  -4 166.956 53.4792   3
   5   2  -4 162.549 20.9872   6
   5   2  -4 153.805 23.5460   5
   5   2  -3 2288.68 102.507   6
   5   2  -3 2234.67 185.642   2
   5   2  -3 2290.23 120.277   5
  -5  -2   3 2251.62 149.174   3
   5   2  -3 2743.87 180.879   3
  -5  -2   3 2440.62 135.322   6
   5   2  -2 1148.41 71.0035   6
   5   2  -2 1106.66 125.469   2
  -5  -2   2 1219.10 94.7675   6
   5   2  -2 1039.07 114.405   3
  -5  -2   2 1322.16 107.429   3
   5   2  -1 518.800 86.7022   2
   5   2  -1 466.840 46.2577   6
   5   2  -1 452.979 75.4021   3
  -5  -2   1 537.601 67.7040   3
   5   2  -1 361.779 63.6962   4
   5   2   0 6493.00 311.927   3
   5   2   0 6035.80 238.578   6
   5   2   0 6110.57 334.142   2
   5   2   0 6136.76 288.353   4
   5   2   1 498.082 85.3093   2
   5   2   1 595.602 81.8443   3
  -5  -2  -1 393.816 81.7858   2
   5   2   1 455.874 69.1557   4
   5   2   1 539.620 55.8726   6
   5   2   2 199.624 39.9266   6
   5   2   2 169.173 49.7069   3
  -5  -2  -2 267.899 73.4878   2
   5   2   2 260.559 65.0239   2
  -5  -2  -2 255.248 49.6241   6
   5   2   3 2042.25 129.809   6
   5   2   3 1847.62 170.022   2
  -5  -2  -3 1716.50 185.994   2
  -5  -2  -3 2074.93 148.937   6
   5   2   3 2309.51 167.304   3
  -5  -2  -4 374.765 65.0396   6
   5   2   4 576.946 95.0895   2
   5   2   4 395.890 59.1995   6
  -5  -2  -4 674.811 122.664   2
   5   2   4 687.227 91.0893   3
   5   2   5 1005.87 119.959   2
  -5  -2  -5 849.669 138.833   2
   5   2   5 874.946 92.5901   6
  -5  -2  -5 813.411 100.182   6
  -5  -2  -6-22.1621 87.6769   2
   5   2   6 9.07843 30.5244   6
   5   2   6 28.3746 32.4069   2
   5   2   7 19.7229 29.0994   6
   5   2   7 86.4171 40.3056   2
   5   2   8 320.713 65.2447   6
   5   2   8 313.986 47.9253   8
   5   2   8 365.502 73.9798   2
   5   2   9 57.7818 41.8557   6
   5   2   9 143.770 32.2451   8
   5   2   9 118.983 43.9707   2
   5   2  10 149.544 54.7589   6
   5   2  10 240.417 62.8819   2
  -5  -3  16 341.955 81.8535   3
  -5  -3  15 183.005 58.2701   3
  -5  -3  14 274.513 67.7736   3
  -5  -3  13-15.6336 25.2532   3
  -5  -3  12 1343.37 146.343   3
  -5  -3  11 160.160 52.8947   3
   5   3 -11 222.225 32.5036   1
   5   3 -10 266.336 59.9473   3
  -5  -3  10 195.263 53.9968   3
   5   3  -9 5295.29 271.594   3
  -5  -3   9 5633.47 306.431   3
  -5  -3   8 213.906 57.3932   4
  -5  -3   8 180.531 52.7017   3
   5   3  -8 200.678 55.1121   3
  -5  -3   7 13573.3 556.986   4
  -5  -3   7 13726.3 557.155   3
   5   3  -7 14875.2 551.299   3
  -5  -3   6 6200.34 217.822   7
  -5  -3   6 6039.07 259.756   3
   5   3  -6 6171.40 259.897   3
  -5  -3   5 1052.31 94.3986   7
   5   3  -5 823.775 102.527   3
  -5  -3   5 813.391 99.2367   3
   5   3  -4 4307.96 152.053   5
   5   3  -4 4125.92 145.151   5
  -5  -3   4 4467.67 218.494   7
  -5  -3   4 4749.88 188.261   6
   5   3  -4 5113.56 321.362   2
  -5  -3   4 4326.93 241.448   3
   5   3  -4 4704.32 259.421   3
   5   3  -3 7475.22 266.437   6
   5   3  -3 7338.80 410.757   2
  -5  -3   3 7784.60 291.166   6
   5   3  -3 7736.69 366.521   3
  -5  -3   3 7372.84 340.309   3
  -5  -3   3 8010.06 322.405   7
  -5  -3   2 50.4227 28.2222   3
   5   3  -2 13.1980 17.8997   6
  -5  -3   2 46.8561 20.4511   6
   5   3  -2 36.2827 29.3110   2
   5   3  -2-12.5311 33.0598   3
  -5  -3   2 80.4968 32.7283   7
   5   3  -1 1375.73 136.794   3
   5   3  -1 1193.97 85.4472   6
   5   3  -1 1103.48 119.330   4
   5   3   0 1567.64 145.130   3
   5   3   0 1252.22 92.6103   6
  -5  -3   0 1585.61 119.827   7
   5   3   0 1386.65 131.846   4
   5   3   0 1277.70 156.178   2
   5   3   1 1664.09 155.093   3
  -5  -3  -1 1592.31 120.330   7
  -5  -3  -1 1285.07 105.511   6
   5   3   1 1244.47 156.223   2
   5   3   1 1503.84 106.048   6
   5   3   1 1347.72 134.219   4
  -5  -3  -2 127.336 37.3078   6
   5   3   2 210.788 62.7457   3
   5   3   2 189.898 60.3044   4
   5   3   2 141.311 36.2706   6
   5   3   2 74.9454 46.3683   2
  -5  -3  -2 77.8008 57.4696   2
   5   3   3 1641.26 122.278   6
  -5  -3  -3 1544.49 127.125   6
   5   3   3 1664.01 153.935   4
   5   3   3 1549.46 174.389   2
  -5  -3  -3 1628.66 189.760   2
  -5  -3  -4 152.361 43.5596   6
   5   3   4 91.1951 45.1476   2
   5   3   4 145.509 48.6881   6
  -5  -3  -4 152.621 78.8263   2
   5   3   5 233.712 71.2710   2
   5   3   5 140.498 42.1382   6
   5   3   6 195.363 64.4866   2
   5   3   6 275.362 59.0015   6
   5   3   7 137.394 50.8297   2
   5   3   7 177.176 53.8308   6
   5   3   8 427.497 86.6238   2
   5   3   8 394.352 77.2425   6
   5   3   9 515.462 96.7286   2
   5   3   9 308.950 73.8009   6
   5   3  10 17.2262 35.9209   2
  -5  -4  16 19.2411 35.8874   3
  -5  -4  15 188.029 65.8129   3
  -5  -4  14 311.070 80.5007   3
  -5  -4  13 355.522 81.8088   3
  -5  -4  12 51.6879 42.5306   3
  -5  -4  11 16.6757 26.9367   3
  -5  -4  10 2374.90 200.559   3
  -5  -4   9 87.1772 36.4623   7
  -5  -4   9 123.714 47.9079   3
  -5  -4   8 328.552 72.8729   3
  -5  -4   8 321.592 58.5193   7
   5   4  -8 252.182 71.3446   3
  -5  -4   8 331.638 77.0029   4
  -5  -4   7 3434.84 238.485   4
  -5  -4   7 3382.65 193.816   7
   5   4  -7 3247.36 218.335   3
  -5  -4   7 3801.93 246.639   3
  -5  -4   6 16001.1 634.611   4
  -5  -4   6 15915.4 634.222   3
   5   4  -6 16220.3 625.544   3
  -5  -4   6 15925.0 574.384   7
  -5  -4   5 349.480 68.9786   4
  -5  -4   5 356.610 72.4813   3
  -5  -4   5 444.104 70.4750   7
  -5  -4   5 314.434 33.5632   6
   5   4  -5 477.575 88.0194   3
  -5  -4   4 3155.67 134.678   6
  -5  -4   4 3090.98 178.012   7
   5   4  -4 2615.79 198.751   3
  -5  -4   4 2970.35 201.746   3
   5   4  -4 2507.89 100.983   5
   5   4  -4 2490.18 100.774   5
  -5  -4   4 2617.17 189.777   4
   5   4  -4 3067.35 265.581   2
   5   4  -3 1085.47 72.7489   5
   5   4  -3 1070.69 126.575   3
  -5  -4   3 1138.76 118.809   3
  -5  -4   3 1016.31 103.371   7
   5   4  -3 1270.32 166.505   2
  -5  -4   3 1134.15 79.9538   6
   5   4  -2 489.191 108.456   2
  -5  -4   2 483.982 71.3123   7
   5   4  -2 350.339 76.0910   3
   5   4  -2 458.369 49.7418   5
   5   4  -1-14.4165 46.5677   3
   5   4  -1-6.36805 19.6942   6
   5   4  -1 5.47185 16.1350   5
   5   4  -1 22.3237 41.6323   2
   5   4   0 1001.96 129.032   3
   5   4   0 1250.51 172.038   2
  -5  -4   0 1076.90 92.3883   6
   5   4   0 1189.69 97.7520   6
   5   4   0 1242.59 138.104   4
  -5  -4   0 1062.39 105.443   7
   5   4   1 1342.09 176.560   2
  -5  -4  -1 1102.47 114.092   3
  -5  -4  -1 1227.63 112.634   7
   5   4   1 1230.94 140.145   4
   5   4   1 1242.86 107.923   6
  -5  -4  -1 1229.43 101.712   6
  -5  -4  -2 490.729 68.0400   6
   5   4   2 630.150 101.922   4
   5   4   2 565.303 116.394   2
   5   4   2 541.112 76.0968   6
  -5  -4  -2 459.023 72.0646   7
  -5  -4  -3 520.828 72.5687   6
   5   4   3 655.548 124.132   2
   5   4   3 735.214 89.3516   6
  -5  -4  -3 645.240 81.1291   7
  -5  -4  -4 1550.94 124.771   7
   5   4   4 1434.59 179.046   2
   5   4   4 1280.38 120.639   6
   5   4   5 905.732 105.152   6
   5   4   5 824.655 137.937   2
   5   4   6 21.1611 27.9121   2
   5   4   6 23.5998 38.1206   6
   5   4   7 62.0816 47.2915   2
   5   4   7 50.6868 39.2196   6
   5   4   8-19.8957 37.1079   2
   5   4   8-13.6734 38.2535   6
  -5  -5  14-20.3956 32.9456   3
  -5  -5  13 19.8746 32.1039   3
  -5  -5  12-19.3189 36.0326   3
  -5  -5  11 88.2268 39.8971   7
  -5  -5  11 56.1367 42.7891   3
  -5  -5  10 108.161 43.1644   7
  -5  -5  10 119.254 52.5508   4
  -5  -5  10 199.184 60.9914   3
  -5  -5   9 5539.93 346.158   4
  -5  -5   9 4917.06 319.153   3
  -5  -5   9 5225.59 263.774   7
  -5  -5   8 16.9609 22.3666   3
  -5  -5   8-18.0720 23.8319   4
  -5  -5   8 10.0327 33.7306   7
  -5  -5   7 3135.38 242.867   4
  -5  -5   7 2946.38 189.936   7
  -5  -5   7 3120.04 236.141   3
  -5  -5   6 662.561 102.839   3
  -5  -5   6 846.188 98.3115   7
  -5  -5   6 641.735 103.444   4
  -5  -5   5 82.3197 19.2202   6
   5   5  -5-26.6111 42.9994   2
  -5  -5   5 30.1605 24.3916   3
  -5  -5   5 93.8319 42.3965   7
  -5  -5   5 91.9739 40.4505   4
  -5  -5   4-4.24839 9.70363   6
   5   5  -4 26.6330 24.8344   2
   5   5  -4-6.17248 15.7625   5
  -5  -5   4 10.4941 37.8987   7
  -5  -5   4 14.5685 19.2116   3
  -5  -5   3 83.9675 45.9197   7
   5   5  -3 26.3946 24.6382   2
   5   5  -3 42.7683 26.8691   5
   5   5  -2 78.9598 49.1133   2
   5   5  -2 45.1928 30.1468   5
  -5  -5   2 73.7152 41.6944   7
   5   5  -1 26.3240 34.7152   2
  -5  -5   1 12.9834 24.2153   3
  -5  -5   1 6.41104 16.9116   6
   5   5  -1 29.4169 29.8932   5
   5   5   0 1081.04 168.715   2
  -5  -5   0 833.204 104.467   3
  -5  -5   0 979.713 88.1665   6
   5   5   0 895.013 90.9163   5
  -5  -5   0 890.220 102.101   7
   5   5   1 1125.87 168.855   2
   5   5   1 726.968 84.8763   5
  -5  -5  -1 844.117 83.9284   6
  -5  -5  -1 643.182 88.5601   7
  -5  -5  -1 940.308 108.673   3
   5   5   2 3122.63 197.847   6
   5   5   2 3132.06 295.776   2
   5   5   2 3049.77 190.741   5
  -5  -5  -2 3351.78 204.131   7
  -5  -5  -2 3084.61 183.818   6
  -5  -5  -2 3536.21 222.577   3
   5   5   3 119.933 51.9388   6
  -5  -5  -3 134.363 48.2941   7
   5   5   3 132.185 69.7984   2
   5   5   3 91.3177 40.2675   5
   5   5   4 691.781 95.2365   6
   5   5   4 678.589 136.766   2
   5   5   4 523.439 81.5548   5
  -5  -5  -4 827.606 96.5925   7
   5   5   5 887.951 151.107   2
   5   5   5 666.362 100.344   6
  -5  -5  -5 788.181 94.7142   7
   5   5   6 24.7188 32.6095   2
   5   5   6 26.8855 39.6492   6
  -5  -5  -6 50.0374 40.6858   7
   5   5   7 515.887 95.8590   6
   5   5   7 693.720 129.153   2
  -5  -6  12 289.083 63.2806   7
  -5  -6  12 106.368 56.3503   3
  -5  -6  11 11.2038 33.0430   7
  -5  -6  11 41.4136 38.6220   3
  -5  -6  11 22.9756 21.4334   4
  -5  -6  10 205.208 59.3849   7
  -5  -6  10 140.351 56.2957   3
  -5  -6  10 177.190 65.4888   4
  -5  -6   9 11.6854 37.7804   7
  -5  -6   9 63.6608 44.2752   4
  -5  -6   8 177.060 55.2085   7
  -5  -6   8 170.531 63.8544   3
  -5  -6   8 121.194 59.7223   4
  -5  -6   7 260.868 62.1451   7
  -5  -6   7 420.955 94.7928   4
  -5  -6   7 294.254 75.2312   3
  -5  -6   6-17.6314 28.4764   3
  -5  -6   6 47.6300 40.0338   7
   5   6  -6-30.2203 48.8084   2
  -5  -6   6 4.57955 8.54105   6
  -5  -6   6-18.2665 29.5021   4
   5   6  -5 1862.09 242.309   2
  -5  -6   5 1672.63 174.066   4
  -5  -6   5 1600.10 89.2342   6
  -5  -6   5 1337.51 157.091   3
  -5  -6   5 1690.51 151.229   7
  -5  -6   4 252.199 65.6353   7
   5   6  -4 213.813 85.7044   2
  -5  -6   3 467.424 79.3627   7
   5   6  -3 499.205 62.7493   5
   5   6  -3 425.081 117.497   2
   5   6  -2 1298.64 110.883   5
  -5  -6   2 1283.67 95.4781   6
  -5  -6   2 1450.23 149.676   3
   5   6  -2 1396.88 207.517   2
  -5  -6   1 87.4265 28.8062   6
   5   6  -1 30.3107 28.3340   2
   5   6  -1 110.788 41.3346   5
  -5  -6   1 87.4010 42.9998   3
  -5  -6   0 113.071 41.9432   3
   5   6   0 202.373 52.7451   5
   5   6   0 241.595 89.1746   2
  -5  -6   0 155.020 53.5348   7
  -5  -6   0 193.934 40.2327   6
  -5  -6  -1 13.7141 18.0862   3
   5   6   1 10.9813 33.9620   5
   5   6   1-29.9948 48.4446   2
  -5  -6  -1-11.9312 40.1139   7
  -5  -6  -1 49.4360 26.6153   6
   5   6   2 46.6257 42.1000   5
  -5  -6  -2 13.7308 18.1151   3
  -5  -6  -2 11.7856 34.7569   7
   5   6   2 60.0210 55.9704   2
  -5  -6  -3 269.209 64.1373   7
   5   6   3 270.544 101.379   2
   5   6   3 309.476 67.7767   5
  -5  -6  -4 334.951 69.9937   7
   5   6   4 148.474 73.4461   2
   5   6   4 118.163 55.0002   5
  -5  -6  -5 56.0258 39.1311   7
   5   6   5 86.8317 66.1316   2
   5   6   5 55.8111 39.0682   5
   5   6   6 531.689 94.6962   5
  -5  -6  -6 577.904 82.8199   7
   5   6   7 62.6224 41.3357   5
  -5  -6  -7 75.0693 38.7779   7
  -5  -7  12 25.3426 35.4538   7
  -5  -7  11-12.9055 36.1038   7
  -5  -7  10 527.081 88.8965   7
  -5  -7  10 481.758 113.206   4
  -5  -7   9 13.2928 37.1923   7
  -5  -7   9 46.4031 48.3820   4
  -5  -7   8 532.057 113.651   4
  -5  -7   8 294.459 71.2822   7
  -5  -7   8 333.687 85.3357   3
  -5  -7   7 382.575 93.4674   4
  -5  -7   7 388.606 79.6250   7
  -5  -7   7 282.811 80.5083   3
  -5  -7   6 61.6167 46.9354   4
   5   7  -6 67.5137 62.9716   2
  -5  -7   6 13.4368 39.6488   7
  -5  -7   6 174.702 60.0503   3
  -5  -7   5-19.8879 26.2273   4
   5   7  -5 68.3980 63.7793   2
  -5  -7   5 67.0337 48.4180   7
   5   7  -4 34.2297 63.8415   2
  -5  -7   4 26.7996 45.0584   7
  -5  -7   3 17.4364 28.1614   3
  -5  -7   3-5.80378 15.3074   6
   5   7  -3-34.2028 63.7862   2
  -5  -7   3 26.8528 45.1405   7
  -5  -7   2 155.788 34.9488   6
   5   7  -2 68.3998 71.3959   2
  -5  -7   2 100.280 44.2205   3
  -5  -7   1 119.958 58.4203   7
   5   7  -1 204.900 90.1490   2
  -5  -7   1 136.943 34.4822   6
  -5  -7   1 128.546 49.8406   3
  -5  -7   0 46.8145 35.6451   3
  -5  -7   0 39.8458 47.9687   7
   5   7   0-12.2444 41.1686   5
   5   7   0 33.9883 54.8955   2
  -5  -7  -1 315.897 69.3000   3
  -5  -7  -1 342.314 76.2087   7
   5   7   1 314.778 77.8676   5
   5   7   1 302.407 108.906   2
  -5  -7  -2 65.3430 42.3146   7
   5   7   2 134.115 76.6377   2
   5   7   2 167.335 61.0586   5
  -5  -7  -2 104.540 44.1337   3
   5   7   3 133.600 55.6054   5
  -5  -7  -3 207.769 61.9550   7
   5   7   3 300.827 108.091   2
  -5  -7  -4-25.5560 35.7504   7
   5   7   4-15.6929 38.7203   5
  -5  -7  -5 49.8299 41.9198   7
   5   7   5 82.6726 51.1657   5
  -5  -7  -6 180.406 59.5571   7
  -6   8   2 32.6952 34.0980   2
  -6   8   1 384.762 103.584   5
  -6   8   1 589.267 87.4059   8
  -6   8   1 400.176 89.8161   2
  -6   8   0 12.2200 32.2348   8
  -6   8   0 35.8439 40.9393   2
  -6   8  -1 802.355 102.677   8
   6  -8   1 690.859 100.705   3
  -6   8  -1 618.077 110.325   2
   6  -8   2 442.852 82.5477   3
   6  -8   3 14.6052 33.3619   3
   6  -8   4-15.4193 28.7592   3
   6  -8   5 976.577 128.988   3
  -6   7  11 53.4520 35.9728   8
  -6   7  10 701.317 93.7292   8
  -6   7   9-10.8737 33.6298   8
  -6   7   8 176.428 84.7902   5
  -6   7   8 87.8506 44.7341   8
  -6   7   7 442.025 116.990   5
  -6   7   7 221.436 56.0774   8
  -6   7   6-23.9198 49.8790   5
  -6   7   6 55.6906 40.2303   8
  -6   7   5-23.4152 57.7673   5
  -6   7   5 11.1994 29.5376   8
  -6   7   4 230.875 86.2150   5
  -6   7   4 123.422 49.2512   8
  -6   7   3 227.392 85.0517   5
  -6   7   2 1695.02 144.077   8
  -6   7   1 841.441 101.754   8
   6  -7  -1 627.321 82.4171   3
   6  -7   0 11.0745 20.6587   4
   6  -7   0 10.5170 19.6193   3
   6  -7   1 22.7113 28.0182   3
   6  -7   1 12.5442 26.1585   4
   6  -7   1-30.4765 98.4449   6
  -6   7  -1 11.1688 29.4596   8
   6  -7   2 1402.35 136.420   3
  -6   7  -2 1575.73 140.416   8
  -6   7  -2 1513.37 107.477   2
  -6   7  -3-11.0199 34.0826   8
   6  -7   3 12.8717 26.8407   3
   6  -7   3 28.8618 80.7390   6
  -6   7  -3 34.8716 28.3495   2
  -6   7  -4 43.7784 35.3562   8
  -6   7  -4 7.80556 24.1447   2
   6  -7   4 13.6902 28.5491   3
  -6   7  -5-10.8347 31.9484   8
   6  -7   5 14.5495 30.3366   3
  -6   7  -6 246.311 60.3095   8
  -6   7  -7 434.124 75.5222   8
  -6   7  -8 41.6576 35.0332   8
  -6   6  11 74.4223 65.4646   5
  -6   6  11 80.1486 36.2483   8
  -6   6  10 145.122 71.4425   5
  -6   6  10 150.822 44.1734   8
  -6   6   9 423.327 118.902   5
  -6   6   9 524.838 78.2648   8
  -6   6   8 70.7742 40.0367   8
  -6   6   8 91.1683 73.6427   5
  -6   6   8 58.9689 18.0429   2
  -6   6   7 796.814 138.402   5
  -6   6   7 690.533 88.1192   8
  -6   6   7 730.493 56.1510   2
  -6   6   6 361.022 37.9124   2
  -6   6   6 410.184 103.195   5
  -6   6   6 438.895 72.0102   8
  -6   6   5 2176.26 220.345   5
  -6   6   5 1999.24 104.693   2
  -6   6   5 2519.74 168.609   8
  -6   6   4 2086.86 213.857   5
  -6   6   4 1698.08 103.916   2
  -6   6   4 1968.80 150.298   8
  -6   6   3 235.805 43.8011   2
   6  -6  -3 324.551 47.0588   3
  -6   6   2 182.860 75.9111   5
  -6   6   2 129.560 38.0335   2
  -6   6   2 164.966 48.2724   8
   6  -6  -2 176.108 38.3510   3
   6  -6  -1 2924.68 169.247   4
   6  -6  -1 2883.16 171.339   3
  -6   6   1 3048.97 191.903   8
  -6   6   1 2954.20 198.116   2
   6  -6   0 365.269 61.4516   4
  -6   6   0 327.443 41.4764   2
  -6   6   0 225.787 53.1811   8
   6  -6   0 397.087 63.6115   3
   6  -6   0 327.823 125.118   6
  -6   6  -1 44.1027 18.8634   2
   6  -6   1 53.9534 90.7022   6
  -6   6  -1 10.2327 27.0043   8
  -6   6  -2 218.353 40.1452   2
   6  -6   2 157.756 101.248   6
  -6   6  -2 193.507 51.4600   8
  -6   6  -3 220.300 43.1972   2
   6  -6   3 302.334 102.622   6
  -6   6  -3 253.390 55.5136   8
  -6   6  -4 1672.42 139.832   8
   6  -6   4 2066.32 234.561   6
  -6   6  -4 1896.22 131.712   2
  -6   6  -5 8.87590 26.1751   2
  -6   6  -5 20.0596 31.0207   8
  -6   6  -6 119.204 41.5584   8
  -6   6  -7 453.235 72.8655   8
  -6   6  -8 156.724 48.5291   8
  -6   5  13 331.887 104.097   5
  -6   5  12 757.490 141.942   5
  -6   5  11 44.3666 71.6665   5
  -6   5  10 163.150 51.5660   8
  -6   5  10 107.582 72.4520   5
  -6   5   9 295.133 57.3889   8
  -6   5   9 251.297 89.8323   5
  -6   5   8 323.624 93.7768   5
  -6   5   8 808.711 91.0217   8
  -6   5   7 39.3724 51.9208   5
  -6   5   7-9.48752 29.3416   8
  -6   5   6 403.094 95.2048   5
  -6   5   6 323.396 61.5712   8
   6  -5  -5 180.644 19.1230   3
   6  -5  -5 180.706 18.4655   3
  -6   5   5 284.984 55.5664   8
  -6   5   5 264.215 76.8872   5
  -6   5   4-18.7179 46.1839   5
  -6   5   4 75.8923 36.4792   8
   6  -5  -4 12.3324 13.8383   3
   6  -5  -4 43.0483 17.9194   3
   6  -5  -3 697.810 88.0133   1
  -6   5   3 461.798 102.063   5
   6  -5  -3 695.342 63.6654   3
  -6   5   2 146.243 63.8470   5
  -6   5   2 101.716 17.1429   2
   6  -5  -2 82.4680 33.4271   1
  -6   5   2 107.042 22.9972   2
  -6   5   2 142.356 46.0768   8
  -6   5   1 96.5811 22.0512   2
  -6   5   1 141.847 45.0804   8
  -6   5   1 127.104 35.6080   2
   6  -5  -1 165.591 85.4936   6
   6  -5  -1 104.631 27.1156   4
   6  -5  -1 176.045 43.3071   1
   6  -5   0 354.347 108.194   6
  -6   5   0 302.535 59.6472   8
  -6   5   0 260.566 37.3569   2
  -6   5  -1 3442.88 162.868   2
  -6   5  -1 3582.94 204.527   8
   6  -5   1 3669.19 216.525   1
   6  -5   2 1226.60 171.076   6
   6  -5   2 1037.29 108.314   1
  -6   5  -2 947.910 80.8321   2
  -6   5  -2 854.522 94.4885   8
   6  -5   3 64.7084 66.7176   6
  -6   5  -3 28.1010 30.2807   8
   6  -5   3 63.9438 31.4483   1
  -6   5  -3 34.3432 29.3749   2
  -6   5  -4 382.866 64.6632   8
   6  -5   4 429.066 71.1686   1
  -6   5  -4 500.841 67.7380   2
   6  -5   5 752.336 129.541   6
   6  -5   5 549.380 79.5786   1
  -6   5  -5 538.682 75.8564   2
  -6   5  -5 661.008 83.1327   8
   6  -5   6 64.8276 30.2451   1
  -6   5  -6 21.0940 36.8149   2
  -6   5  -6 27.9894 28.8750   8
   6  -5   7-10.7945 20.1332   1
   6  -5   8 1084.53 110.212   1
   6  -5   9 318.546 61.6800   1
   6  -5  10-10.4521 19.4947   1
  -6   4  15 225.977 87.1096   5
  -6   4  14 65.6058 61.2027   5
  -6   4  13 570.343 115.954   5
  -6   4  12-20.3124 50.1155   5
  -6   4  11 39.2157 54.8620   5
  -6   4  10-18.9185 49.8988   5
  -6   4   9 275.180 84.1561   5
  -6   4   8 35.4608 40.5096   5
  -6   4   7 311.287 85.6765   5
  -6   4   7 246.721 53.0862   8
   6  -4  -7 297.694 63.8170   5
  -6   4   6 9.05986 29.2651   8
   6  -4  -6-13.0213 27.1505   5
  -6   4   6-50.5636 49.6995   5
   6  -4  -6 9.30245 17.3488   1
  -6   4   6 34.9598 34.5766   1
   6  -4  -5-13.7520 22.2107   5
   6  -4  -5-9.39511 15.1741   1
   6  -4  -5 9.32289 8.41763   3
  -6   4   5 9.00580 31.4211   8
  -6   4   5 52.8157 32.8327   1
  -6   4   5-50.0666 64.1631   5
   6  -4  -5 10.6850 13.6432   3
  -6   4   4 71.0621 35.1529   1
  -6   4   4 16.4984 55.4759   5
   6  -4  -4 36.5886 17.7510   3
   6  -4  -4 28.5779 19.8826   1
   6  -4  -4 14.3694 26.8132   5
  -6   4   4 26.8426 32.3259   8
  -6   4   3 407.137 92.8248   5
   6  -4  -3 310.071 39.6780   3
   6  -4  -3 270.207 52.4995   1
  -6   4   3 413.207 66.5880   1
   6  -4  -3 357.358 76.5985   5
   6  -4  -2 672.514 133.106   6
  -6   4   2 684.849 111.308   5
   6  -4  -2 684.193 85.2194   1
   6  -4  -2 662.951 103.449   5
  -6   4   2 710.444 84.1893   8
  -6   4   1 227.960 26.9281   2
   6  -4  -1 221.940 63.0387   5
   6  -4  -1 178.270 90.7091   6
   6  -4  -1 257.661 53.4654   1
  -6   4   1 345.410 62.1290   8
  -6   4   1 176.596 21.0730   2
   6  -4  -1 415.221 44.9918   4
  -6   4   0 238.154 56.0374   8
   6  -4   0 213.362 94.1320   6
  -6   4   0 178.117 30.2465   2
   6  -4   0 178.200 58.7471   5
  -6   4  -1-5.23656 21.2852   2
  -6   4  -1-8.81452 34.8720   8
   6  -4   1-18.8097 72.3174   6
  -6   4  -2 243.387 47.3452   2
  -6   4  -2 246.368 53.7866   8
   6  -4   2 459.916 68.5402   1
   6  -4   2 293.676 90.9274   6
  -6   4  -3 61.3461 37.1599   2
  -6   4  -3 26.4991 28.5390   8
   6  -4   3 10.3235 16.6850   1
   6  -4   3 53.2095 54.8563   6
   6  -4   4 1222.29 146.853   6
  -6   4  -4 1035.76 103.054   2
   6  -4   4 959.489 103.807   1
   6  -4   5 839.918 98.5620   1
   6  -4   5 838.488 124.621   6
  -6   4  -5 967.027 106.225   2
  -6   4  -6 247.698 60.6382   2
   6  -4   6 282.245 80.3831   6
   6  -4   6 232.768 53.5783   1
   6  -4   7 91.9596 55.4139   6
   6  -4   7 95.5453 37.1333   1
   6  -4   8 233.430 52.7582   1
   6  -4   9 305.746 60.4063   1
   6  -4  10 775.460 93.4991   1
   6  -4  11 161.393 44.3473   1
  -6   3  16 703.329 135.076   5
  -6   3  15-19.9247 52.5527   5
  -6   3  14 249.067 78.1826   5
  -6   3  13 183.778 68.7390   5
  -6   3  12-17.6129 46.4553   5
  -6   3  11 16.8976 49.8422   5
  -6   3  11 45.1888 22.9712   4
   6  -3 -11 55.1673 26.5266   6
  -6   3  10 81.8467 55.1739   5
  -6   3  10 166.025 28.0276   4
   6  -3 -10 122.742 35.1846   6
   6  -3  -9 55.7995 26.0861   5
  -6   3   9 63.3229 44.3264   5
   6  -3  -9 89.8769 31.4861   2
  -6   3   8 60.8699 56.8149   5
   6  -3  -8 99.3446 33.7430   1
   6  -3  -8 91.0090 34.0905   5
  -6   3   7 29.6761 53.5880   5
   6  -3  -7 16.9456 19.3563   1
   6  -3  -7 10.8963 20.3246   5
   6  -3  -6 251.918 46.1183   1
  -6   3   6 262.136 70.7549   5
   6  -3  -6 160.691 21.2361   3
   6  -3  -6 232.029 53.2537   5
   6  -3  -5 1010.43 70.3258   3
  -6   3   5 1181.14 133.346   5
   6  -3  -5 1245.64 126.810   5
   6  -3  -5 1381.17 112.567   1
  -6   3   4 638.793 100.422   5
   6  -3  -4 672.265 96.3476   5
   6  -3  -4 572.546 73.7784   1
   6  -3  -4 563.613 54.2668   3
   6  -3  -3 15.8528 44.3468   6
   6  -3  -3-9.95281 16.0749   3
   6  -3  -3 53.8581 30.7541   5
  -6   3   3-14.1760 37.3881   5
   6  -3  -3-9.19710 14.8544   1
   6  -3  -2 1561.95 151.210   5
   6  -3  -2 1561.72 163.639   6
   6  -3  -2 1578.04 126.836   1
   6  -3  -2 1544.82 99.1959   3
   6  -3  -1 745.887 116.168   6
   6  -3  -1 798.139 88.6372   1
   6  -3  -1 789.928 110.163   5
   6  -3   0 1046.51 132.315   6
   6  -3   0 998.089 97.7532   1
  -6   3   0 702.596 60.2323   2
   6  -3   0 777.567 109.190   5
  -6   3  -1 69.9266 30.2967   2
   6  -3   1 119.772 57.5978   6
   6  -3   1 59.3704 41.5728   5
   6  -3   2 1602.60 129.744   1
   6  -3   2 1625.77 162.916   6
   6  -3   2 1506.61 154.770   5
  -6   3  -2 1317.27 109.885   2
   6  -3   3 838.140 119.407   6
   6  -3   3 677.188 83.5779   1
  -6   3  -3 580.444 79.5229   2
  -6   3  -4 31.7774 43.0580   2
   6  -3   4 20.1910 16.3169   1
   6  -3   4 27.4967 47.9717   6
  -6   3  -5 455.272 88.4148   2
   6  -3   5 460.195 71.5146   1
   6  -3   5 693.752 102.474   6
  -6   3  -6 147.583 58.7231   2
   6  -3   6 81.2651 47.3089   6
   6  -3   6 62.0967 30.6005   1
  -6   3  -7 223.918 68.2645   2
   6  -3   7 161.255 61.4660   6
   6  -3   7 73.2068 32.4944   1
   6  -3   8 441.077 85.3214   6
   6  -3   8 398.784 67.3737   1
   6  -3   9 231.691 54.1754   1
   6  -3  10 41.6658 32.2354   1
   6  -3  11 1304.24 121.937   1
  -6   2  15 1795.58 183.825   5
  -6   2  14 49.1044 48.2846   5
  -6   2  13 422.165 93.5173   5
   6  -2 -13 636.657 72.2831   7
  -6   2  12 1400.31 149.317   5
   6  -2 -12 1348.91 108.807   7
  -6   2  11-14.2421 46.0048   5
   6  -2 -11 15.2195 20.0710   7
   6  -2 -11 6.16474 14.0821   6
   6  -2 -10 840.231 77.5219   6
   6  -2 -10 778.114 81.0657   2
  -6   2  10 766.968 110.657   5
   6  -2  -9 2405.14 145.414   1
  -6   2   9 2710.63 196.642   5
   6  -2  -9 2547.13 152.130   5
   6  -2  -8 33.4393 20.6297   5
   6  -2  -8 7.72296 14.4104   1
   6  -2  -8 15.8908 17.2865   2
  -6   2   8 38.1429 54.3316   5
   6  -2  -7 3269.82 192.995   5
   6  -2  -7 3171.42 131.828   3
   6  -2  -7 3577.63 189.052   1
   6  -2  -7 3338.68 177.743   8
   6  -2  -6 35.6593 22.0908   8
  -6   2   6 109.550 43.9763   5
   6  -2  -6 41.2989 18.1956   3
   6  -2  -6 30.0740 22.9302   5
   6  -2  -6 57.8885 26.7412   1
   6  -2  -5 228.902 42.7579   8
   6  -2  -5 270.256 55.6500   5
   6  -2  -5 237.615 45.9892   1
  -6   2   5 370.272 71.6558   5
   6  -2  -5 230.700 38.6197   3
   6  -2  -4 3106.76 179.554   1
   6  -2  -4 3020.42 153.637   3
   6  -2  -4 3249.71 203.907   5
   6  -2  -4 2832.45 197.495   6
   6  -2  -4 2817.41 164.059   8
   6  -2  -3 1644.11 123.931   1
   6  -2  -3 1557.73 103.979   3
   6  -2  -3 1364.34 133.429   6
   6  -2  -3 1537.19 112.665   8
   6  -2  -3 1823.06 150.213   5
   6  -2  -2 303.551 64.8191   6
   6  -2  -2 236.135 57.2419   5
   6  -2  -2 334.541 54.9415   1
   6  -2  -2 237.708 43.1047   8
   6  -2  -2 239.527 40.9523   3
   6  -2  -1 1025.68 116.510   5
   6  -2  -1 933.332 108.248   6
   6  -2  -1 905.669 81.1199   3
   6  -2  -1 995.235 95.7556   1
   6  -2   0 4313.16 236.435   1
   6  -2   0 4965.35 280.869   5
   6  -2   0 4934.66 226.965   8
   6  -2   0 5436.18 275.737   6
   6  -2   0 5057.27 224.466   3
  -6   2   0 4590.02 202.485   2
   6  -2   1 2319.05 142.050   8
   6  -2   1 1976.81 159.082   6
   6  -2   1 2063.29 172.742   5
  -6   2  -1 2205.19 138.603   2
   6  -2   2 203.199 56.9857   6
   6  -2   2 195.571 40.9424   8
  -6   2  -2 233.882 52.6645   2
   6  -2   2 227.907 48.0395   1
   6  -2   2 187.422 51.7987   5
   6  -2   3 933.375 114.655   5
   6  -2   3 1108.65 95.3378   8
   6  -2   3 1116.57 105.730   1
  -6   2  -3 1145.65 117.498   2
   6  -2   3 1164.05 123.295   6
   6  -2   4 2555.75 170.139   1
  -6   2  -4 2620.00 194.875   2
   6  -2   4 2533.95 184.649   6
   6  -2   5 1862.76 142.343   1
   6  -2   5 1924.96 156.699   6
  -6   2  -5 1591.20 164.916   2
  -6   2  -6-15.4890 50.0329   2
   6  -2   6 10.2441 16.5474   1
   6  -2   6 23.5436 34.7128   6
  -6   2  -7 405.790 92.2253   2
   6  -2   7 217.789 51.6979   1
   6  -2   7 273.246 64.0620   6
   6  -2   7 259.830 44.0436   7
   6  -2   8 369.708 72.9607   6
   6  -2   8 439.445 68.5430   1
   6  -2   9 805.531 96.7550   1
   6  -2   9 988.857 113.456   6
   6  -2  10 837.130 98.4219   1
   6  -2  11 10.3991 23.7541   1
  -6   1  15 155.660 54.5791   5
  -6   1  14-13.4176 39.5666   5
   6  -1 -13 595.526 71.9417   7
  -6   1  13 713.310 100.242   5
   6  -1 -12 67.5667 31.3649   7
  -6   1  12 67.9956 15.3361   3
  -6   1  12 72.3790 43.6071   5
   6  -1 -11 39.9945 23.2711   8
   6  -1 -11 6.10958 15.0951   1
  -6   1  11 11.4968 32.1715   5
  -6   1  11 31.9179 11.8222   3
   6  -1 -10 499.140 63.3849   2
  -6   1  10 532.912 82.7605   5
   6  -1 -10 625.542 71.3381   7
   6  -1 -10 672.564 58.6068   6
   6  -1 -10 597.935 64.0020   1
   6  -1 -10 551.598 64.9518   8
   6  -1  -9 102.448 31.5443   7
   6  -1  -9 144.457 35.3780   8
   6  -1  -9 165.044 38.0360   2
   6  -1  -9 161.913 35.5934   1
  -6   1   9 186.685 59.7607   5
   6  -1  -9 167.753 32.4166   6
   6  -1  -8 76.3830 23.8155   5
   6  -1  -8 89.0398 27.7390   1
   6  -1  -8 61.8130 22.2501   3
  -6   1   8 99.9021 41.7026   5
   6  -1  -8 57.6900 26.9623   7
   6  -1  -8 56.8790 22.4908   2
   6  -1  -8 54.9172 24.8620   8
   6  -1  -7 681.500 71.9197   8
   6  -1  -7 759.240 77.1480   1
   6  -1  -7 568.934 43.1377   2
   6  -1  -7 735.880 74.7925   7
  -6   1   7 756.391 87.6664   5
   6  -1  -7 672.286 72.1224   5
   6  -1  -7 601.951 60.5617   3
   6  -1  -6 2075.27 125.019   3
   6  -1  -6 1824.80 127.255   1
   6  -1  -6 1863.07 131.985   5
  -6   1   6 1914.42 141.093   5
   6  -1  -6 1978.84 124.361   8
   6  -1  -5 459.436 57.7898   8
   6  -1  -5 353.147 54.0849   1
   6  -1  -5 289.087 53.0653   6
   6  -1  -5 487.919 61.4553   3
   6  -1  -5 466.452 68.0749   5
   6  -1  -4 847.384 82.0853   3
   6  -1  -4 947.533 97.4645   5
   6  -1  -4 695.705 80.2384   6
   6  -1  -4 890.436 87.2531   1
   6  -1  -4 767.391 75.6388   8
   6  -1  -3 4880.88 231.912   3
   6  -1  -3 5552.49 270.899   5
   6  -1  -3 4567.56 235.373   6
   6  -1  -3 5310.47 245.678   1
   6  -1  -3 4912.28 224.748   8
   6  -1  -2 2121.31 134.973   3
   6  -1  -2 1801.83 119.866   8
   6  -1  -2 1765.72 130.353   6
   6  -1  -2 1969.54 152.296   5
   6  -1  -2 2010.16 136.210   1
   6  -1  -1 24.5922 18.7307   1
   6  -1  -1-8.40489 27.1542   6
   6  -1  -1 46.6226 28.0672   3
   6  -1  -1 11.4012 18.4212   5
   6  -1  -1 23.2665 14.0139   4
   6  -1   0 1906.58 139.167   6
   6  -1   0 2117.18 139.199   3
   6  -1   0 1929.22 159.334   5
   6  -1   0 2078.04 129.732   8
   6  -1   0 2223.91 142.080   1
  -6   1   0 2178.98 140.323   2
   6  -1   1 4916.19 265.501   5
  -6   1  -1 4552.82 239.616   2
   6  -1   1 4804.39 219.359   8
   6  -1   1 4683.16 228.170   3
   6  -1   1 4302.97 231.153   6
   6  -1   2 823.403 91.4501   6
   6  -1   2 890.579 83.8842   8
   6  -1   2 801.983 100.283   5
  -6   1  -2 1067.41 112.527   2
   6  -1   2 936.573 80.0733   7
   6  -1   2 873.898 89.2581   3
  -6   1  -3 592.423 99.8853   6
   6  -1   3 477.831 75.1556   6
   6  -1   3 488.069 68.9249   3
   6  -1   3 383.977 50.9069   7
   6  -1   3 458.752 58.8275   8
   6  -1   3 537.047 69.9054   1
  -6   1  -3 467.833 83.5496   2
   6  -1   4 39.4922 45.1078   6
   6  -1   4 63.3681 26.7042   1
   6  -1   4 30.8388 19.0896   7
  -6   1  -4 14.3008 37.7248   2
   6  -1   4 14.1333 14.7536   8
   6  -1   5 111.500 48.3124   6
  -6   1  -5 95.2340 72.5853   2
   6  -1   5 112.261 35.0554   1
   6  -1   5 143.651 31.5430   7
   6  -1   5 112.941 31.0561   8
   6  -1   6 498.202 76.1124   6
  -6   1  -6 365.572 96.9297   2
   6  -1   6 447.550 57.2916   7
   6  -1   6 471.051 59.9527   8
   6  -1   6 542.544 72.9013   1
   6  -1   7 221.694 41.5833   8
   6  -1   7 198.925 39.6355   7
   6  -1   7 276.952 59.9453   6
   6  -1   7 269.544 52.2314   1
   6  -1   8 974.894 102.865   1
   6  -1   8 1035.72 113.679   6
   6  -1   9 2714.84 181.356   1
   6  -1   9 2709.11 188.798   6
   6  -1  10 139.944 43.9287   1
   6  -1  11 1343.49 126.911   1
   6  -1  12 1603.37 137.261   1
  -6   0  14 755.495 93.2344   5
  -6   0  13-9.55884 28.1876   5
   6   0 -12-7.37599 20.6341   7
  -6   0  12 26.5280 33.9974   5
   6   0 -12-6.53040 14.9165   8
   6   0 -12-5.08535 10.6041   1
   6   0 -11 249.813 43.2224   8
   6   0 -11 183.136 42.4128   7
  -6   0  11 204.502 46.6857   5
   6   0 -11 178.346 34.3221   1
   6   0 -11 136.026 37.3412   2
   6   0 -10 406.308 54.1187   8
   6   0 -10 532.344 60.3429   2
   6   0 -10 386.371 58.1773   7
   6   0 -10 463.781 36.7860   6
  -6   0  10 426.072 61.9668   5
   6   0 -10 570.061 62.9911   1
   6   0  -9-6.49253 13.5379   8
   6   0  -9 6.77023 10.9352   1
   6   0  -9 15.4502 16.1078   7
  -6   0   9-21.4184 31.2259   5
   6   0  -9 11.8589 24.7269   3
   6   0  -9 14.0762 20.0501   2
   6   0  -9 12.5945 23.1598   6
   6   0  -9 5.90604 9.92904   6
  -6   0   8 209.846 44.8362   5
   6   0  -8 193.831 29.1849   2
   6   0  -8 115.298 27.0492   6
   6   0  -8 120.392 34.4249   3
   6   0  -8 159.572 37.0633   7
   6   0  -8 145.930 26.1390   5
  -6   0   8 166.503 29.3990   4
   6   0  -8 183.343 38.5773   1
   6   0  -8 122.309 31.4802   8
   6   0  -7 116.669 26.5602   5
   6   0  -7 161.974 37.1309   7
   6   0  -7 152.779 33.7551   8
   6   0  -7 93.6222 24.8344   6
   6   0  -7 109.524 20.2276   2
   6   0  -7 159.493 38.9426   3
   6   0  -7 140.607 33.2733   1
   6   0  -6 976.748 82.8361   8
   6   0  -6 1068.32 97.0568   3
   6   0  -6 1035.83 88.3442   7
   6   0  -6 847.941 66.8727   6
   6   0  -6 972.963 80.7132   5
   6   0  -6 831.099 80.9326   1
   6   0  -6 872.688 77.6758   2
   6   0  -5 146.357 34.4031   1
   6   0  -5 167.251 33.0541   6
   6   0  -5 164.019 45.0356   3
   6   0  -5 158.837 31.1466   2
   6   0  -5 144.262 32.9602   7
   6   0  -5 138.452 31.3648   8
   6   0  -5 205.441 38.9538   5
   6   0  -4 291.534 46.8720   1
   6   0  -4 296.220 44.4068   8
   6   0  -4 261.230 40.7744   6
   6   0  -4 274.204 37.1466   2
   6   0  -4 388.050 56.6900   5
   6   0  -3 9.05210 11.9371   5
   6   0  -3-9.04505 18.8595   3
   6   0  -3-4.28846 10.5800   2
   6   0  -3 12.6777 16.7182   8
   6   0  -3 7.35947 11.8862   1
   6   0  -3-5.64982 16.6598   6
   6   0  -2 3195.71 170.822   7
   6   0  -2 3609.54 156.946   2
   6   0  -2 4006.65 213.765   5
   6   0  -2 3679.35 202.532   3
   6   0  -2 3506.86 184.939   1
   6   0  -2 3499.87 172.400   6
   6   0  -2 3533.74 175.428   8
   6   0  -1 6.50515 20.1191   6
   6   0  -1 5.77162 17.0200   4
   6   0  -1 6.42309 11.9802   7
   6   0  -1 4.77480 11.7814   2
   6   0  -1 10.2027 19.0283   5
   6   0  -1 27.8856 24.5161   3
   6   0   0 2197.84 134.355   6
   6   0   0 2010.92 126.232   4
   6   0   0 2055.99 127.201   7
   6   0   0 2308.03 123.247   2
   6   0   0 2299.02 155.135   3
   6   0   0 2023.68 156.248   5
   6   0   0 2192.34 131.834   8
  -6   0  -1 35.7437 33.3390   2
   6   0   1 9.40822 24.8257   3
   6   0   1 6.70868 18.7831   8
   6   0   1 36.9149 28.3958   6
  -6   0  -1 39.9682 32.8775   6
   6   0   1 51.8180 21.7909   7
   6   0   1 36.0208 17.7198   2
   6   0   2 8851.88 378.788   3
   6   0   2 8484.67 342.696   7
   6   0   2 9570.48 353.367   2
  -6   0  -2 9449.29 423.090   2
   6   0   2 9336.46 354.016   8
  -6   0  -2 9989.34 435.933   6
   6   0   2 8910.86 361.486   6
   6   0   3 188.084 47.1246   6
   6   0   3 96.7078 28.2755   8
   6   0   3 132.024 33.6726   2
   6   0   3 141.741 34.6344   7
   6   0   3 93.1577 37.0061   3
  -6   0  -3 71.8230 38.0331   6
  -6   0  -3 222.028 67.6999   2
   6   0   4 6.97382 15.9309   8
  -6   0  -4-16.3612 55.0078   2
   6   0   4 13.7681 16.9856   7
   6   0   4 23.9422 19.6909   2
   6   0   4-8.60164 34.0302   6
   6   0   5 425.579 56.7829   8
  -6   0  -5 303.643 97.8066   2
   6   0   5 417.647 56.6587   7
   6   0   5 512.251 67.7623   2
   6   0   5 363.380 62.7530   6
   6   0   6 222.074 41.8568   8
  -6   0  -6 250.784 91.9139   2
   6   0   6 258.490 45.5203   7
   6   0   6 217.330 47.8171   2
   6   0   6 134.605 46.9605   6
   6   0   7 130.384 33.6594   7
   6   0   7 223.669 56.3294   6
   6   0   7 231.865 42.9776   8
   6   0   7 190.272 44.1110   1
   6   0   7 224.801 51.5771   2
   6   0   8 97.1284 45.1116   6
   6   0   8 139.294 35.1263   8
   6   0   8 92.6506 34.7504   1
   6   0   8 111.093 41.5529   2
   6   0   9 340.071 70.0874   6
   6   0   9 356.895 51.2875   8
   6   0   9 431.007 69.3990   1
   6   0  10 310.440 60.5160   1
   6   0  11 606.534 83.7802   1
   6   0  12-10.8662 22.6588   1
  -6  -1  14 10.2583 16.5705   3
  -6  -1  13 5.14600 17.9544   5
  -6  -1  13-10.0133 16.1725   3
   6   1 -12 31.9387 18.8417   8
  -6  -1  12 9.65764 18.0171   3
  -6  -1  12 30.4452 21.4654   5
   6   1 -12 9.81947 12.1220   1
   6   1 -11 45.8238 24.4564   2
  -6  -1  11 74.4237 30.0824   3
  -6  -1  11 49.8344 17.3033   5
   6   1 -11 62.2104 21.7880   1
   6   1 -11 31.8634 19.7576   8
   6   1 -10 617.194 64.8500   1
   6   1 -10 606.357 63.0694   2
  -6  -1  10 593.633 73.9552   3
   6   1 -10 671.310 75.5360   3
   6   1 -10 474.966 58.0311   8
   6   1  -9 212.804 38.8849   8
   6   1  -9 307.253 46.2833   1
  -6  -1   9 225.572 46.2783   3
   6   1  -9 195.322 43.0339   7
   6   1  -9 255.381 40.4840   2
   6   1  -9 333.792 57.8144   3
   6   1  -8 427.402 53.5291   8
  -6  -1   8 419.992 60.7290   3
   6   1  -8 396.146 62.7247   3
   6   1  -8 414.752 54.1411   1
   6   1  -8 424.909 61.5678   7
  -6  -1   8 366.122 54.2700   4
   6   1  -7 1731.88 138.027   3
  -6  -1   7 2174.86 139.625   3
   6   1  -7 1962.19 125.202   1
  -6  -1   7 2116.35 125.979   4
   6   1  -7 1919.43 134.831   7
   6   1  -7 2055.65 78.1825   6
   6   1  -6 1860.40 123.425   1
   6   1  -6 2047.56 102.462   5
   6   1  -6 2045.26 136.508   7
   6   1  -6 2199.13 158.200   2
   6   1  -6 1989.20 86.8188   6
   6   1  -6 2073.76 151.603   3
  -6  -1   6 2237.85 140.168   3
  -6  -1   5 8596.74 339.947   3
   6   1  -5 8837.97 312.895   5
   6   1  -5 7809.71 332.862   7
   6   1  -5 9077.75 371.400   2
   6   1  -5 8576.33 369.177   3
   6   1  -5 8004.18 276.430   6
   6   1  -4 4121.15 167.233   6
   6   1  -4 4485.45 204.022   5
   6   1  -4 4289.61 232.428   2
   6   1  -4 4290.27 236.915   3
  -6  -1   4 4509.84 216.372   3
   6   1  -3 7096.60 313.945   2
   6   1  -3 6661.84 286.846   5
   6   1  -3 6707.99 320.245   3
   6   1  -3 6814.74 287.230   7
   6   1  -3 6562.61 245.486   6
   6   1  -2 21.7629 28.7241   3
   6   1  -2 59.9525 25.2833   5
   6   1  -2 52.1039 20.2761   6
   6   1  -2 44.4270 22.9310   7
   6   1  -2 29.7876 22.7108   2
   6   1  -1 4441.50 228.645   5
   6   1  -1 4501.94 238.989   2
   6   1  -1 4350.44 242.749   3
   6   1  -1 4146.18 188.497   6
   6   1  -1 4500.78 214.011   7
   6   1  -1 4401.49 217.362   4
   6   1   0 1442.52 125.738   2
   6   1   0 1529.36 136.423   3
  -6  -1   0 1492.75 133.434   6
   6   1   0 1430.01 107.427   7
   6   1   0 1474.01 115.400   4
   6   1   0 1213.94 92.2302   6
   6   1   1 29.5127 24.8071   7
   6   1   1 33.4949 34.5302   3
   6   1   1-17.8712 28.8645   4
   6   1   1 12.7383 22.2233   6
   6   1   1 20.1229 18.7656   2
  -6  -1  -1-14.6575 47.3469   2
  -6  -1  -1 23.8126 24.8267   6
   6   1   2 228.610 44.2175   7
   6   1   2 374.408 63.7986   2
  -6  -1  -2 336.370 66.1979   6
  -6  -1  -2 267.305 75.1868   2
   6   1   2 255.722 60.9775   3
   6   1   2 306.862 51.8246   6
   6   1   3 353.166 64.0623   2
  -6  -1  -3 263.447 60.7519   6
   6   1   3 296.800 50.5893   7
  -6  -1  -3 323.193 84.3468   2
   6   1   3 310.704 56.2660   6
   6   1   3 280.090 46.4648   8
   6   1   4 213.046 43.7532   7
  -6  -1  -4 259.523 91.6699   2
   6   1   4 216.295 51.7818   2
   6   1   4 227.224 43.3425   8
   6   1   4 205.199 48.1855   6
  -6  -1  -5 240.781 106.070   2
   6   1   5 258.561 56.8810   2
   6   1   5 221.290 48.6321   6
   6   1   5 272.123 46.3086   8
   6   1   6 245.490 56.1895   2
   6   1   6 246.273 57.1519   6
   6   1   6 386.533 54.8474   8
   6   1   7 12.0510 19.4633   2
   6   1   7-7.03558 17.3573   8
   6   1   7 10.1419 28.3709   6
   6   1   8 1407.91 103.457   8
   6   1   8 1258.82 129.338   2
   6   1   9 79.0875 38.8708   2
   6   1   9-11.5538 34.0724   6
   6   1  10 331.644 71.1813   2
   6   1  11 631.966 90.7339   1
   6   1  12 385.946 71.8186   1
  -6  -2  15 201.041 53.3195   3
  -6  -2  14 26.2356 24.4748   3
  -6  -2  13 25.5866 23.8694   3
   6   2 -12 529.586 67.9828   2
  -6  -2  12 523.102 81.7977   3
   6   2 -11 782.392 69.3980   1
   6   2 -11 831.315 79.7140   2
  -6  -2  11 602.554 88.8387   3
   6   2 -10-6.13754 11.4474   1
   6   2 -10 9.22298 31.0087   3
  -6  -2  10-11.5688 18.6854   3
  -6  -2   9 1402.63 127.151   3
   6   2  -9 1230.99 119.351   3
   6   2  -9 1266.89 93.8037   1
   6   2  -8 1043.18 110.265   3
  -6  -2   8 926.526 101.670   3
   6   2  -7-11.0251 25.1822   3
  -6  -2   7 10.4247 19.4416   3
   6   2  -6 5447.35 299.594   2
   6   2  -6 5740.40 278.526   3
  -6  -2   6 5659.52 260.687   3
   6   2  -5 794.853 54.0212   5
   6   2  -5 671.272 96.7715   3
  -6  -2   5 925.218 96.0270   3
   6   2  -5 898.227 115.483   2
   6   2  -5 906.015 49.8128   6
   6   2  -4 3447.63 136.650   6
   6   2  -4 3601.93 223.841   3
  -6  -2   4 3368.59 196.075   3
   6   2  -4 3371.74 158.268   5
   6   2  -4 3242.53 230.491   2
   6   2  -3 2064.95 126.059   5
   6   2  -3 2113.33 166.320   3
   6   2  -3 2321.40 186.838   2
   6   2  -3 1840.00 97.7170   6
  -6  -2   3 2030.91 144.056   3
   6   2  -2 834.624 81.7890   5
   6   2  -2 638.055 95.6161   3
  -6  -2   2 807.418 89.2420   3
   6   2  -2 733.502 105.090   2
   6   2  -2 714.270 59.7163   6
   6   2  -1 268.870 65.6544   3
   6   2  -1 190.676 53.2951   2
   6   2  -1 205.232 36.6296   6
   6   2  -1 202.954 52.1598   4
  -6  -2   0 465.875 70.9392   6
   6   2   0 531.509 77.7272   4
   6   2   0 530.123 88.8288   3
   6   2   0 489.852 89.6742   2
   6   2   0 463.876 56.7391   6
  -6  -2  -1 1094.60 114.704   6
   6   2   1 1454.52 148.638   2
   6   2   1 1167.17 92.8282   6
   6   2   1 1374.80 137.004   3
   6   2   1 974.624 110.393   4
   6   2   2 6.97637 30.5124   6
  -6  -2  -2-11.5557 24.0945   6
   6   2   2 14.5785 27.1880   2
   6   2   2 11.4806 37.0844   4
  -6  -2  -2-18.3831 51.4251   2
  -6  -2  -3 19.5548 70.6210   2
  -6  -2  -3 12.2525 22.8502   6
   6   2   3-14.5203 27.0794   2
   6   2   3 7.66151 26.7308   6
   6   2   4 344.293 75.9931   2
  -6  -2  -4 229.167 103.033   2
   6   2   4 217.252 48.5372   6
   6   2   5 1107.26 105.931   6
   6   2   5 1038.48 123.841   2
   6   2   6 19.6498 36.6459   6
   6   2   6-14.4756 23.3797   2
   6   2   7-10.6220 35.7120   6
   6   2   7 14.7035 23.7475   2
   6   2   8 22.9175 37.0143   6
   6   2   8-14.9426 24.1347   2
   6   2   9 226.226 61.6252   2
  -6  -3  15 542.173 95.2541   3
  -6  -3  14 15.6081 29.1114   3
  -6  -3  13 152.129 51.3230   3
  -6  -3  12-14.8223 23.9429   3
   6   3 -11 156.511 34.0701   1
  -6  -3  11 187.641 54.0344   3
  -6  -3  10 1061.25 129.958   4
   6   3 -10 1324.40 96.6152   1
  -6  -3  10 1420.22 142.540   3
  -6  -3   9 428.946 77.5190   3
   6   3  -9 216.677 59.8148   3
  -6  -3   9 324.087 69.4899   4
  -6  -3   8 271.876 61.9340   3
  -6  -3   8 235.802 54.7080   4
   6   3  -8 226.176 66.0235   3
  -6  -3   7 4188.70 244.013   4
  -6  -3   7 4455.12 258.179   3
   6   3  -7 4299.04 257.072   3
  -6  -3   6 1124.90 112.616   4
   6   3  -6 1133.88 128.118   3
  -6  -3   6 1153.90 118.825   3
   6   3  -6 864.056 129.843   2
  -6  -3   5 245.226 55.1441   3
   6   3  -5 336.645 80.3964   2
   6   3  -5 438.645 80.8024   3
  -6  -3   4 384.683 68.4122   3
   6   3  -4 393.096 43.7723   6
   6   3  -4 297.477 76.3375   2
   6   3  -4 435.223 83.8618   3
   6   3  -4 395.065 40.3823   5
  -6  -3   3 238.403 45.6666   6
   6   3  -3 278.706 69.1489   3
   6   3  -3 260.745 39.7608   6
  -6  -3   3 330.697 61.2509   3
   6   3  -3 255.545 39.3644   5
   6   3  -3 242.453 69.9485   2
  -6  -3   2 1844.64 149.876   3
   6   3  -2 2140.98 117.704   6
   6   3  -2 2176.54 184.886   3
   6   3  -2 2121.54 206.326   2
  -6  -3   1 947.989 101.783   3
   6   3  -1 847.602 76.3718   6
   6   3  -1 1027.56 115.395   4
   6   3  -1 938.853 135.780   2
   6   3   0 203.871 61.9440   4
   6   3   0 196.284 46.0115   6
  -6  -3   0 161.942 41.0179   6
   6   3   0 172.453 64.6198   2
   6   3   1 926.447 86.0258   6
  -6  -3  -1 885.428 98.9331   6
   6   3   1 800.375 109.588   4
   6   3   1 1038.76 145.688   2
   6   3   2 6549.27 287.408   6
   6   3   2 6895.10 399.754   2
   6   3   2 6826.87 349.975   4
  -6  -3  -2 6378.17 313.577   6
   6   3   3 270.772 53.5984   6
   6   3   3 429.393 94.1271   2
  -6  -3  -3 265.522 107.542   2
   6   3   4 619.113 84.0581   6
   6   3   4 917.426 133.969   2
   6   3   5 30.1332 33.7699   6
   6   3   5-18.0931 33.7426   2
   6   3   6 358.960 68.9247   6
   6   3   6 456.160 91.7493   2
   6   3   7 70.5647 42.5656   6
   6   3   7 156.613 58.5717   2
   6   3   8 12.6544 31.2200   6
   6   3   8-17.4651 32.5719   2
  -6  -4  15 90.8967 48.0137   3
  -6  -4  14 107.016 52.6785   3
  -6  -4  13 174.229 65.1672   3
  -6  -4  12 255.315 71.3372   3
  -6  -4  11-16.5886 21.8758   3
  -6  -4  11 17.8199 28.7809   4
  -6  -4  10 404.182 86.3632   4
  -6  -4  10 209.421 64.2034   3
  -6  -4   9 1383.13 149.844   3
  -6  -4   9 1772.90 171.881   4
  -6  -4   8 147.126 51.4818   4
  -6  -4   8 135.000 46.5553   3
  -6  -4   7-13.7839 22.2634   4
  -6  -4   7 14.4880 27.0203   3
   6   4  -6 228.537 79.8031   2
  -6  -4   6 225.331 58.8198   3
  -6  -4   6 65.7725 32.6180   4
  -6  -4   5 2715.22 197.579   3
  -6  -4   5 2367.94 166.633   7
   6   4  -5 2311.45 234.172   2
  -6  -4   4 2305.57 164.645   7
   6   4  -4 2020.26 91.9400   5
   6   4  -4 2033.79 94.7274   5
   6   4  -4 2190.00 226.917   2
  -6  -4   4 2505.02 139.519   6
  -6  -4   4 2284.84 178.502   3
   6   4  -3 1129.03 78.5307   5
   6   4  -3 1373.73 182.045   2
  -6  -4   3 1553.41 131.432   7
  -6  -4   3 1324.97 132.154   3
   6   4  -2 669.676 132.003   2
  -6  -4   2 666.937 92.8716   3
   6   4  -2 612.472 65.5441   6
   6   4  -2 525.595 57.2758   5
  -6  -4   1 8865.61 394.507   3
   6   4  -1 8443.79 337.271   6
   6   4  -1 9057.41 500.258   2
  -6  -4   1 8256.23 347.996   6
  -6  -4   0 353.361 60.5214   6
   6   4   0 309.651 54.4031   6
  -6  -4   0 501.583 78.9529   7
   6   4   0 254.261 81.2260   2
   6   4   0 347.685 88.5601   4
   6   4   1 23.3707 43.5974   2
  -6  -4  -1 58.8777 31.7147   6
   6   4   1 25.3578 29.5096   6
  -6  -4  -2 1317.51 124.554   6
   6   4   2 1419.15 120.818   6
   6   4   2 1403.46 185.210   2
   6   4   3 1042.45 107.349   6
   6   4   3 819.630 143.375   2
   6   4   4 223.397 78.1062   2
   6   4   4 160.679 54.0267   6
   6   4   5 21.7373 28.6657   2
   6   4   5-11.5337 34.0100   6
   6   4   6 85.3199 59.7258   2
   6   4   6 99.1737 49.1126   6
   6   4   7 388.700 91.9729   2
   6   4   7 305.495 73.8790   6
  -6  -5  13 19.4902 36.3480   3
  -6  -5  13-21.7162 35.0735   4
  -6  -5  12-19.0602 35.5503   3
  -6  -5  12-20.9336 27.6108   4
  -6  -5  11-20.0194 32.3340   4
  -6  -5  11 18.6263 30.0842   3
  -6  -5  10 19.0473 35.5307   4
  -6  -5  10 36.2242 33.7871   3
  -6  -5   9 67.5381 48.1083   7
  -6  -5   9 17.9855 29.0625   4
  -6  -5   9 34.9942 28.2742   3
  -6  -5   8 1086.65 116.521   7
  -6  -5   8 984.616 131.714   4
  -6  -5   8 965.984 131.499   3
   6   5  -7 345.726 102.629   2
  -6  -5   7 223.950 56.9210   7
  -6  -5   7 372.452 80.3906   4
  -6  -5   7 443.263 84.3141   3
   6   5  -6 53.9402 50.3246   2
  -6  -5   6 47.7282 33.2131   3
  -6  -5   6 78.6563 45.7014   7
  -6  -5   6 62.1269 32.4266   4
  -6  -5   5 139.050 50.2265   3
  -6  -5   5 236.907 57.8951   7
   6   5  -5 243.136 87.4467   2
  -6  -5   5 214.422 34.6903   6
  -6  -5   4 768.655 99.4146   7
  -6  -5   4 894.212 116.977   3
  -6  -5   4 867.567 78.2932   6
   6   5  -4 810.606 148.777   2
  -6  -5   3 503.309 85.9361   3
   6   5  -3 624.317 129.807   2
   6   5  -3 476.952 53.8827   5
  -6  -5   3 489.980 82.1031   7
  -6  -5   2 297.628 49.9092   6
   6   5  -2 278.232 47.2783   5
   6   5  -2 218.439 84.8004   2
   6   5  -1 298.546 95.3928   2
  -6  -5   1 401.433 61.4977   6
  -6  -5   1 425.246 75.9006   7
   6   5  -1 472.729 67.0090   5
   6   5   0 1369.87 115.917   5
   6   5   0 1787.93 222.825   2
  -6  -5   0 1433.56 120.937   6
  -6  -5   0 1793.33 150.040   7
   6   5   1 1163.17 109.438   5
   6   5   1 930.518 162.412   2
   6   5   1 1146.26 112.294   6
  -6  -5  -1 1170.07 113.033   6
  -6  -5  -1 1079.72 118.269   7
   6   5   2 54.6125 50.9245   2
   6   5   2 32.0185 33.0074   6
  -6  -5  -2-23.3133 40.6698   7
   6   5   2-9.67952 27.0776   5
   6   5   3 459.362 121.186   2
   6   5   3 298.226 69.9204   6
  -6  -5  -3 316.487 68.0002   7
   6   5   4 159.721 58.6401   6
   6   5   4 235.865 88.2585   2
   6   5   5 170.694 54.7984   6
   6   5   5 25.4998 41.2419   2
   6   5   6-13.9990 36.9214   6
   6   5   6 24.7475 39.9693   2
  -6  -6  12 91.7265 47.8825   4
  -6  -6  11 44.0563 50.3289   4
  -6  -6  10 42.0001 39.1899   4
  -6  -6  10 100.134 45.2260   7
  -6  -6  10 19.9877 41.7002   3
  -6  -6   9 59.9688 55.9310   4
  -6  -6   9 37.5556 33.0371   7
  -6  -6   9 38.8192 36.2163   3
  -6  -6   8 363.677 86.0993   4
  -6  -6   8 287.048 67.4940   7
  -6  -6   8 375.176 86.1942   3
  -6  -6   7 92.3491 48.8002   4
  -6  -6   7 109.428 51.1025   3
  -6  -6   7 75.6289 49.9518   7
   6   6  -7 212.529 84.9832   2
  -6  -6   6 35.4950 33.0980   3
  -6  -6   6 12.6255 37.2293   7
   6   6  -6-30.8686 40.7067   2
  -6  -6   5-17.1552 22.6254   3
  -6  -6   5 12.6587 35.4131   7
   6   6  -5-31.0029 40.8853   2
  -6  -6   4-16.6111 26.8347   3
   6   6  -4-31.1445 50.3044   2
  -6  -6   4-12.7549 37.6152   7
   6   6  -3 31.2917 41.2723   2
  -6  -6   3 25.5162 44.5199   7
  -6  -6   2 7.80083 19.2453   6
   6   6  -2-31.4363 29.3133   2
  -6  -6   1 60.2679 37.1825   3
  -6  -6   1 17.1828 21.2151   6
  -6  -6   1 63.6852 46.0079   7
   6   6  -1 31.2302 41.1935   2
   6   6   0 527.785 136.355   2
  -6  -6   0 354.870 74.0125   3
  -6  -6   0 534.966 72.1801   6
   6   6   0 390.238 70.8170   5
  -6  -6   0 496.528 90.4901   7
   6   6   1-11.0745 32.6598   5
  -6  -6  -1-12.6349 37.2604   7
  -6  -6  -1 59.4883 31.0136   3
   6   6   1 31.1594 50.3277   2
   6   6   2 224.193 60.5611   5
  -6  -6  -2 163.845 52.8977   7
   6   6   3 412.382 75.4296   5
  -6  -6  -3 378.353 76.1109   7
   6   6   3 400.464 118.951   2
   6   6   4 423.793 82.9983   5
  -6  -6  -4 538.376 86.8270   7
   6   6   5 574.474 99.9380   5
  -6  -7   9 176.008 65.0609   4
  -6  -7   8 426.744 98.2424   4
   6   7  -8 463.092 131.436   2
  -6  -7   7 123.894 54.5770   4
   6   7  -7 135.900 77.6834   2
   6   7  -6 137.828 78.7964   2
   6   7  -5 278.230 107.839   2
   6   7  -4 35.1241 65.5115   2
   6   7  -3 422.621 127.736   2
   6   7  -2 603.124 152.534   2
   6   7  -1 105.522 65.6637   2
   6   7   0 313.270 112.775   2
   7  -8   4 31.4637 35.9434   3
  -7   7   5 447.965 78.1481   8
  -7   7   5 292.227 96.9451   5
  -7   7   4 84.8848 46.6747   8
  -7   7   4 71.8627 54.7582   5
  -7   7   3-23.6510 49.3183   5
  -7   7   2 485.752 81.2276   8
  -7   7   2 495.357 112.984   5
  -7   7   1 145.681 48.2779   8
   7  -7  -1 391.059 128.635   6
  -7   7   0 556.838 88.4039   8
   7  -7   0 854.950 171.701   6
  -7   7  -1 688.220 96.1675   8
   7  -7   1 698.523 95.9890   3
  -7   7  -2 348.886 71.6906   8
   7  -7   2 387.725 72.6247   3
  -7   6  10 145.742 75.2319   5
  -7   6   9 11.4185 30.1213   8
  -7   6   9 47.4234 49.4439   5
  -7   6   8 91.1611 43.8693   8
  -7   6   8 69.3544 48.2562   5
  -7   6   7 11.3797 31.8364   8
  -7   6   7 22.7558 47.4490   5
  -7   6   6 11.3810 31.8372   8
  -7   6   6-22.4996 66.3452   5
  -7   6   5 205.112 58.4068   8
  -7   6   5 132.934 71.7356   5
  -7   6   4 102.613 47.5645   8
  -7   6   4-21.8170 53.8411   5
  -7   6   3 476.160 107.618   5
   7  -6  -2 186.017 89.5161   6
  -7   6   2 205.366 60.4389   8
   7  -6  -1 54.3220 75.9829   6
  -7   6   1 45.6335 36.8562   8
  -7   6   1 16.8019 15.1826   2
  -7   6   0-8.59542 21.2078   2
  -7   6   0-11.3788 30.0122   8
   7  -6   0-27.3859 92.0736   6
  -7   6  -1 386.051 72.6198   8
   7  -6   1 412.224 74.4593   1
   7  -6   1 324.240 121.316   6
  -7   6  -2 22.6772 36.6330   8
   7  -6   2 25.0552 30.9154   1
   7  -6   2 53.0812 78.2643   6
  -7   6  -3 124.545 47.2917   8
   7  -6   3 100.388 42.2742   1
   7  -6   3 25.8573 68.2495   6
   7  -6   4 150.964 46.9769   1
  -7   6  -4 45.1693 33.3740   8
   7  -6   5 50.3336 35.2009   1
  -7   6  -5-11.3138 34.9896   8
   7  -6   6 1032.13 117.975   1
  -7   5  12-22.8619 47.6728   5
  -7   5  11 89.0199 62.3058   5
  -7   5  10 108.502 60.7803   5
  -7   5   9 21.1611 48.3370   5
  -7   5   8 82.7234 72.1920   5
  -7   5   7 81.7703 63.2629   5
  -7   5   6 153.364 52.4106   8
  -7   5   6 403.630 97.9579   5
  -7   5   5 98.0965 47.7924   8
  -7   5   5 179.212 74.3485   5
   7  -5  -4 11.5251 15.2021   1
  -7   5   4 19.6656 44.9190   5
   7  -5  -3 113.871 76.6060   6
  -7   5   3 137.604 73.3602   5
   7  -5  -3 69.5113 34.2463   1
   7  -5  -2 210.189 51.6088   1
   7  -5  -2 351.617 109.542   6
  -7   5   2 324.749 65.0577   8
   7  -5  -1 117.786 38.1694   1
  -7   5   1 86.5235 42.8964   8
   7  -5  -1 165.914 91.1776   6
  -7   5   0 50.4346 21.5535   2
  -7   5   0 33.2997 18.7102   2
  -7   5  -1 56.1282 26.2101   2
   7  -5   1 115.337 83.3195   6
   7  -5   1 23.9004 24.9602   1
  -7   5  -1 107.919 41.5174   8
  -7   5  -2 377.436 57.7646   2
   7  -5   2 520.709 116.136   6
   7  -5   2 396.671 71.7148   1
  -7   5  -2 346.165 72.8489   8
   7  -5   3 108.867 40.7107   1
  -7   5  -3 34.2417 29.9246   2
   7  -5   3 129.715 78.0983   6
   7  -5   4 36.4862 34.0225   1
  -7   5  -4 19.9894 30.9105   2
   7  -5   4-41.3242 74.6200   6
   7  -5   5 73.2675 37.8309   1
   7  -5   5 98.6322 63.7587   6
   7  -5   6 146.816 47.2167   1
   7  -5   7 24.4456 30.1624   1
   7  -5   8 254.996 60.3359   1
  -7   4  14 64.0410 56.3294   5
  -7   4  13 953.789 149.637   5
  -7   4  12 825.589 142.390   5
  -7   4  11 19.5696 44.7017   5
  -7   4  10 190.654 81.6422   5
  -7   4   9 18.6179 42.5278   5
  -7   4   8 1242.22 156.261   5
   7  -4  -7 563.454 77.9029   1
  -7   4   7 415.966 96.4380   5
   7  -4  -6 349.589 64.8718   1
  -7   4   6 427.989 91.6807   5
   7  -4  -5 452.846 72.1847   1
  -7   4   5 439.511 93.5742   5
   7  -4  -4 207.929 51.3799   1
  -7   4   4 210.232 71.4640   5
   7  -4  -4 209.080 37.0219   3
   7  -4  -4 304.602 94.1291   6
   7  -4  -3-19.4270 51.2553   6
   7  -4  -3 61.6049 26.6631   3
   7  -4  -3 55.4600 29.2859   1
   7  -4  -2 19.6351 57.9000   6
   7  -4  -2 24.1495 21.8080   3
   7  -4  -2 11.2668 14.8640   1
   7  -4  -1 117.009 70.4599   6
   7  -4  -1 76.8933 15.6574   4
   7  -4  -1 56.8471 30.0591   1
   7  -4  -1 79.4674 33.3197   3
  -7   4   0 189.796 25.4230   2
   7  -4   0 540.308 108.117   6
  -7   4  -1 319.222 48.7151   2
   7  -4   1 610.015 115.641   6
   7  -4   2 256.343 55.8403   1
  -7   4  -2 217.522 47.4319   2
   7  -4   2 366.509 95.3976   6
   7  -4   3 129.277 42.6840   1
  -7   4  -3 193.270 51.1740   2
   7  -4   3 193.796 71.7511   6
  -7   4  -4 964.301 113.947   2
   7  -4   4 1287.53 153.804   6
   7  -4   4 995.463 111.032   1
   7  -4   5 184.723 71.8023   6
  -7   4  -5 139.568 55.5499   2
   7  -4   5 59.7653 29.5958   1
   7  -4   6-16.4917 53.2710   6
  -7   4  -6 14.2406 39.8368   2
   7  -4   6 12.0490 29.7260   1
   7  -4   7 592.563 88.1837   1
   7  -4   8 326.429 65.4001   1
   7  -4   9-12.0102 22.4008   1
   7  -4  10 70.6746 41.1444   1
  -7   3  14-18.4510 42.1466   5
  -7   3  13-17.9098 44.1878   5
  -7   3  12 155.890 68.6626   5
  -7   3  11 1196.63 151.169   5
  -7   3  10 393.258 87.1276   5
   7  -3  -9 289.004 53.0812   1
  -7   3   9 416.701 91.4372   5
   7  -3  -9 427.268 69.7589   5
   7  -3  -8 211.031 47.6601   1
  -7   3   8 126.611 64.5702   5
   7  -3  -8 234.582 51.3352   5
   7  -3  -7-9.86839 18.4042   1
   7  -3  -7 47.8004 27.2951   5
  -7   3   7-15.5831 38.4449   5
   7  -3  -6 253.967 38.5196   3
   7  -3  -6 296.904 62.9536   5
   7  -3  -6 212.972 48.7464   1
  -7   3   6 306.690 74.6423   5
   7  -3  -5 182.337 64.9663   6
   7  -3  -5 90.1488 31.6004   3
   7  -3  -5 68.5416 38.4115   5
   7  -3  -5 62.0983 30.5985   1
  -7   3   5 61.1044 42.7906   5
   7  -3  -4 144.082 50.4736   5
   7  -3  -4 146.790 40.5816   3
   7  -3  -4 230.182 49.9532   1
   7  -3  -4 122.662 60.8272   6
   7  -3  -3 405.523 78.8610   5
   7  -3  -3 403.666 55.8939   3
   7  -3  -3 585.427 105.244   6
   7  -3  -3 395.010 65.5814   1
   7  -3  -2 64.6771 28.4933   1
   7  -3  -2 46.0628 51.6568   6
   7  -3  -2 62.1093 38.3541   5
   7  -3  -2 88.6843 36.0342   3
   7  -3  -1 380.061 68.1221   1
   7  -3  -1 432.678 63.4257   3
   7  -3  -1 415.535 91.4730   6
   7  -3  -1 397.585 80.6652   5
   7  -3   0 241.471 54.4950   1
  -7   3   0 166.792 28.6421   2
   7  -3   0 314.516 55.7544   3
   7  -3   0 380.392 82.9521   6
  -7   3  -1 460.989 64.2704   2
   7  -3   1 708.517 107.617   6
  -7   3  -2 178.980 50.2767   2
   7  -3   2 174.380 63.7212   6
   7  -3   2 145.778 45.8077   1
  -7   3  -3-10.8974 38.0208   2
   7  -3   3 14.3934 46.4933   6
   7  -3   3 22.7434 25.9739   1
  -7   3  -4 126.624 51.5802   2
   7  -3   4 86.2000 48.4226   6
   7  -3   4 149.789 44.4310   1
  -7   3  -5 315.253 78.4588   2
   7  -3   5 272.074 71.2569   6
   7  -3   5 408.575 74.4029   1
  -7   3  -6 111.540 63.2757   2
   7  -3   6 271.876 60.6205   1
   7  -3   6 198.849 66.4479   6
   7  -3   7-11.9470 19.2963   1
   7  -3   7 14.1829 37.4068   6
   7  -3   8 492.171 81.8802   1
   7  -3   9 12.0232 25.0715   1
   7  -3  10 966.148 112.268   1
  -7   2  14 878.143 122.669   5
  -7   2  13 1206.15 142.882   5
  -7   2  12 187.801 61.9529   5
  -7   2  11 181.534 67.8497   5
  -7   2  10 272.891 73.3943   5
   7  -2 -10 226.855 45.5013   1
   7  -2  -9 24.9935 17.3942   5
  -7   2   9 80.2806 51.4499   5
   7  -2  -9 35.2172 23.2380   1
   7  -2  -8 18.7771 19.6069   5
   7  -2  -8 73.5507 29.7181   1
  -7   2   8 65.4199 40.4792   5
  -7   2   7 578.560 91.5729   5
   7  -2  -7 434.635 75.5028   6
   7  -2  -7 529.059 71.2907   1
   7  -2  -7 564.779 79.5992   5
   7  -2  -7 454.162 54.0048   3
   7  -2  -6 406.414 69.5364   5
   7  -2  -6 242.439 47.5872   3
   7  -2  -6 360.043 58.7016   1
   7  -2  -6 247.846 61.8244   6
   7  -2  -5 292.499 60.6411   5
   7  -2  -5 261.669 51.2538   3
   7  -2  -5 324.752 58.5610   1
   7  -2  -5 238.708 65.8055   6
   7  -2  -4 529.386 84.4156   5
   7  -2  -4 452.419 64.6960   3
   7  -2  -4 477.773 84.5217   6
   7  -2  -4 427.883 66.2318   1
   7  -2  -3 750.025 82.2705   3
   7  -2  -3 638.063 95.4291   5
   7  -2  -3 808.140 104.323   6
   7  -2  -3 861.328 93.9476   1
   7  -2  -2 560.489 71.4880   3
   7  -2  -2 660.535 100.210   6
   7  -2  -2 409.586 83.6550   5
   7  -2  -2 584.445 78.9769   1
   7  -2  -1 2299.77 161.353   1
   7  -2  -1 1979.90 165.596   6
   7  -2  -1 2211.34 185.531   5
   7  -2  -1 2107.47 96.1483   4
   7  -2  -1 2431.21 151.624   3
   7  -2   0 897.338 92.2213   3
   7  -2   0 872.745 96.9762   1
   7  -2   0 813.927 103.688   6
   7  -2   0 856.254 114.406   5
  -7   2  -1-8.40838 39.2033   2
   7  -2   1 16.9336 32.5527   3
   7  -2   1 11.6122 41.9372   6
   7  -2   2 2607.71 180.788   1
   7  -2   2 2892.04 195.738   6
  -7   2  -2 2590.32 181.770   2
   7  -2   3 1296.25 123.097   1
   7  -2   3 1300.23 132.328   6
  -7   2  -3 1278.78 132.486   2
   7  -2   4 1333.93 127.525   1
   7  -2   4 1486.64 142.012   6
  -7   2  -4 1549.30 152.658   2
   7  -2   5 159.910 54.0990   6
   7  -2   5 274.163 57.6438   1
  -7   2  -5 173.020 69.0281   2
   7  -2   6 322.929 72.5895   6
   7  -2   6 162.763 45.1216   1
  -7   2  -6 296.246 89.2151   2
   7  -2   7 11.7826 31.0755   1
   7  -2   7-12.4760 32.9045   6
   7  -2   8 380.532 70.9313   1
   7  -2   9 477.568 78.2764   1
   7  -2  10 263.884 61.7031   1
  -7   1  13 370.824 72.4215   5
  -7   1  12 357.694 75.3787   5
   7  -1 -12 466.872 59.3201   1
   7  -1 -11 7.52303 17.1842   1
  -7   1  11 21.7080 32.0060   5
  -7   1  11 5.65188 7.90753   4
   7  -1 -10 327.029 55.7457   6
   7  -1 -10 419.348 60.6770   1
  -7   1  10 473.062 79.1770   5
   7  -1  -9 1419.69 114.741   1
  -7   1   9 1550.03 130.316   5
   7  -1  -9 1597.81 106.040   5
   7  -1  -8 95.0003 30.4991   5
   7  -1  -8 29.2934 26.4766   6
   7  -1  -8 41.7329 24.2636   3
   7  -1  -8 26.4184 24.6652   1
   7  -1  -7 225.340 45.9234   5
   7  -1  -7 253.050 47.5955   6
   7  -1  -7 269.323 52.1708   3
   7  -1  -7 270.668 52.3388   1
   7  -1  -6 942.447 90.3398   6
   7  -1  -6 1235.49 110.088   5
   7  -1  -6 826.267 91.6464   3
   7  -1  -6 1194.33 106.255   1
   7  -1  -5 223.882 51.7099   3
   7  -1  -5 147.061 45.2259   5
   7  -1  -5 213.878 46.2155   1
   7  -1  -5 220.836 53.3212   6
   7  -1  -4 5853.10 292.495   5
   7  -1  -4 5032.29 248.762   6
   7  -1  -4 5594.30 272.554   1
   7  -1  -4 6026.04 272.730   3
   7  -1  -3 2922.26 199.819   5
   7  -1  -3 2697.80 162.321   6
   7  -1  -3 2606.68 170.435   1
   7  -1  -3 2739.08 171.173   3
   7  -1  -2 1915.42 161.389   5
   7  -1  -2 1791.04 137.099   1
   7  -1  -2 1654.88 128.215   6
   7  -1  -2 1877.27 139.249   3
   7  -1  -1 6909.60 320.078   6
   7  -1  -1 7993.00 380.287   5
   7  -1  -1 7795.46 281.790   4
   7  -1  -1 8763.03 350.055   3
   7  -1  -1 7272.23 329.885   1
   7  -1   0 2464.79 169.887   3
   7  -1   0 2475.00 164.588   6
   7  -1   0 2692.92 171.114   1
   7  -1   0 2906.97 206.056   5
  -7   1  -1 429.615 80.8958   2
   7  -1   1 422.989 68.8063   6
   7  -1   1 385.300 69.3113   3
   7  -1   1 365.829 73.4329   5
   7  -1   2 2319.08 157.443   6
  -7   1  -2 1835.86 164.422   2
   7  -1   3 394.502 68.2536   6
   7  -1   3 412.762 65.9633   1
  -7   1  -3 364.617 81.3581   2
   7  -1   4 31.1604 32.1503   6
   7  -1   4 41.5558 27.4324   1
  -7   1  -4 110.175 50.8580   2
   7  -1   5 53.1635 38.4682   6
   7  -1   5 117.511 38.6489   1
  -7   1  -5 69.5303 58.4866   2
  -7   1  -6 890.217 142.843   2
   7  -1   6 1085.31 114.380   6
   7  -1   6 942.319 106.450   1
   7  -1   7 147.115 52.9512   6
   7  -1   7 172.034 50.3605   1
   7  -1   8 1038.06 114.284   1
   7  -1   9 24.2633 29.9374   1
   7  -1  10 1523.90 145.022   1
  -7   0  12 149.670 41.1804   5
   7   0 -11 51.0794 24.5439   1
  -7   0  11 12.4704 17.4575   4
  -7   0  11 27.3893 24.7392   5
   7   0 -10 336.357 52.1781   1
  -7   0  10 256.035 37.3596   4
   7   0  -9 652.947 72.2163   3
   7   0  -9 488.505 45.2321   6
   7   0  -9 688.120 76.8515   1
   7   0  -8 143.194 35.2371   1
   7   0  -8 117.918 29.0705   2
   7   0  -8 98.0966 37.4480   3
   7   0  -8 136.655 27.0688   5
   7   0  -8 69.5789 21.2028   6
   7   0  -8 87.9454 18.7278   2
   7   0  -7 1573.83 73.1899   2
   7   0  -7 1639.09 94.7431   6
   7   0  -7 1706.37 99.7573   2
   7   0  -7 1746.46 113.531   5
   7   0  -6-4.72299 20.6597   6
   7   0  -6 7.49712 15.6358   5
   7   0  -6 13.3777 9.40686   2
   7   0  -6 34.3137 23.9998   1
   7   0  -6 48.7375 41.6536   3
   7   0  -6 13.9071 9.17624   2
   7   0  -5 795.518 69.2679   6
   7   0  -5 949.986 91.2421   1
   7   0  -5 741.877 50.5488   2
   7   0  -5 855.345 88.2706   5
   7   0  -5 874.690 98.8435   3
   7   0  -4 1505.15 76.1075   2
   7   0  -4 1562.26 121.619   1
   7   0  -4 1969.84 141.620   5
   7   0  -4 1643.18 105.377   6
   7   0  -4 1729.69 140.168   3
   7   0  -3 816.164 53.9566   2
   7   0  -3 874.977 77.5900   6
   7   0  -3 966.060 105.415   3
   7   0  -3 951.693 90.2845   1
   7   0  -2 254.466 48.8182   1
   7   0  -2 419.387 70.6778   3
   7   0  -2 359.781 55.8524   6
   7   0  -2 310.716 64.0222   5
   7   0  -2 265.988 32.2782   2
   7   0  -1 3432.04 179.900   6
   7   0  -1 3172.91 149.355   2
   7   0  -1 3629.18 226.039   5
   7   0  -1 3433.15 192.875   1
   7   0  -1 3592.50 179.877   4
   7   0   0 74.5843 22.2675   2
   7   0   0 36.3179 30.3133   4
   7   0   0 29.8056 32.6115   6
   7   0   0 22.2039 35.8807   3
   7   0   0 12.2947 25.6627   5
   7   0   0 52.8294 25.9903   1
  -7   0  -1 40.1676 55.8454   2
   7   0   1 61.2536 32.3289   5
   7   0   1 39.6929 20.5077   2
   7   0   1 23.5803 26.4489   6
  -7   0  -2 263.389 79.9990   2
   7   0   2 312.495 46.0546   2
   7   0   2 354.786 68.0055   5
   7   0   2 264.669 52.4075   6
   7   0   3 199.951 48.8413   6
   7   0   3 156.613 36.6288   2
  -7   0  -3 112.402 61.8955   2
   7   0   3 154.188 40.4315   1
   7   0   4 73.3903 40.1296   6
   7   0   4 15.7679 18.0220   2
  -7   0  -4 17.6753 40.3781   2
   7   0   4 29.9710 24.6575   1
   7   0   5 87.4241 38.4772   6
  -7   0  -5 19.3187 50.9879   2
   7   0   5 72.5863 33.5504   1
   7   0   5 77.8984 30.2598   2
   7   0   6 1192.19 117.732   6
   7   0   6 1107.08 114.229   1
   7   0   6 1252.32 112.595   2
   7   0   7 751.227 95.0079   6
   7   0   7 844.876 99.0993   1
   7   0   7 746.928 89.7312   2
   7   0   8 322.283 64.1313   1
   7   0   9 130.541 43.0130   1
   7   0  10 60.6085 37.5264   1
  -7  -1  13 140.034 38.4781   3
  -7  -1  12 26.1959 21.5574   3
  -7  -1  12 30.6013 19.0400   4
   7   1 -11 107.585 31.5590   1
  -7  -1  11 146.925 37.9573   3
   7   1 -10 15.2401 18.8078   1
  -7  -1  10 25.6354 19.5259   3
  -7  -1   9 93.2575 31.6861   3
   7   1  -9 80.4221 28.1316   1
  -7  -1   9 64.5840 21.8072   4
   7   1  -9 55.4678 33.4474   3
  -7  -1   8 310.728 52.5027   3
   7   1  -8 291.997 58.3786   3
   7   1  -8 214.919 48.3226   2
   7   1  -8 287.493 48.2891   1
   7   1  -7 285.509 49.8050   1
   7   1  -7 279.345 26.6634   6
   7   1  -7 366.689 36.9993   5
   7   1  -7 282.478 55.1736   2
  -7  -1   7 393.805 57.5281   3
   7   1  -7 272.749 68.7853   3
   7   1  -6 8.66074 12.3418   6
   7   1  -6 9.32699 19.4510   2
   7   1  -6 23.7890 19.5667   1
   7   1  -6 25.6687 16.5871   5
   7   1  -6 45.3796 49.6202   3
  -7  -1   6 8.53139 15.9149   3
   7   1  -5 1193.83 108.198   2
   7   1  -5 1300.40 75.9526   6
   7   1  -5 1343.73 106.995   1
   7   1  -5 1367.64 135.122   3
   7   1  -5 1194.49 96.1174   5
   7   1  -4 199.889 33.9678   6
   7   1  -4 230.377 47.8617   2
   7   1  -4 313.160 71.2993   3
   7   1  -4 212.950 43.6404   5
   7   1  -3 459.665 66.5848   2
   7   1  -3 508.673 71.8256   5
   7   1  -3 561.032 87.1399   3
   7   1  -3 587.788 57.3449   6
   7   1  -2 300.434 74.3649   3
   7   1  -2 280.739 43.1388   6
   7   1  -2 374.733 62.7912   5
   7   1  -2 358.275 57.7353   2
   7   1  -1 2048.17 169.234   3
   7   1  -1 1946.94 119.217   6
   7   1  -1 1876.41 151.177   5
   7   1  -1 2038.82 144.735   2
   7   1  -1 2033.22 145.633   4
   7   1   0 569.592 81.6677   5
   7   1   0 627.113 66.8734   6
   7   1   0 597.253 75.8505   2
   7   1   0 562.509 79.5839   4
  -7  -1   0 562.664 92.3523   6
   7   1   1 1775.38 118.030   6
  -7  -1  -1 1581.16 157.510   6
   7   1   1 1683.50 130.828   2
   7   1   1 1490.07 134.157   4
   7   1   2 333.618 59.4280   2
   7   1   2 179.349 53.4991   4
  -7  -1  -2 275.021 85.1397   2
   7   1   2 295.725 51.5297   6
  -7  -1  -3 350.124 86.8379   2
   7   1   3 552.027 75.9289   2
   7   1   3 434.685 66.1092   6
   7   1   4 915.134 101.836   2
  -7  -1  -4 830.847 139.170   2
   7   1   4 955.924 97.8641   6
   7   1   5 65.6706 32.3087   2
   7   1   5 37.9282 36.4860   6
   7   1   6 194.121 50.1883   2
   7   1   6 161.767 49.2382   6
   7   1   7 11.9847 19.3642   2
   7   1   7 54.0459 40.3207   6
   7   1   8 402.965 74.1892   2
   7   1   9 61.1030 36.1026   1
   7   1   9 106.285 44.7213   2
  -7  -2  13 741.991 94.1931   3
  -7  -2  12 126.121 48.6196   4
  -7  -2  12 128.284 40.8442   3
  -7  -2  11-11.4519 26.1569   3
  -7  -2  11 11.4805 21.4105   4
   7   2 -11 21.7616 19.1315   1
  -7  -2  10 299.002 60.2260   4
   7   2 -10 344.738 51.9907   1
  -7  -2  10 495.286 76.4445   3
   7   2 -10 495.388 76.5300   3
  -7  -2   9 54.8732 27.1391   3
   7   2  -9 68.2439 27.4473   1
   7   2  -9 88.4304 39.9633   3
  -7  -2   8-10.7494 22.4137   3
   7   2  -8 27.9119 22.5406   2
   7   2  -8-7.72910 16.1164   1
   7   2  -8-11.7475 28.9825   3
   7   2  -7 470.280 82.1865   2
  -7  -2   7 600.599 80.8812   3
   7   2  -7 740.187 102.619   3
   7   2  -6 6.01415 9.34995   6
   7   2  -6 12.9034 46.6003   3
  -7  -2   6 10.3081 13.5956   3
   7   2  -6 40.9614 31.1872   2
   7   2  -5 14.8323 12.6765   6
  -7  -2   5 20.4590 28.6163   3
   7   2  -5 9.18567 12.8484   5
   7   2  -5-13.6812 28.5263   2
   7   2  -5-13.2601 61.8232   3
   7   2  -4 395.104 88.0659   3
   7   2  -4 423.366 78.5516   2
  -7  -2   4 466.413 70.2409   3
   7   2  -4 465.580 57.9873   5
   7   2  -4 501.566 47.0141   6
   7   2  -3 339.037 43.5911   6
   7   2  -3 370.277 57.2319   5
   7   2  -3 357.248 72.0094   2
   7   2  -2 4254.14 229.485   5
   7   2  -2 4276.38 186.865   6
   7   2  -2 4637.00 273.680   2
  -7  -2   1 389.274 73.8311   6
   7   2  -1 420.607 81.2321   2
   7   2  -1 395.068 75.8846   4
   7   2  -1 483.319 70.9976   5
   7   2  -1 283.853 44.8272   6
   7   2   0 910.816 109.256   4
   7   2   0 956.653 119.882   2
  -7  -2   0 1005.77 118.396   6
   7   2   0 882.639 79.3702   6
   7   2   1 1639.64 148.169   4
  -7  -2  -1 1844.03 162.632   6
   7   2   1 2009.07 172.197   2
   7   2   2 167.323 43.9309   6
   7   2   2 193.077 57.6732   2
   7   2   2 111.255 49.0948   4
   7   2   3 245.464 62.5276   2
   7   2   3 272.967 52.5894   6
   7   2   4 8.96758 27.7336   6
   7   2   4-13.6998 22.1265   2
   7   2   5-19.3712 31.2897   6
   7   2   5-13.9905 26.0957   2
   7   2   6 135.930 48.9603   6
   7   2   6 199.044 57.9645   2
   7   2   7 259.398 61.7499   6
   7   2   7 260.550 65.1378   2
   7   2   8-14.6309 19.2982   2
  -7  -3  14 58.6299 33.5188   3
  -7  -3  13 430.496 84.6781   4
  -7  -3  13 302.696 67.9211   3
  -7  -3  12 44.7568 31.1444   4
  -7  -3  12 70.8107 39.6467   3
  -7  -3  11 194.083 56.6945   4
  -7  -3  11 264.698 65.2551   3
  -7  -3  10 38.2191 29.1106   4
  -7  -3  10 40.9190 28.4521   3
   7   3 -10 22.5149 18.5346   1
  -7  -3   9 283.463 58.7128   4
  -7  -3   9 226.389 59.9794   3
  -7  -3   8 277.464 59.7424   4
  -7  -3   8 232.876 56.8906   3
   7   3  -8 141.389 52.4470   2
  -7  -3   7 933.404 110.585   3
   7   3  -7 1048.30 136.342   2
  -7  -3   6 123.723 44.8155   3
   7   3  -6 124.134 52.4053   2
   7   3  -5 304.221 80.6491   2
  -7  -3   5 398.029 70.0476   3
   7   3  -4 1916.50 192.692   2
   7   3  -4 1876.30 104.120   6
  -7  -3   4 2299.52 167.528   3
   7   3  -3 647.561 61.5961   6
   7   3  -3 850.119 125.448   2
  -7  -3   3 724.165 94.6255   3
  -7  -3   2 112.540 40.7269   6
   7   3  -2 108.065 32.3659   6
   7   3  -2 128.738 56.9375   2
   7   3  -2 60.5991 30.3171   5
   7   3  -1 1177.83 150.789   2
   7   3  -1 1478.16 103.957   6
  -7  -3   1 1327.47 131.995   6
   7   3   0 2852.50 246.431   2
   7   3   0 2973.27 215.047   4
   7   3   0 3072.28 167.449   6
  -7  -3   0 3107.32 208.932   6
   7   3   1 122.338 39.8290   6
   7   3   1 196.574 58.6422   4
  -7  -3  -1 78.5234 34.6683   6
   7   3   1 128.807 57.0001   2
   7   3   2 36.4614 34.0467   2
   7   3   2 108.160 42.5311   6
   7   3   3 878.625 127.809   2
   7   3   3 651.702 81.6615   6
   7   3   4 17.6779 32.9765   2
   7   3   4 49.0501 37.7234   6
   7   3   5 17.2278 35.9210   2
   7   3   5-10.6005 31.2579   6
   7   3   6 171.871 55.7383   2
   7   3   6 183.368 56.7648   6
   7   3   7 120.352 55.6386   2
  -7  -4  14 102.172 52.7408   3
  -7  -4  13 502.861 94.1802   3
  -7  -4  13 216.997 65.8787   4
  -7  -4  12 65.7081 37.5327   3
  -7  -4  12 17.1405 27.6998   4
  -7  -4  11 370.453 77.3869   3
  -7  -4  11 434.105 86.8402   4
  -7  -4  10-15.7891 25.5008   3
  -7  -4  10 15.0642 28.0938   4
  -7  -4   9 431.594 86.1599   3
  -7  -4   9 571.489 91.4186   4
   7   4  -8 42.8880 34.6350   2
  -7  -4   8-15.0763 24.3511   3
  -7  -4   8-13.5708 21.9199   4
  -7  -4   7 1024.63 122.930   3
   7   4  -7 694.032 125.355   2
  -7  -4   6 14.1886 18.7108   3
   7   4  -6-21.7931 35.1977   2
  -7  -4   5-13.8964 22.4440   3
   7   4  -5 22.0204 35.5649   2
  -7  -4   4 94.5385 41.8613   3
   7   4  -4 111.239 58.7434   2
  -7  -4   3 796.790 102.909   3
   7   4  -3 742.577 129.461   2
  -7  -4   2 331.413 61.8408   6
  -7  -4   2 399.151 74.3950   3
   7   4  -2 561.458 66.8454   6
   7   4  -2 495.208 107.711   2
   7   4  -1 228.952 48.8831   6
  -7  -4   1 342.157 65.1526   6
   7   4  -1 320.147 90.7985   2
   7   4   0 1009.34 98.0496   6
   7   4   0 1084.87 160.613   2
  -7  -4   0 948.716 110.981   6
   7   4   1 1456.37 122.029   6
   7   4   1 1388.29 182.384   2
   7   4   2 44.9648 41.9583   2
   7   4   2 68.0448 40.5676   6
   7   4   3 10.4592 33.7862   6
   7   4   3-22.1822 35.8273   2
   7   4   4 494.252 80.6309   6
   7   4   4 756.128 133.032   2
   7   4   5 36.0632 35.4556   6
   7   4   5 21.1724 34.2043   2
  -7  -5  13 80.3761 45.9511   4
  -7  -5  12-19.1579 25.2693   4
  -7  -5  11 72.2879 41.3713   3
  -7  -5  11 145.833 53.8245   4
  -7  -5  10 124.058 54.9894   3
  -7  -5  10 207.424 64.6249   4
  -7  -5   9 798.130 117.203   4
  -7  -5   9 936.699 127.327   3
   7   5  -9 691.458 134.212   2
  -7  -5   8 127.842 49.4896   4
   7   5  -8 50.4435 40.8180   2
  -7  -5   8 118.697 47.5061   3
   7   5  -7-25.5843 33.7420   2
  -7  -5   7-16.4851 30.7478   3
   7   5  -6 361.418 99.8040   2
  -7  -5   6 383.915 79.6219   3
   7   5  -5-26.1395 42.2182   2
  -7  -5   5 15.5985 29.0913   3
   7   5  -4 26.4561 42.7722   2
  -7  -5   4 106.694 40.2459   3
   7   5  -3 960.725 163.805   2
  -7  -5   3 1066.34 126.058   3
  -7  -5   2 832.713 110.422   3
   7   5  -2 748.243 144.888   2
  -7  -5   1 102.794 43.3316   3
   7   5  -1 26.9138 50.2184   2
  -7  -5   1 44.0078 34.0632   6
   7   5   0 326.276 98.6157   2
   7   5   1 727.446 94.8706   6
   7   5   1 871.089 159.948   2
   7   5   2 53.5151 49.9157   2
   7   5   2 59.7389 30.8156   5
   7   5   2 22.3201 31.2425   6
   7   5   3 119.247 46.0410   6
   7   5   3 286.556 94.1749   2
   7   5   4 279.486 68.2557   6
   7   5   4 101.879 67.3828   2
  -7  -6  11 20.2035 37.6825   4
  -7  -6  10 136.521 60.4369   4
   7   6 -10 137.160 72.4502   2
  -7  -6   9 188.069 65.8599   4
   7   6  -9 225.353 83.2552   2
   7   6  -8 28.8955 46.6756   2
   7   6  -7 88.0618 61.2542   2
   7   6  -6 237.901 87.9393   2
   7   6  -5 271.914 93.7455   2
   7   6  -4 30.5281 56.9394   2
   7   6  -3 30.8727 28.8008   2
   7   6  -2-30.8000 40.6254   2
   7   6  -1 401.548 115.754   2
   7   6   0 963.610 180.692   2
   7   6   1 31.1203 71.0863   2
  -8   6   7 372.993 104.770   5
  -8   6   6 437.245 114.204   5
  -8   6   5 22.8493 42.6173   5
   8  -6  -4 819.100 152.422   6
   8  -6  -3 151.060 77.9766   6
   8  -6  -2 25.9151 63.9388   6
   8  -6  -1 421.417 115.796   6
  -8   5  11 22.0494 54.4010   5
  -8   5  10 980.850 154.545   5
  -8   5   9 193.796 80.4971   5
  -8   5   8 106.302 65.8178   5
  -8   5   7 565.738 118.290   5
   8  -5  -6 150.048 48.2359   1
  -8   5   6 124.703 67.2512   5
   8  -5  -5 63.4454 35.5434   1
   8  -5  -5 20.7506 54.7584   6
  -8   5   5 145.639 69.9734   5
   8  -5  -4 230.388 58.8295   1
   8  -5  -4 237.928 88.1550   6
   8  -5  -3 12.9202 20.8707   1
   8  -5  -3 22.2177 65.5150   6
   8  -5  -2 26.0596 27.1801   1
   8  -5  -2 45.1627 63.1744   6
   8  -5  -1 131.238 42.5410   1
   8  -5  -1 113.814 79.4984   6
   8  -5   0 160.458 85.6160   6
   8  -5   1 13.2935 24.7948   1
   8  -5   1 22.7320 59.9551   6
   8  -5   2 133.970 46.9263   1
   8  -5   2 196.960 84.2408   6
  -8   4  13 59.9578 49.3353   5
  -8   4  12 19.6749 51.8940   5
  -8   4  11 875.324 136.720   5
  -8   4  10-19.2208 47.4223   5
  -8   4   9 18.9655 43.3217   5
   8  -4  -8 69.0399 35.6592   1
  -8   4   8 112.266 55.2206   5
   8  -4  -7-11.6922 18.8869   1
  -8   4   7-18.5310 45.7188   5
   8  -4  -6 238.694 55.9449   1
   8  -4  -6 104.066 68.8610   6
  -8   4   6 296.893 86.7075   5
   8  -4  -5 84.7683 37.4785   1
   8  -4  -5 17.8792 55.3126   6
   8  -4  -4 12.2922 16.2156   1
   8  -4  -4 54.8699 56.5660   6
   8  -4  -3 174.365 48.1405   1
   8  -4  -3 185.408 73.5176   6
   8  -4  -2 50.3266 31.0582   1
   8  -4  -2 18.7615 63.0864   6
   8  -4  -1 37.9926 28.9419   1
   8  -4  -1 18.9179 61.1157   6
   8  -4   0 74.7635 52.3276   6
   8  -4   1 857.780 132.897   6
   8  -4   2 375.558 73.4515   1
   8  -4   2 553.566 107.299   6
   8  -4   3 509.463 85.6177   1
   8  -4   3 528.771 109.972   6
   8  -4   4 210.978 56.6532   1
  -8   3  12 50.6713 44.5696   5
  -8   3  11 66.7214 46.6989   5
   8  -3 -10 964.805 102.397   1
  -8   3  10 888.110 130.947   5
   8  -3  -9 1101.46 111.460   1
  -8   3   9 1052.83 138.435   5
  -8   3   8 80.2881 56.1030   5
   8  -3  -8 214.553 68.5513   6
   8  -3  -8 87.4331 35.4270   1
   8  -3  -7 357.859 79.9279   6
   8  -3  -7 448.714 74.0986   1
   8  -3  -6 435.666 85.8763   6
   8  -3  -6 470.481 74.4529   1
   8  -3  -5 14.2672 42.0853   6
   8  -3  -5 58.2031 30.7222   1
   8  -3  -4 43.6215 50.7322   6
   8  -3  -4-11.7365 26.8083   1
   8  -3  -3 829.294 121.104   6
   8  -3  -3 1028.05 96.5812   3
   8  -3  -3 1038.42 115.142   1
   8  -3  -2 2543.91 162.857   3
   8  -3  -2 2805.92 215.063   6
   8  -3  -2 2766.96 193.363   1
   8  -3  -1 543.193 82.1149   1
   8  -3  -1 398.680 62.7934   3
   8  -3  -1 426.064 89.6520   6
   8  -3   0 3157.90 229.623   6
   8  -3   0 3096.44 206.785   1
  -8   3  -1 599.614 68.9513   2
   8  -3   1 828.350 115.651   6
   8  -3   2 919.140 123.047   6
   8  -3   2 1221.40 124.946   1
   8  -3   3 352.205 88.1999   6
   8  -3   3 366.409 69.4338   1
   8  -3   4 323.240 76.7606   6
   8  -3   4 294.833 64.9370   1
   8  -3   5 52.0222 32.1186   1
  -8   2  12 301.933 68.2407   5
   8  -2 -11 1112.57 105.837   1
  -8   2  11 1106.71 128.388   5
  -8   2  10-53.2874 46.4806   5
   8  -2 -10 29.2725 24.0744   1
   8  -2  -9 600.607 80.6144   1
   8  -2  -8 100.318 44.0541   6
   8  -2  -8 189.422 47.2268   1
   8  -2  -7 1315.45 124.683   6
   8  -2  -7 1689.98 141.200   1
   8  -2  -7 1619.77 141.263   5
   8  -2  -6 514.270 79.8578   6
   8  -2  -6 559.120 80.7335   1
   8  -2  -6 634.009 91.8938   5
   8  -2  -5 1307.28 138.474   5
   8  -2  -5 1321.95 126.519   6
   8  -2  -4 215.410 58.6828   5
   8  -2  -4 141.641 51.1583   6
   8  -2  -4 233.328 52.1556   1
   8  -2  -4 287.027 55.1789   3
   8  -2  -3 822.703 113.206   5
   8  -2  -3 731.875 95.4768   6
   8  -2  -3 789.632 89.7479   3
   8  -2  -3 892.276 102.780   1
   8  -2  -2 741.388 97.7320   6
   8  -2  -2 741.725 90.4403   3
   8  -2  -2 659.711 88.2486   1
   8  -2  -1 888.807 105.158   6
   8  -2  -1 893.866 104.132   1
   8  -2  -1 857.987 95.0430   3
   8  -2   0 493.467 78.5211   1
   8  -2   0 554.008 88.6324   6
  -8   2  -1 904.946 101.807   2
   8  -2   1 1069.78 117.640   6
  -8   2  -2 228.667 65.3619   2
   8  -2   2 300.589 68.5286   6
   8  -2   2 214.039 52.4412   1
  -8   2  -3-12.9155 45.0638   2
   8  -2   3 24.2508 22.6172   1
   8  -2   3 24.5211 36.1556   6
   8  -2   4 1508.54 141.810   6
   8  -2   4 1249.97 130.542   1
   8  -2   5 189.316 55.3867   1
   8  -2   5 139.245 51.6515   6
   8  -2   6 12.8573 31.7219   1
   8  -1 -11 133.855 37.4002   1
   8  -1 -10 973.606 100.312   1
   8  -1  -9-9.83815 18.3496   1
   8  -1  -8 50.4625 28.2695   1
   8  -1  -8 53.2724 35.6991   6
   8  -1  -7 512.765 73.4830   1
   8  -1  -7 473.655 62.5768   6
   8  -1  -6 449.420 69.0568   3
   8  -1  -6 411.090 65.5015   1
   8  -1  -6 519.995 75.1087   5
   8  -1  -6 436.926 61.4092   6
   8  -1  -5 10.0731 29.7037   3
   8  -1  -5 10.4067 16.8090   1
   8  -1  -5 11.8056 19.0682   5
   8  -1  -5-7.45036 25.9950   6
   8  -1  -4 525.941 77.6983   3
   8  -1  -4 514.909 74.1093   1
   8  -1  -4 426.198 77.5414   5
   8  -1  -4 600.233 71.2199   6
   8  -1  -3-10.6221 34.3115   3
   8  -1  -3 10.5749 17.0799   1
   8  -1  -3 13.7787 31.4719   5
   8  -1  -3-24.5014 32.3106   6
   8  -1  -2 75.5086 40.2984   3
   8  -1  -2 87.7146 38.6240   5
   8  -1  -2 73.9197 31.2216   1
   8  -1  -2 93.8750 40.6408   6
   8  -1  -1 15.0175 19.8055   5
   8  -1  -1-8.94862 28.9068   6
   8  -1  -1 10.5770 22.0555   1
   8  -1   0 37.2421 35.8034   6
   8  -1   0 21.2949 24.3307   1
   8  -1   1 2934.38 184.715   6
  -8   1  -2 105.954 64.3565   2
   8  -1   2 154.826 46.3748   1
   8  -1   2 261.914 58.1094   6
  -8   1  -3 370.412 90.0648   2
   8  -1   3 295.051 60.6457   1
   8  -1   3 405.572 69.2555   6
  -8   1  -4 82.7911 48.8866   2
   8  -1   4 116.643 40.7698   1
   8  -1   4 64.0669 38.6395   6
   8  -1   5 1017.59 113.329   6
   8  -1   5 1036.67 113.807   1
   8  -1   6 186.718 52.1705   1
   8   0 -11 348.192 57.6453   1
   8   0 -10 348.833 58.8681   1
   8   0  -9 56.8648 26.5598   1
   8   0  -8 317.694 57.4647   1
   8   0  -7 59.0862 29.0850   1
   8   0  -6 107.860 29.0469   6
   8   0  -6 100.165 45.3215   3
   8   0  -6 88.2466 33.0826   1
   8   0  -5 178.704 35.7603   6
   8   0  -5 220.124 56.3958   3
   8   0  -5 202.137 45.2039   1
   8   0  -4-11.3025 23.5701   5
   8   0  -4 23.6018 23.3466   6
   8   0  -4 11.8407 33.1259   3
   8   0  -4 28.6649 19.9270   1
   8   0  -3 12.4680 23.2521   5
   8   0  -3-9.52371 17.7612   1
   8   0  -3 60.6191 43.7844   3
   8   0  -3 6.38681 23.0656   6
   8   0  -2 960.451 100.867   1
   8   0  -2 1098.53 92.6552   6
   8   0  -1 404.514 63.5502   1
   8   0  -1 394.227 60.0704   6
   8   0  -1 373.683 75.8236   5
   8   0  -1 286.768 34.1458   2
   8   0   0 283.020 55.5030   1
   8   0   0 392.838 59.6298   6
   8   0   0 425.187 82.0746   5
   8   0   0 362.716 40.8256   2
   8   0   1 15.2358 11.6090   2
   8   0   1 24.4088 29.3872   6
  -8   0  -2 534.031 104.585   2
   8   0   2 510.445 56.8834   2
   8   0   2 534.782 70.2497   6
  -8   0  -3 51.3103 63.8131   2
   8   0   3 74.0410 35.5965   1
   8   0   3 59.9916 24.1246   2
   8   0   3 36.4277 32.9269   6
  -8   0  -4 18.5461 51.8906   2
   8   0   4 32.9235 25.0865   1
   8   0   4 67.6398 27.1603   2
   8   0   4 9.66731 28.5238   6
   8   0   5 218.089 45.3639   2
   8   0   5 297.025 60.7255   6
   8   0   5 182.497 49.1383   1
   8   1 -11-8.57011 17.8693   1
  -8  -1  11 8.12545 16.9421   3
   8   1 -10-8.93712 16.6672   1
  -8  -1  10 8.36878 13.5163   3
   8   1  -9 344.956 57.7550   1
  -8  -1   9 320.151 53.7129   3
   8   1  -8 9.23465 14.9170   1
   8   1  -7 63.6560 28.2035   1
   8   1  -7 110.007 47.0410   3
   8   1  -6-38.0716 31.3105   3
   8   1  -6-8.99908 16.7864   1
   8   1  -5 205.631 32.8486   6
   8   1  -5 205.834 44.5296   1
   8   1  -4 8.99076 20.5520   1
   8   1  -4 55.6060 23.2833   6
   8   1  -3 136.970 32.9900   2
   8   1  -3 90.7114 30.7531   1
   8   1  -2 218.526 54.5165   5
   8   1  -2 121.311 33.5728   6
   8   1  -2 238.014 40.9043   2
   8   1  -1 90.5679 38.3471   5
   8   1  -1 196.771 39.8926   6
   8   1  -1 133.938 34.3743   2
   8   1   0 39.4810 24.5528   5
   8   1   0 34.5736 26.5936   6
   8   1   0 14.9773 15.6293   2
   8   1   1 134.777 38.3301   6
   8   1   1 72.3489 27.1518   2
   8   1   2 129.605 39.4246   6
   8   1   2 137.010 37.6375   2
   8   1   3-8.71238 26.9444   6
   8   1   3 18.2043 20.7900   2
  -8  -1  -3-19.4484 54.4051   2
   8   1   4 124.960 38.1717   2
   8   1   4 111.852 39.9675   6
   8   1   5 51.1860 28.6613   2
   8   1   5 29.8555 32.1673   6
   8   1   6 76.0775 30.4770   2
   8   1   7 449.928 77.0987   2
  -8  -2  12 990.973 108.919   3
  -8  -2  11 21.6623 24.7466   3
   8   2 -10 88.0240 31.8926   1
  -8  -2  10 97.1683 37.7559   3
   8   2  -9 387.933 59.4011   1
  -8  -2   9 515.701 74.6240   3
   8   2  -8 70.5324 31.8652   1
  -8  -2   8 32.3539 22.5218   3
  -8  -2   7 239.831 53.0637   3
   8   2  -7 150.644 39.0883   1
  -8  -2   6 822.130 97.1345   3
   8   2  -5 81.8728 34.5644   2
   8   2  -4-4.36403 15.7616   6
   8   2  -4 23.7655 19.1926   2
   8   2  -3 100.383 28.5772   6
   8   2  -3 71.8511 35.3992   2
   8   2  -2 11.2919 21.0612   6
   8   2  -2 11.8422 22.0874   2
   8   2  -1 50.0223 26.1421   6
   8   2  -1 107.390 40.1608   2
   8   2   0 535.425 63.8123   6
   8   2   0 407.154 72.7462   2
   8   2   1 7.47769 24.1570   6
   8   2   1 23.8843 27.2792   2
   8   2   2-8.11303 29.3010   6
   8   2   2-12.0663 22.5046   2
   8   2   3 333.293 57.8507   6
   8   2   3 258.956 60.3240   2
   8   2   4 56.7341 33.0248   6
   8   2   4 50.6510 33.4307   2
   8   2   5 244.482 56.5528   6
   8   2   5 208.416 58.5961   2
   8   2   6 119.411 46.4113   2
  -8  -3  12 321.491 66.7028   3
  -8  -3  11 212.968 58.5188   3
  -8  -3  10 502.069 83.1621   3
   8   3 -10 590.976 74.5449   1
  -8  -3   9 1008.25 114.389   3
   8   3  -9 605.302 76.9716   1
  -8  -3   8-12.9360 17.0627   3
  -8  -3   7 1908.09 161.419   3
  -8  -3   6-12.6608 20.4513   3
   8   3  -5-16.0005 29.8400   2
  -8  -3   5 12.7811 23.8361   3
   8   3  -4 567.635 96.9512   2
   8   3  -3 863.495 124.286   2
   8   3  -2 654.523 110.607   2
   8   3  -2 512.198 64.5173   6
   8   3  -1 150.417 58.3587   2
  -8  -3   1 88.2159 43.4180   6
   8   3  -1 62.6216 31.8722   6
   8   3   0 650.281 75.9607   6
   8   3   0 899.037 122.893   2
   8   3   1 724.586 112.228   2
   8   3   1 622.238 76.2390   6
   8   3   2 98.5104 53.0738   2
   8   3   2 61.9609 36.0360   6
   8   3   3 16.0934 30.0132   2
   8   3   3-9.56236 25.2200   6
   8   3   4-15.9457 33.2490   2
   8   3   4 10.3017 28.8196   6
   8   3   5 1059.67 133.832   2
  -8  -4  12 711.832 105.149   3
  -8  -4  11 15.6214 35.6832   3
  -8  -4  10 567.605 97.2601   3
  -8  -4   9 75.7702 40.0236   3
  -8  -4   8 104.683 46.3419   3
  -8  -4   7 190.346 54.8709   3
   8   4  -6 336.041 85.1836   2
  -8  -4   6 446.699 80.2527   3
   8   4  -5-20.0805 37.4492   2
  -8  -4   5 42.7911 32.5796   3
   8   4  -4 304.502 83.2038   2
  -8  -4   4 458.331 80.8471   3
   8   4  -3 475.523 101.052   2
   8   4  -2 651.791 119.034   2
   8   4  -1 701.812 126.944   2
   8   4   0 357.426 90.3953   2
   8   4   1 9.50433 29.3945   6
   8   4   1-20.8751 33.7158   2
   8   4   2 487.553 78.2173   6
   8   4   2 532.789 109.000   2
   8   4   3 141.167 46.6933   6
   8   4   3 342.875 86.3421   2
   8   4   4 173.771 53.2400   6
   8   4   4 296.697 84.7216   2
   8   5  -5 96.2978 50.2688   2
   8   5  -4-24.2989 39.2506   2
   8   5  -3 245.862 82.9451   2
   8   5  -2 125.122 66.0921   2
   8   5  -1 227.616 88.4675   2
   8   5   0 305.275 95.2688   2
   8   5   1-24.8442 51.8063   2
   8   5   2-24.4923 39.5629   2
   8   6  -5 27.8852 45.0436   2
   8   6  -4 281.503 94.9694   2
   8   6  -3 909.510 161.034   2
   8   6  -2 316.676 100.832   2
  -9   5   8 21.4588 52.9467   5
   9  -5  -8 35.0569 49.0407   6
   9  -5  -7 310.628 90.5748   6
   9  -5  -6 170.774 66.3745   6
   9  -5  -5-39.4235 48.6430   6
   9  -5  -4 20.3106 50.1111   6
   9  -5  -3 20.8745 47.6824   6
   9  -5  -2 21.4475 52.9162   6
  -9   4  11-18.9692 46.8015   5
  -9   4  10-18.9292 52.9552   5
  -9   4   9 1158.39 155.726   5
   9  -4  -7 31.4586 41.4940   6
   9  -4  -6 96.9613 54.3991   6
   9  -4  -5 199.971 67.9622   6
   9  -4  -4 789.550 122.832   6
   9  -4  -3 193.088 69.6530   6
   9  -4  -2-17.6423 43.5278   6
   9  -4  -1 454.317 98.5825   6
   9  -4   0 17.4181 48.7280   6
   9  -3 -10 148.506 45.3831   1
   9  -3  -9 59.0053 34.8371   1
   9  -3  -8 726.696 97.3035   1
   9  -3  -7 113.445 51.3297   6
   9  -3  -7 111.641 41.8227   1
   9  -3  -6 130.602 50.2662   6
   9  -3  -6 62.9767 33.3011   1
   9  -3  -5 708.500 104.321   6
   9  -3  -5 584.525 90.4395   1
   9  -3  -4 13.4601 33.2091   6
   9  -3  -4 12.8169 20.7035   1
   9  -3  -3 284.885 68.3477   6
   9  -3  -3 155.652 48.6983   1
   9  -3  -2 54.6675 44.1501   6
   9  -3  -2 13.0220 21.0396   1
   9  -3  -1 69.3032 44.8140   6
   9  -3   0 42.2740 34.7845   6
   9  -3   1 157.308 58.2917   6
   9  -3   2 419.743 84.0200   6
   9  -2 -10 878.969 103.341   1
   9  -2  -9 22.8674 26.1232   1
   9  -2  -8 467.226 77.3519   1
   9  -2  -7 1059.09 114.839   1
   9  -2  -6 276.572 59.6389   1
   9  -2  -6 171.445 51.3763   6
   9  -2  -5 24.1287 25.1626   1
   9  -2  -5 19.5689 31.6115   6
   9  -2  -4 278.317 61.2667   1
   9  -2  -4 282.756 64.3441   6
   9  -2  -3 218.946 51.0581   1
   9  -2  -3 197.856 52.6153   6
   9  -2  -2 499.917 78.2222   1
   9  -2  -2 441.869 75.6761   6
   9  -2  -1 404.393 72.0703   1
   9  -2  -1 321.478 69.3056   6
   9  -2   0 272.849 59.4606   1
   9  -2   0 273.665 60.6299   6
   9  -2   1 669.046 92.1695   6
   9  -2   2 12.0346 31.7421   6
   9  -1 -10 823.792 97.3992   1
   9  -1  -9 574.473 80.7382   1
   9  -1  -8 527.155 79.6385   1
   9  -1  -7 135.796 42.3787   1
   9  -1  -6 113.360 38.2438   1
   9  -1  -5 883.403 104.489   1
   9  -1  -5 941.394 88.2504   6
   9  -1  -4 91.5100 35.4614   1
   9  -1  -4 85.1132 32.3601   6
   9  -1  -3 23.0456 26.3520   1
   9  -1  -3 89.5830 34.8248   6
   9  -1  -2 58.3538 28.8399   1
   9  -1  -2 60.0408 33.9728   6
   9  -1  -1 410.560 70.8001   1
   9  -1  -1 341.782 60.7835   6
   9  -1   0 11.7749 15.5333   1
   9  -1   0 28.1689 31.5713   6
   9  -1   1 19.5573 28.8398   6
   9  -1   2 10.1182 24.9639   6
   9  -1   3 199.366 51.1450   6
   9   0 -10 228.866 54.3870   1
   9   0  -9 42.5787 26.2882   1
   9   0  -8 235.128 53.1419   1
   9   0  -7 10.8495 28.6163   1
   9   0  -6 10.9775 25.0753   1
   9   0  -5 432.768 69.4837   1
   9   0  -4 308.501 58.7097   1
   9   0  -4 402.570 53.2193   6
   9   0  -3 53.0430 26.2132   1
   9   0  -3 51.8115 26.3644   6
   9   0  -2 21.1964 19.7787   1
   9   0  -2 34.7816 25.1331   6
   9   0  -1 42.6037 24.3489   1
   9   0  -1 29.6506 25.8827   6
   9   0   0 10.8041 22.5273   1
   9   0   0-7.89053 24.4027   6
   9   0   1-8.36646 20.6420   6
   9   0   2 62.3459 29.9950   6
   9   0   3 85.2397 36.4909   6
   9   1 -10 161.692 44.4293   1
   9   1  -9 73.0737 30.8496   1
   9   1  -8 42.0044 27.7206   1
   9   1  -7 474.014 71.8406   1
   9   1  -6 60.8840 32.8217   1
   9   1  -5 991.210 102.185   1
   9   1  -4 19.8670 20.7194   1
   9   1  -3 109.345 36.0291   1
   9   1  -2 9.99820 16.1509   1
   9   1  -2 18.6217 25.2313   6
   9   1  -1 70.8618 29.9192   1
   9   1  -1 74.4658 29.6776   6
   9   1   0 110.036 35.6760   6
   9   1   1 39.5462 29.5212   6
   9   1   2-8.46649 24.9664   6
   9   1   3 9.06232 26.7235   6
  -9  -2  10 1016.55 107.635   3
   9   2  -9 443.606 69.5538   1
   9   2  -8 129.415 39.5490   1
   9   2  -7 148.056 41.3680   1
   9   2  -6 9.80187 18.2819   1
   9   2  -5 646.578 81.1475   1
   9   2  -4 39.3081 25.9412   1
   9   2   0 36.6179 24.6435   6
   9   2   1-7.91867 22.1528   6
   9   2   2 255.936 53.2501   6
   9   2   3 284.712 55.4102   6
  -9  -3  11 12.6886 20.4962   3
  -9  -3  10 551.556 85.9667   3
  -9  -3   9 38.9434 32.0301   3
   9   3  -9 9.93241 22.6930   1
  -9  -3   8 738.946 101.703   3
   9   3  -8 629.127 80.6702   1
   9   3  -7 230.924 51.6828   1
  10  -3  -4 97.6845 52.2483   6
  10  -3  -3 450.604 84.2963   6
  10  -3  -2 193.274 62.6636   6
  10  -2  -3 390.323 67.5328   6
  10  -2  -2 446.363 72.8601   6
  10  -2  -1 139.661 49.2312   6
  10  -1  -1 106.149 41.3483   6
  10  -1   0 166.163 46.5866   6
  10   0   1 8.61841 27.8399   6
   0   0   0    0.00    0.00   0
;
_shelx_hkl_checksum     4844
_shelx_res_file
;
TITL bppy_1201__173_auto in P-1                     2025/05/30 23:10:35 078 KENX
    mono.res
    created by SHELXL-2019/3 at 23:17:51 on 30-May-2025
CELL 0.71073   7.766083   8.153513  13.326211  93.3917 102.4878  95.4351
ZERR    1   0.000244   0.000289   0.000452   0.0028   0.0028   0.0027
LATT  1
SFAC C H N O F P
UNIT 28 28 8 2 12 2
TEMP -173
REM SPCG         P1-    2    1
SADI P1 F1A P1 F2A P1 F3A P1 F4A P1 F5A P1 F6A P1 F1B P1 F2B P1 F3B P1 F4B =
     P1 F5B P1 F6B P1 F1C P1 F2C P1 F3C P1 F4C P1 F5C P1 F6C
SADI F2A F3A F2A F5A F2A F1A F2A F6A F3A F6A F3A F5A F3A F4A F4A F6A F4A F1A =
     F4A F5A F1A F5A F1A F6A F2B F6B F2B F3B F2B F5B F2B F1B F3B F6B F3B F5B =
     F3B F4B F4B F5B F4B F6B F4B F1B F1B F5B F1B F6B F2C F6C F2C F3C F2C F5C =
     F2C F1C F3C F6C F3C F5C F3C F4C F4C F5C F4C F6C F4C F1C F1C F5C F1C F6C
SIMU 0.01 P1 > F6C
SUMP 1.0 0 1.0 2 1.0 3 1.0 4
EQIV $1 1-x, 1-y, -z
EQIV $2 -x+2, -y+2, -z
MPLA 6 C7 C8 C9 C10 C11 N3 C3_$2 C2_$2 C1_$2 C1 C2 C3 C4 C5 N1
MPLA 6 C1 C2 C3 C4 C5 N1 C7_$2 C8_$2 C10_$2 C7 C8 C9 C10 C11 N3
MPLA 3 C6 O1 N2
MPLA 6 C7 C8 C9 C10 C11 N3 C3_$2 C2_$2 C1_$2
ACTA
CONF
BOND $H
HTAB
EQIV $3 x+1, y, z
HTAB N2 F3C_$3
HTAB N2 N4
HTAB C2 F6B_$1
HTAB C4 N4
HTAB C8 O1
HTAB C9 N4
EQIV $4 -x+3, -y+2, -z
HTAB C10 O1_$4
EQIV $5 -x+2, -y+2, -z+1
HTAB C11 F1A_$5
EQIV $6 x+1, y+1, z
HTAB C11 F4A_$6
HTAB C11 F6A_$6
HTAB C11 F1B_$5
HTAB C11 F1C_$6
EQIV $7 x+2, y+1, z
HTAB C12 F4C_$7
HTAB C12 F1A_$5
HTAB C12 F5B_$5
HTAB C14 F6A
HTAB C14 F1B
HTAB C14 F6C
EQIV $8 -x+1, -y+2, -z+1
HTAB C14 F2A_$8
HTAB C14 F2B_$8
HTAB C14 F2C_$8
HTAB C14 F5A_$3
L.S. 20
FMAP 2
PLAN 10
WGHT    0.054300    0.219300
FVAR       2.89937   0.65413   0.29120   0.05461
P1    6    0.215626    0.640598    0.372559    11.00000    0.02542    0.02499 =
         0.02359    0.00182    0.00335    0.00209
PART 1
F1A   5    0.351604    0.662256    0.479116    21.00000    0.05920    0.09407 =
         0.03338    0.02168   -0.01506   -0.01797
F2A   5    0.251125    0.831898    0.358896    21.00000    0.05207    0.02517 =
         0.05264    0.00705    0.01908    0.00343
F3A   5    0.083994    0.614253    0.259971    21.00000    0.05914    0.07068 =
         0.03618    0.00900   -0.01249   -0.02662
F4A   5    0.182397    0.445003    0.381506    21.00000    0.04522    0.02593 =
         0.08496    0.01630    0.03592    0.00570
F5A   5    0.056321    0.666499    0.423409    21.00000    0.04692    0.03701 =
         0.08020    0.00245    0.03559    0.00645
F6A   5    0.376868    0.609090    0.316685    21.00000    0.05064    0.03122 =
         0.06608   -0.00250    0.03758   -0.00417
PART 2
F1B   5    0.394834    0.619650    0.453569    31.00000    0.05162    0.04024 =
         0.06168    0.00095   -0.02324    0.00471
F2B   5    0.284062    0.832211    0.372153    31.00000    0.04482    0.03744 =
         0.07460   -0.00385   -0.00143    0.00212
F3B   5    0.036453    0.669807    0.298011    31.00000    0.03475    0.03253 =
         0.05829    0.00990   -0.01455   -0.00665
F4B   5    0.147493    0.455436    0.380069    31.00000    0.03638    0.04284 =
         0.07451    0.01288   -0.00704    0.00250
F5B   5    0.134228    0.697070    0.470675    31.00000    0.08819    0.06686 =
         0.05637    0.01061    0.04505    0.02757
F6B   5    0.301222    0.596946    0.282047    31.00000    0.10165    0.06367 =
         0.03598   -0.00222    0.03031    0.01775
PART 3
F1C   5    0.342375    0.538583    0.450419    41.00000    0.06239    0.05229 =
         0.06514    0.00008   -0.00529    0.00712
F2C   5    0.284704    0.802484    0.448144    41.00000    0.06586    0.05371 =
         0.05890    0.01223    0.01092   -0.00086
F3C   5    0.087746    0.740920    0.297419    41.00000    0.06386    0.05472 =
         0.06838    0.00291    0.00195   -0.00294
F4C   5    0.152186    0.479165    0.296882    41.00000    0.05410    0.05471 =
         0.05076    0.00329    0.00829   -0.00949
F5C   5    0.064002    0.596360    0.432446    41.00000    0.05681    0.04279 =
         0.06919   -0.00019    0.01172   -0.00230
F6C   5    0.369973    0.684126    0.314045    41.00000    0.06479    0.05353 =
         0.06291   -0.00567    0.01478   -0.00216
PART 0
O1    4    1.168568    0.843475   -0.011905    11.00000    0.03140    0.03758 =
         0.02940   -0.00373    0.00962   -0.00291
N1    3    0.630006    0.666572    0.085932    11.00000    0.02891    0.03376 =
         0.02647   -0.00511    0.00152   -0.00542
N2    3    1.137458    0.935638    0.146681    11.00000    0.02523    0.03310 =
         0.02419   -0.00022    0.00473   -0.00565
N3    3    1.585945    1.269422    0.253578    11.00000    0.02494    0.02695 =
         0.02828    0.00313    0.00170   -0.00167
N4    3    0.899702    1.018815    0.317837    11.00000    0.03496    0.04333 =
         0.03534   -0.00162    0.00728    0.00465
C1    1    0.586835    0.551282    0.005843    11.00000    0.02691    0.02234 =
         0.02073    0.00222   -0.00180    0.00163
C2    1    0.694361    0.528996   -0.063653    11.00000    0.03093    0.02323 =
         0.02309   -0.00028    0.00077    0.00244
AFIX  43
H2    2    0.657801    0.448885   -0.120957    11.00000   -1.20000
AFIX   0
C3    1    0.855928    0.625851   -0.047777    11.00000    0.02705    0.02643 =
         0.02400    0.00305    0.00390    0.00501
AFIX  43
H3    2    0.931993    0.613397   -0.094126    11.00000   -1.20000
AFIX   0
C4    1    0.786262    0.758632    0.100442    11.00000    0.03151    0.03128 =
         0.02684   -0.00416    0.00305   -0.00315
AFIX  43
H4    2    0.817968    0.840171    0.157134    11.00000   -1.20000
AFIX   0
C5    1    0.904907    0.741563    0.037095    11.00000    0.02779    0.02190 =
         0.02244    0.00387    0.00089    0.00188
C6    1    1.081926    0.842753    0.053915    11.00000    0.02835    0.02180 =
         0.02291    0.00271    0.00106    0.00340
C7    1    1.291956    1.042767    0.179698    11.00000    0.02704    0.02487 =
         0.02319    0.00372    0.00088    0.00035
C8    1    1.434457    1.052018    0.131559    11.00000    0.02774    0.03068 =
         0.02888    0.00113    0.00527    0.00451
AFIX  43
H8    2    1.431905    0.979342    0.072716    11.00000   -1.20000
AFIX   0
C9    1    1.304364    1.150108    0.267519    11.00000    0.02750    0.03237 =
         0.02613    0.00070    0.00558   -0.00245
AFIX  43
H9    2    1.210315    1.146108    0.302866    11.00000   -1.20000
AFIX   0
C10   1    1.577484    1.165733    0.169231    11.00000    0.02630    0.03464 =
         0.03103    0.00276    0.00708    0.00342
AFIX  43
H10   2    1.673548    1.172358    0.135459    11.00000   -1.20000
AFIX   0
C11   1    1.451959    1.260633    0.302309    11.00000    0.03100    0.03172 =
         0.02366    0.00169    0.00509   -0.00048
AFIX  43
H11   2    1.459698    1.332626    0.362209    11.00000   -1.20000
AFIX   0
C12   1    1.740867    1.394484    0.290590    11.00000    0.02952    0.03452 =
         0.03946    0.00235    0.00492   -0.00749
AFIX 137
H12A  2    1.838140    1.366523    0.258886    11.00000   -1.50000
H12B  2    1.779023    1.396335    0.365756    11.00000   -1.50000
H12C  2    1.708218    1.503564    0.271681    11.00000   -1.50000
AFIX   0
C13   1    0.830859    0.956845    0.374640    11.00000    0.02580    0.03591 =
         0.03272   -0.00763    0.00235    0.00386
C14   1    0.740790    0.876012    0.447011    11.00000    0.03985    0.05488 =
         0.04277   -0.00084    0.01437   -0.00245
AFIX 137
H14A  2    0.622944    0.825099    0.410193    11.00000   -1.50000
H14B  2    0.728513    0.958103    0.501048    11.00000   -1.50000
H14C  2    0.810483    0.790600    0.478350    11.00000   -1.50000
AFIX   0
H2N   2    1.068455    0.925392    0.191890    11.00000   -1.50000
HKLF 4
REM  bppy_1201__173_auto in P-1                     2025/05/30 23:10:35 078 KENX
REM wR2 = 0.1229, GooF = S = 1.091, Restrained GooF = 1.117 for all data
REM R1 = 0.0479 for 2834 Fo > 4sig(Fo) and 0.0642 for all 3677 data
REM 351 parameters refined using 1144 restraints
END
WGHT      0.0543      0.2198
REM Instructions for potential hydrogen bonds
HTAB C2 F6A_$1
HTAB C2 F6B_$1
HTAB C4 N4
HTAB C8 O1
HTAB C9 N4
HTAB C10 O1_$4
HTAB C11 F1A_$5
HTAB C11 F4A_$6
HTAB C11 F6A_$6
HTAB C11 F1B_$5
HTAB C11 F1C_$6
HTAB C12 F4B_$7
HTAB C12 F4C_$7
HTAB C12 F1A_$5
HTAB C12 F5B_$5
HTAB C12 F5C_$7
HTAB C14 F6A
HTAB C14 F1B
HTAB C14 F2B
HTAB C14 F6C
HTAB C14 F2A_$8
HTAB C14 F2B_$8
HTAB C14 F2C_$8
HTAB C14 F5A_$3
HTAB N2 F3B_$3
HTAB N2 F3C_$3
HTAB N2 N4
REM Highest difference peak  0.370,  deepest hole -0.350,  1-sigma level  0.060
Q1    1   0.2457  0.4958  0.4588  11.00000  0.05    0.31
Q2    1   0.2935  0.7104  0.3977  11.00000  0.05    0.30
Q3    1   0.2635  0.5605  0.3598  11.00000  0.05    0.29
Q4    1   0.1413  0.5448  0.2851  11.00000  0.05    0.27
Q5    1   0.9650  0.7978  0.0406  11.00000  0.05    0.26
Q6    1   0.1408  0.6368  0.4008  11.00000  0.05    0.24
Q7    1   0.9217  0.6727  0.0180  11.00000  0.05    0.23
Q8    1   1.8228  1.3389  0.3349  11.00000  0.05    0.23
Q9    1   1.3936  1.1439  0.3060  11.00000  0.05    0.22
Q10   1   0.6130  0.5797 -0.0358  11.00000  0.05    0.22
;
_shelx_res_checksum     26528
