# Supplementary material for: 4,4′-{[(2,2′-Bi­pyridine)-5,5′-dicarbon­yl]bis­(aza­nedi­yl)}bis­(1-methyl­pyridin-1-ium) bis­[hexa­fluorido­phosphate(V)] acetonitrile disolvate
Source: IUCrdata. 2025 Jun 12;10(Pt 6):x250517. doi: 10.1107/S2414314625005176 (PMC12230604; doi:10.1107/S2414314625005176)
Supplement: Supplementary file 2 [file x-10-x250517-Isup2.hkl]

data_I                                                                          
_shelx_title ' bppy_1201__173_auto in P-1                     2025/05/30 23:10:3
_shelx_refln_list_code          4                                               
_shelx_F_calc_maximum      155.37                                               
_exptl_crystal_F_000       406.00                                               
_reflns_d_resolution_high  0.7195                                               
                                                                                
loop_                                                                           
 _space_group_symop_operation_xyz                                               
 'x, y, z'                                                                      
 '-x, -y, -z'                                                                   
                                                                                
_cell_length_a     7.7661                                                       
_cell_length_b     8.1535                                                       
_cell_length_c    13.3262                                                       
_cell_angle_alpha  93.392                                                       
_cell_angle_beta  102.488                                                       
_cell_angle_gamma  95.435                                                       
                                                                                
_shelx_F_squared_multiplier     1.000                                           
                                                                                
loop_                                                                           
 _refln_index_h                                                                 
 _refln_index_k                                                                 
 _refln_index_l                                                                 
 _refln_F_squared_calc                                                          
 _refln_F_squared_meas                                                          
 _refln_F_squared_sigma                                                         
 _refln_observed_status                                                         
   1   0   0         79.36         86.75         3.92 o                         
   2   0   0       3729.42       3997.07        58.85 o                         
   3   0   0        385.11        430.62         8.64 o                         
   4   0   0        559.02        565.55        10.17 o                         
   5   0   0        105.31        102.54         3.94 o                         
   6   0   0        252.27        257.11         6.06 o                         
   7   0   0          4.66          4.88         1.35 o                         
   8   0   0         50.16         43.14         3.23 o                         
   9   0   0          2.23          0.22         1.97 o                         
 -10   1   0         16.67         19.77         5.54 o                         
  -9   1   0          0.64          2.04         1.66 o                         
  -8   1   0          5.00          3.30         2.39 o                         
  -7   1   0        310.27        311.62        11.33 o                         
  -6   1   0        245.86        247.83         6.84 o                         
  -5   1   0        768.48        730.09        18.87 o                         
  -4   1   0          5.38          5.43         2.06 o                         
  -3   1   0        637.50        617.72        14.63 o                         
  -2   1   0         21.01         16.17         1.35 o                         
  -1   1   0        538.80        582.96        14.49 o                         
   0   1   0        530.70        588.41        14.25 o                         
   1   1   0       2224.29       2358.45        40.55 o                         
   2   1   0        198.47        249.39         6.48 o                         
   3   1   0         21.84         26.67         1.87 o                         
   4   1   0         27.87         17.57         1.60 o                         
   5   1   0         60.20         60.35         3.44 o                         
   6   1   0        183.89        167.97         5.59 o                         
   7   1   0         72.78         70.18         4.15 o                         
   8   1   0          4.40          3.23         1.41 o                         
   9   1   0         15.42         13.09         4.24 o                         
  -9   2   0         33.29         32.51         5.05 o                         
  -8   2   0         66.59         62.08         6.99 o                         
  -7   2   0        110.46        102.79         6.00 o                         
  -6   2   0        605.08        578.68        15.62 o                         
  -5   2   0         81.18         85.28         5.16 o                         
  -4   2   0          9.78          9.24         1.53 o                         
  -3   2   0        650.12        637.91        12.28 o                         
  -2   2   0       1198.05       1204.03        23.84 o                         
  -1   2   0       1358.18       1353.11        25.45 o                         
   0   2   0         81.68         82.07         7.85 o                         
   1   2   0        476.83        518.60        11.62 o                         
   2   2   0         71.85         76.13         2.93 o                         
   3   2   0        213.28        292.03         7.10 o                         
   4   2   0        346.06        321.41         8.24 o                         
   5   2   0        750.67        734.61        17.02 o                         
   6   2   0         46.57         58.38         3.91 o                         
   7   2   0        119.09        110.33         6.08 o                         
   8   2   0         60.10         58.06         7.63 o                         
   9   2   0          1.81          4.36         2.93 o                         
  -9   3   0          1.95          5.03         4.14 o                         
  -8   3   0        356.14        371.66        18.28 o                         
  -7   3   0         35.42         28.69         4.93 o                         
  -6   3   0        116.93         99.41         9.69 o                         
  -5   3   0         20.62         19.23         1.96 o                         
  -4   3   0        297.60        298.91         7.88 o                         
  -3   3   0          8.52         13.63         2.27 o                         
  -2   3   0          3.11          0.25         1.04 o                         
  -1   3   0          3.15          6.57         1.44 o                         
   0   3   0        880.35        896.53        22.26 o                         
   1   3   0        419.82        404.78         8.40 o                         
   2   3   0       1089.22       1199.23        22.30 o                         
   3   3   0         17.07         14.37         1.73 o                         
   4   3   0         23.67         25.71         3.22 o                         
   5   3   0        181.74        167.55         7.67 o                         
   6   3   0         21.10         21.70         3.01 o                         
   7   3   0        322.23        359.69        12.10 o                         
   8   3   0         65.61         87.58        14.80 o                         
  -9   4   0          4.56          2.07         5.80 o                         
  -8   4   0          6.43          8.89         6.22 o                         
  -7   4   0         44.75         28.25        20.85 o                         
  -6   4   0         23.03         23.10         2.79 o                         
  -5   4   0         28.84         26.50         2.38 o                         
  -4   4   0         28.45         27.13         3.36 o                         
  -3   4   0         88.55         73.19         6.45 o                         
  -2   4   0         25.03         28.17         2.61 o                         
  -1   4   0         82.82         83.29         4.30 o                         
   0   4   0       1390.35       1349.21        22.50 o                         
   1   4   0         75.01         80.63         3.67 o                         
   2   4   0       1529.76       1553.46        33.52 o                         
   3   4   0          0.46          1.50         1.24 o                         
   4   4   0         42.84         36.45         2.72 o                         
   5   4   0        141.71        134.19         5.56 o                         
   6   4   0         34.26         43.11         3.85 o                         
   7   4   0        107.74        119.28         7.95 o                         
   8   4   0         29.22         42.52        10.75 o                         
  -8   5   0         11.16         19.09        10.18 o                         
  -7   5   0          9.08          4.91         1.68 o                         
  -6   5   0         29.83         33.52         3.61 o                         
  -5   5   0        326.05        355.80        13.11 o                         
  -4   5   0        192.89        200.04         6.40 o                         
  -3   5   0         85.02         68.99         4.48 o                         
  -2   5   0          0.07          0.05         0.87 o                         
  -1   5   0       2183.95       2194.38        38.72 o                         
   0   5   0        306.52        289.81         8.88 o                         
   1   5   0       1417.31       1449.68        28.69 o                         
   2   5   0        491.50        447.39        13.95 o                         
   3   5   0          1.79          1.45         1.52 o                         
   4   5   0        202.19        202.46         6.76 o                         
   5   5   0        148.92        109.93         5.47 o                         
   6   5   0        165.54        183.70        13.36 o                         
   7   5   0         57.46         38.81        11.73 o                         
   8   5   0         33.83         36.31        11.33 o                         
  -7   6   0          1.96         -1.41         2.02 o                         
  -6   6   0         39.41         39.53         3.06 o                         
  -5   6   0         29.00         27.55         3.13 o                         
  -4   6   0         28.55         24.38         3.02 o                         
  -3   6   0        183.42        164.89         7.47 o                         
  -2   6   0         89.74         80.05         4.65 o                         
  -1   6   0        152.28        149.82         5.99 o                         
   0   6   0        249.90        242.87         7.86 o                         
   1   6   0        649.80        677.34        15.07 o                         
   2   6   0         52.59         52.12         3.84 o                         
   3   6   0          1.08          1.65         1.13 o                         
   4   6   0          8.89          7.15         1.73 o                         
   5   6   0         23.14         21.14         2.65 o                         
   6   6   0         51.01         54.58         4.34 o                         
   7   6   0         85.44        114.63        21.49 o                         
  -7   7   0         60.94         76.50        17.73 o                         
  -6   7   0          4.26          1.28         1.69 o                         
  -5   7   0        150.31        151.88        10.73 o                         
  -4   7   0         77.96         70.07         5.55 o                         
  -3   7   0          0.02          0.55         1.68 o                         
  -2   7   0         80.08         74.70         5.30 o                         
  -1   7   0          0.28          1.66         1.21 o                         
   0   7   0          4.04          6.55         1.65 o                         
   1   7   0         59.28         54.38         5.71 o                         
   2   7   0        455.91        462.81        14.59 o                         
   3   7   0         27.97         26.35         3.24 o                         
   4   7   0          3.27          0.53         1.43 o                         
   5   7   0          4.02          3.21         2.57 o                         
   6   7   0         16.68         37.27        13.42 o                         
  -6   8   0          0.72          2.69         3.01 o                         
  -5   8   0          7.71          9.91         2.37 o                         
  -4   8   0          7.24          7.63         2.56 o                         
  -3   8   0        101.77         84.84         6.76 o                         
  -2   8   0          0.19          0.39         1.72 o                         
  -1   8   0          7.09          9.64         2.70 o                         
   0   8   0         30.10         33.66         4.44 o                         
   1   8   0         45.35         33.28         5.38 o                         
   2   8   0         73.20         74.63        11.34 o                         
   3   8   0         15.71         10.18         3.33 o                         
   4   8   0         13.22         19.38         3.70 o                         
  -5   9   0          0.31         -2.67         4.98 o                         
  -4   9   0         50.04         48.24         5.25 o                         
  -3   9   0         17.03          9.60         3.20 o                         
  -2   9   0          1.67          0.22         2.06 o                         
  -1   9   0         18.69         27.21         6.88 o                         
   0   9   0        123.42        141.60        10.93 o                         
   1   9   0          0.03          1.28         2.95 o                         
   2   9   0         19.52         18.49         5.16 o                         
   3   9   0          0.56          0.21         2.96 o                         
  -4  10   0         35.88         28.20        10.96 o                         
  -3  10   0          4.08          3.13         2.34 o                         
  -2  10   0          4.63          5.66         3.18 o                         
  -1  10   0         38.03         40.32         9.84 o                         
   0  10   0        377.91        429.36        23.45 o                         
   1  10   0         69.14         74.17        16.28 o                         
   2  10   0         41.42         34.48         9.87 o                         
  -1 -10   1          3.54          5.49         4.07 o                         
   0 -10   1         11.52          3.93         3.14 o                         
   1 -10   1         55.23         58.29         8.16 o                         
   2 -10   1         51.42         68.51         7.57 o                         
   3 -10   1         10.39          9.80         3.24 o                         
   4 -10   1         51.60         48.08         8.49 o                         
  -3  -9   1         93.92        130.55        17.48 o                         
  -2  -9   1          8.94         11.93         4.64 o                         
  -1  -9   1        437.15        414.41        19.12 o                         
   0  -9   1         17.49         22.79         4.04 o                         
   1  -9   1          0.58          0.23         1.76 o                         
   2  -9   1          6.93          8.37         2.44 o                         
   3  -9   1         31.22         28.38         4.37 o                         
   4  -9   1          0.05         -1.92         1.92 o                         
   5  -9   1          4.08          4.98         3.04 o                         
  -4  -8   1          6.44         13.08         3.69 o                         
  -3  -8   1          0.06          0.11         1.46 o                         
  -2  -8   1          5.57          5.62         2.08 o                         
  -1  -8   1        126.07        131.09         6.39 o                         
   0  -8   1         52.19         48.65         4.35 o                         
   1  -8   1          2.13          0.80         1.94 o                         
   2  -8   1          0.09         -0.34         1.45 o                         
   3  -8   1          6.16          9.17         2.90 o                         
   4  -8   1         34.85         31.58         5.41 o                         
   5  -8   1          2.77          4.32         1.79 o                         
   6  -8   1         66.09         85.10         7.17 o                         
  -6  -7   1         13.03         12.55         7.81 o                         
  -5  -7   1         15.19         16.69         2.92 o                         
  -4  -7   1          4.55         10.19         2.34 o                         
  -3  -7   1          3.79          2.82         1.59 o                         
  -2  -7   1         56.29         51.84         4.22 o                         
  -1  -7   1         10.75         11.89         2.11 o                         
   0  -7   1         59.32         63.43         4.31 o                         
   1  -7   1         44.68         41.97         4.33 o                         
   2  -7   1        148.80        158.98         7.12 o                         
   3  -7   1          0.01          1.27         1.88 o                         
   4  -7   1          0.11          0.94         1.62 o                         
   5  -7   1        171.14        184.33        11.58 o                         
   6  -7   1          6.48          1.37         1.88 o                         
   7  -7   1         86.01         82.49         8.08 o                         
  -7  -6   1         45.75         47.77        13.77 o                         
  -6  -6   1          5.35          4.53         1.88 o                         
  -5  -6   1         14.33          8.94         1.99 o                         
  -4  -6   1         48.10         42.47         3.81 o                         
  -3  -6   1          0.13          0.41         1.15 o                         
  -2  -6   1         27.76         29.38         2.63 o                         
  -1  -6   1        197.58        203.75        10.38 o                         
   0  -6   1        554.18        573.56        18.84 o                         
   1  -6   1          0.12          0.36         1.41 o                         
   2  -6   1        188.07        175.97         7.04 o                         
   3  -6   1        249.14        246.74        10.97 o                         
   4  -6   1        219.88        241.87        10.83 o                         
   5  -6   1        178.92        192.50        10.93 o                         
   6  -6   1          1.12          3.90         1.81 o                         
   7  -6   1         49.26         46.21         5.68 o                         
  -8  -5   1         35.23         27.08        10.52 o                         
  -7  -5   1          7.32          6.91         2.81 o                         
  -6  -5   1         50.10         49.96         4.29 o                         
  -5  -5   1          1.95          1.94         1.41 o                         
  -4  -5   1          0.37         -0.61         1.64 o                         
  -3  -5   1         92.07         77.67         6.70 o                         
  -2  -5   1          0.01         -0.79         1.53 o                         
  -1  -5   1        283.20        267.85         9.94 o                         
   0  -5   1        578.35        611.43        15.50 o                         
   1  -5   1        178.98        193.15         9.40 o                         
   2  -5   1         22.09         14.56         2.64 o                         
   3  -5   1         54.52         50.65         4.37 o                         
   4  -5   1        210.00        230.49        10.86 o                         
   5  -5   1        121.37        122.17         6.90 o                         
   6  -5   1        399.75        421.59        13.06 o                         
   7  -5   1         10.83          7.37         2.46 o                         
   8  -5   1          0.29          1.91         2.73 o                         
  -8  -4   1         65.66         83.49        15.10 o                         
  -7  -4   1         30.70         34.24         4.27 o                         
  -6  -4   1       1074.45       1021.35        22.70 o                         
  -5  -4   1          0.84          0.18         1.38 o                         
  -4  -4   1        290.16        263.68         9.45 o                         
  -3  -4   1          8.13         -0.87         2.58 o                         
  -2  -4   1        933.58        926.68        21.80 o                         
  -1  -4   1       3445.48       3423.88        62.47 o                         
   0  -4   1        110.97        112.90         4.66 o                         
   1  -4   1        200.58        257.46        11.84 o                         
   2  -4   1        125.31        145.32         7.10 o                         
   3  -4   1       1229.76       1269.01        35.14 o                         
   4  -4   1        357.68        364.98        12.23 o                         
   5  -4   1          6.35          6.92         1.49 o                         
   6  -4   1          0.36         -1.01         2.10 o                         
   7  -4   1         45.60         46.73        17.30 o                         
   8  -4   1         87.09        102.04        15.81 o                         
  -8  -3   1         10.94         10.93         2.80 o                         
  -7  -3   1        140.77        163.69         9.78 o                         
  -6  -3   1        101.79        109.87         5.97 o                         
  -5  -3   1        139.75        144.43         8.20 o                         
  -4  -3   1         37.33         41.04         2.89 o                         
  -3  -3   1         71.16         78.14         2.83 o                         
  -2  -3   1         91.17        101.30         4.19 o                         
  -1  -3   1          0.63          2.39         1.10 o                         
   0  -3   1       2345.89       2311.83        43.24 o                         
   1  -3   1         27.73         25.97         2.36 o                         
   2  -3   1       2055.13       2066.35        73.79 o                         
   3  -3   1         15.52         34.50         3.20 o                         
   4  -3   1        415.40        418.70         9.59 o                         
   5  -3   1        293.97        335.14         9.98 o                         
   6  -3   1         11.43          9.30         2.68 o                         
   7  -3   1         62.13         65.26        14.72 o                         
   8  -3   1        105.81         80.29        13.60 o                         
   9  -3   1         18.68         18.71         6.93 o                         
  -8  -2   1          7.24          8.64         3.41 o                         
  -7  -2   1         41.60         45.37         3.43 o                         
  -6  -2   1         24.59         25.35         2.89 o                         
  -5  -2   1         63.06         55.83         3.38 o                         
  -4  -2   1        116.42        115.27         4.39 o                         
  -3  -2   1       3676.70       3833.39        48.00 o                         
  -2  -2   1         75.50         75.49         2.53 o                         
  -1  -2   1       1633.02       1607.36        29.18 o                         
   0  -2   1       1121.43       1141.38        38.70 o                         
   1  -2   1      15121.75      15652.88       315.00 o                         
   2  -2   1        417.08        389.36        10.08 o                         
   3  -2   1        132.12        135.25         4.46 o                         
   4  -2   1        339.03        327.68        12.27 o                         
   5  -2   1        239.70        224.21         7.87 o                         
   6  -2   1        274.24        257.73         9.00 o                         
   7  -2   1          0.70          0.87         2.56 o                         
   8  -2   1        126.63        116.86         9.80 o                         
   9  -2   1         74.99         79.59        10.96 o                         
  -9  -1   1         11.31          8.64         2.51 o                         
  -8  -1   1         17.09         17.58         3.37 o                         
  -7  -1   1        225.17        236.19         7.62 o                         
  -6  -1   1        488.42        520.87        10.65 o                         
  -5  -1   1         43.51         38.27         2.74 o                         
  -4  -1   1         41.42         23.14         2.31 o                         
  -3  -1   1       1511.34       1522.46        22.83 o                         
  -2  -1   1         31.66         24.71         1.26 o                         
  -1  -1   1       7840.12       7434.60       149.34 o                         
   0  -1   1         31.48         27.76         1.97 o                         
   1  -1   1        580.45        706.51        17.32 o                         
   2  -1   1       1561.56       1620.76        29.55 o                         
   3  -1   1          0.45          0.40         0.51 o                         
   4  -1   1         25.40         25.76         2.21 o                         
   5  -1   1         27.08         22.48         1.85 o                         
   6  -1   1        592.31        553.53        12.52 o                         
   7  -1   1         42.73         47.78         4.32 o                         
   8  -1   1        361.74        349.07        21.97 o                         
   9  -1   1          0.36          2.33         3.43 o                         
  -9   0   1          2.90          4.32         2.11 o                         
  -8   0   1         44.74         40.78         3.43 o                         
  -7   0   1        440.77        407.14         9.61 o                         
  -6   0   1          0.64          1.05         0.76 o                         
  -5   0   1          9.51          9.54         2.42 o                         
  -4   0   1        236.57        284.62         8.11 o                         
  -3   0   1        114.72        134.27         3.80 o                         
  -2   0   1       1656.36       1593.95        22.07 o                         
  -1   0   1       2109.32       2013.48        58.81 o                         
   1   0   1       3263.73       3505.31       101.80 o                         
   2   0   1        349.36        411.13        10.23 o                         
   3   0   1          0.41          0.29         0.50 o                         
   4   0   1       1186.82       1232.43        19.98 o                         
   5   0   1        179.78        193.07         5.44 o                         
   6   0   1          3.98          3.56         1.05 o                         
   7   0   1          3.86          4.78         1.67 o                         
   8   0   1          1.10          2.12         1.28 o                         
   9   0   1          1.63         -1.00         2.46 o                         
  10   0   1          0.84          1.03         3.31 o                         
 -10   1   1         10.45         12.63         4.92 o                         
  -9   1   1         42.11         44.50         5.49 o                         
  -8   1   1          1.11          0.85         1.56 o                         
  -7   1   1        926.87        922.50        31.11 o                         
  -6   1   1          0.07          2.34         1.02 o                         
  -5   1   1        583.15        573.37        15.53 o                         
  -4   1   1        263.00        296.38         7.78 o                         
  -3   1   1        608.16        626.28        14.71 o                         
  -2   1   1       2655.15       2795.72        59.97 o                         
  -1   1   1       6410.14       5772.77        96.07 o                         
   0   1   1       1887.70       1812.10        39.68 o                         
   1   1   1        971.62        914.03        23.55 o                         
   2   1   1        351.62        326.84         7.05 o                         
   3   1   1          4.74          0.41         0.53 o                         
   4   1   1        174.12        163.17         7.41 o                         
   5   1   1         25.24         23.87         2.33 o                         
   6   1   1          0.96          1.73         1.16 o                         
   7   1   1        208.71        196.81         7.91 o                         
   8   1   1          8.80         11.98         3.71 o                         
   9   1   1          2.93          4.70         3.51 o                         
 -10   2   1         15.50         16.61         5.86 o                         
  -9   2   1         44.93         43.55         5.94 o                         
  -8   2   1        101.94        104.57         6.95 o                         
  -7   2   1        289.96        261.07         7.85 o                         
  -6   2   1        121.49        113.96         5.80 o                         
  -5   2   1        160.12        150.69         8.94 o                         
  -4   2   1         80.21        103.14         8.16 o                         
  -3   2   1        239.84        207.54         7.12 o                         
  -2   2   1       1110.51       1218.10        27.80 o                         
  -1   2   1       4814.53       4945.33        59.53 o                         
   0   2   1        766.86        867.02        18.43 o                         
   1   2   1       1487.09       1465.46        22.17 o                         
   2   2   1        335.40        376.11         8.06 o                         
   3   2   1         59.44         49.54         2.49 o                         
   4   2   1        241.23        239.37         6.83 o                         
   5   2   1         64.87         60.65         3.83 o                         
   6   2   1        152.84        142.29         9.39 o                         
   7   2   1        223.10        217.07        10.99 o                         
   8   2   1          3.92          1.81         2.15 o                         
   9   2   1          0.22         -0.94         2.64 o                         
  -9   3   1          5.16          8.24         5.33 o                         
  -8   3   1         51.90         54.06         5.19 o                         
  -7   3   1         52.04         48.58         4.38 o                         
  -6   3   1         92.55         93.11         7.06 o                         
  -5   3   1        240.20        239.89         6.61 o                         
  -4   3   1        275.66        292.67         9.13 o                         
  -3   3   1        290.60        234.57         7.65 o                         
  -2   3   1        494.58        455.83        10.26 o                         
  -1   3   1        728.93        674.91        12.46 o                         
   0   3   1        416.45        414.45         9.94 o                         
   1   3   1        334.30        324.17         7.60 o                         
   2   3   1       1323.29       1384.93        20.35 o                         
   3   3   1         71.12         74.76         4.38 o                         
   4   3   1         16.22          8.59         1.53 o                         
   5   3   1        175.49        172.59         7.83 o                         
   6   3   1         99.23        107.83         6.20 o                         
   7   3   1         11.83         14.90         2.62 o                         
   8   3   1         73.52         78.28         7.50 o                         
  -9   4   1         42.31         54.04        11.73 o                         
  -8   4   1          0.01          3.79         3.11 o                         
  -7   4   1         11.82          9.13         1.50 o                         
  -6   4   1         33.97         30.05         3.23 o                         
  -5   4   1         74.46         72.32         3.11 o                         
  -4   4   1         93.29        107.79         4.96 o                         
  -3   4   1        100.03         93.56         6.97 o                         
  -2   4   1        476.70        496.20        11.06 o                         
  -1   4   1         33.55         38.66         3.06 o                         
   0   4   1        949.42        967.19        19.66 o                         
   1   4   1        276.86        292.14         9.28 o                         
   2   4   1        277.57        269.30         8.98 o                         
   3   4   1          1.92          0.99         1.11 o                         
   4   4   1        140.47        127.70         6.71 o                         
   5   4   1        134.36        145.19         5.80 o                         
   6   4   1          2.31          4.38         2.30 o                         
   7   4   1        149.88        170.82        12.06 o                         
   8   4   1          0.07         -0.55         2.64 o                         
  -8   5   1          8.20         14.90         4.46 o                         
  -7   5   1         13.01         13.62         3.24 o                         
  -6   5   1         14.78         14.69         1.62 o                         
  -5   5   1         13.35         13.12         1.71 o                         
  -4   5   1          3.13          4.60         1.10 o                         
  -3   5   1         12.19         11.88         2.21 o                         
  -2   5   1         29.73         26.58         2.94 o                         
  -1   5   1         25.04         33.95         3.71 o                         
   0   5   1       1086.68       1050.78        18.69 o                         
   1   5   1        117.75         95.20         6.35 o                         
   2   5   1        370.34        357.07        13.91 o                         
   3   5   1        129.71        129.25         5.39 o                         
   4   5   1        108.85         99.11         4.99 o                         
   5   5   1        110.03         97.73         8.55 o                         
   6   5   1        137.92        133.65         6.35 o                         
   7   5   1         90.64         91.60         9.71 o                         
   8   5   1          0.04         -2.96         6.16 o                         
  -8   6   1         53.88         50.13        13.77 o                         
  -7   6   1          5.32          3.43         1.64 o                         
  -6   6   1        321.94        350.71        10.79 o                         
  -5   6   1        458.62        463.90        20.89 o                         
  -4   6   1        133.05        127.58         5.95 o                         
  -3   6   1        664.34        626.56        16.09 o                         
  -2   6   1         30.14         30.51         2.65 o                         
  -1   6   1        232.82        224.61         7.40 o                         
   0   6   1         80.59         87.96         5.99 o                         
   1   6   1        688.90        693.25        17.11 o                         
   2   6   1         92.15        105.35         5.54 o                         
   3   6   1        185.58        185.04         9.01 o                         
   4   6   1         29.35         27.34         2.88 o                         
   5   6   1          3.97          1.43         1.49 o                         
   6   6   1          3.52          2.02         2.14 o                         
   7   6   1          0.04          3.70         8.46 o                         
  -7   7   1         14.41         25.34        14.59 o                         
  -6   7   1         83.02         86.55        12.74 o                         
  -5   7   1         92.41         83.37         5.20 o                         
  -4   7   1        344.39        359.49        12.97 o                         
  -3   7   1         57.79         61.25         5.37 o                         
  -2   7   1        217.92        215.53         8.91 o                         
  -1   7   1         28.29         25.33         2.67 o                         
   0   7   1          5.56          3.60         1.55 o                         
   1   7   1        122.35        117.72         7.11 o                         
   2   7   1        319.46        348.53        12.42 o                         
   3   7   1          0.60          0.49         1.45 o                         
   4   7   1         47.20         49.05         6.97 o                         
   5   7   1         40.56         38.24         4.74 o                         
  -6   8   1         52.98         57.87         8.15 o                         
  -5   8   1         79.86         87.66         5.73 o                         
  -4   8   1         28.82         26.77         3.73 o                         
  -3   8   1         17.41         13.57         3.11 o                         
  -2   8   1          8.76         11.02         2.61 o                         
  -1   8   1          4.77          5.68         2.17 o                         
   0   8   1        171.30        175.17         9.36 o                         
   1   8   1        398.64        404.08        17.92 o                         
   2   8   1         26.45         17.70         4.89 o                         
   3   8   1          0.72          0.92         2.37 o                         
   4   8   1         22.64         21.10         3.82 o                         
  -5   9   1        112.01        137.83        19.74 o                         
  -4   9   1          0.24         -1.02         1.76 o                         
  -3   9   1          4.24          4.75         2.74 o                         
  -2   9   1          4.96          4.58         2.47 o                         
  -1   9   1          0.05         -2.48         2.93 o                         
   0   9   1         22.82         23.46         4.64 o                         
   1   9   1         60.98         50.43         7.19 o                         
   2   9   1         71.41         76.38         9.18 o                         
   3   9   1         10.67          9.22         4.14 o                         
  -4  10   1         25.89         22.35        10.33 o                         
  -3  10   1         62.62         60.20        14.72 o                         
  -2  10   1          5.91          7.56         3.39 o                         
  -1  10   1        155.52        152.59        11.73 o                         
   0  10   1         18.60         13.10         4.90 o                         
   1  10   1         55.49         57.90        12.43 o                         
   2  10   1          4.83          4.83         7.13 o                         
  -1 -10   2         61.18         59.09         8.58 o                         
   0 -10   2         97.05        102.21        11.46 o                         
   1 -10   2         81.83         95.20         9.02 o                         
   2 -10   2          4.04          5.28         2.07 o                         
   3 -10   2         35.90         28.15         5.30 o                         
   4 -10   2         30.73         26.24         5.14 o                         
  -3  -9   2          3.45         13.66         5.63 o                         
  -2  -9   2        276.48        279.99        17.58 o                         
  -1  -9   2        174.41        174.96        10.58 o                         
   0  -9   2        205.34        211.13        11.71 o                         
   1  -9   2          6.71          6.76         2.68 o                         
   2  -9   2          4.48          2.21         1.95 o                         
   3  -9   2         27.68         30.13         4.89 o                         
   4  -9   2          9.76          4.95         2.79 o                         
   5  -9   2         17.68         10.41         4.86 o                         
  -4  -8   2          7.66          6.41         2.20 o                         
  -3  -8   2          5.43          5.32         1.94 o                         
  -2  -8   2          5.99          7.43         2.17 o                         
  -1  -8   2          7.87          3.15         1.75 o                         
   0  -8   2          8.51          6.91         1.97 o                         
   1  -8   2          0.02          0.23         1.87 o                         
   2  -8   2          6.72         10.59         3.34 o                         
   3  -8   2          0.10          1.26         1.73 o                         
   4  -8   2        106.65         94.17         8.16 o                         
   5  -8   2          9.37         11.47         3.09 o                         
   6  -8   2         61.99         52.68         9.82 o                         
  -6  -7   2         44.08         71.75        18.15 o                         
  -5  -7   2         14.23         14.81         3.13 o                         
  -4  -7   2        166.39        158.45         6.84 o                         
  -3  -7   2         80.95         78.38         5.38 o                         
  -2  -7   2         32.71         30.40         3.28 o                         
  -1  -7   2        248.83        235.00         8.71 o                         
   0  -7   2         30.38         23.89         3.01 o                         
   1  -7   2         66.29         54.22         4.99 o                         
   2  -7   2        133.47        124.50         6.37 o                         
   3  -7   2         27.83         27.54         4.38 o                         
   4  -7   2         20.35         16.25         3.66 o                         
   5  -7   2         38.52         40.71         5.50 o                         
   6  -7   2        177.92        178.62         8.61 o                         
   7  -7   2         39.98         43.90         6.07 o                         
  -8  -6   2         10.12         37.67        11.99 o                         
  -7  -6   2          9.79         -3.66         4.83 o                         
  -6  -6   2          1.35         -0.92         2.33 o                         
  -5  -6   2        154.62        158.25         7.39 o                         
  -4  -6   2          4.40          1.46         0.97 o                         
  -3  -6   2         23.01         20.95         3.27 o                         
  -2  -6   2        288.26        280.87        11.01 o                         
  -1  -6   2        359.72        361.92        12.24 o                         
   0  -6   2       1063.15       1039.46        18.47 o                         
   1  -6   2        140.54        141.14        11.49 o                         
   2  -6   2          3.78          3.33         1.52 o                         
   3  -6   2        255.29        237.22         9.47 o                         
   4  -6   2         22.11         17.59         3.44 o                         
   5  -6   2        141.38        169.00        12.38 o                         
   6  -6   2         24.28         24.17         3.59 o                         
   7  -6   2          3.64          3.46         2.69 o                         
  -8  -5   2         15.01         14.88         7.86 o                         
  -7  -5   2         88.97         95.61        10.45 o                         
  -6  -5   2         28.80         33.18         3.78 o                         
  -5  -5   2          5.96          7.48         2.60 o                         
  -4  -5   2         11.09         12.94         2.09 o                         
  -3  -5   2         99.65         98.59         5.85 o                         
  -2  -5   2        511.35        508.44        32.95 o                         
  -1  -5   2       1384.38       1383.94        33.84 o                         
   0  -5   2       2191.11       2176.31        39.14 o                         
   1  -5   2         15.73         16.54         3.94 o                         
   2  -5   2        358.87        349.79        11.74 o                         
   3  -5   2        134.10        125.25         7.15 o                         
   4  -5   2        101.50        106.88         6.70 o                         
   5  -5   2         31.00         31.32         2.73 o                         
   6  -5   2        110.37        116.17         7.92 o                         
   7  -5   2         47.32         46.91         4.32 o                         
   8  -5   2         14.07         18.62         4.88 o                         
  -8  -4   2         72.20         77.54        14.16 o                         
  -7  -4   2         55.61         54.25         5.60 o                         
  -6  -4   2         64.32         70.72         4.46 o                         
  -5  -4   2         58.17         53.65         4.06 o                         
  -4  -4   2        135.73        139.65         6.26 o                         
  -3  -4   2         31.73          2.50         9.61 o                         
  -2  -4   2       1070.29       1139.58        24.23 o                         
  -1  -4   2       1825.21       1793.14        42.78 o                         
   0  -4   2          6.81          8.51         2.10 o                         
   1  -4   2        104.26        112.89         6.02 o                         
   2  -4   2        176.94        184.33         7.64 o                         
   3  -4   2         16.02         -0.67        16.68 o                         
   4  -4   2        240.48        264.93         8.07 o                         
   5  -4   2         19.58         22.25         2.34 o                         
   6  -4   2         34.38         37.40         5.24 o                         
   7  -4   2         29.49         30.86         4.26 o                         
   8  -4   2         33.53         53.33        10.59 o                         
  -8  -3   2         46.80         66.06         8.47 o                         
  -7  -3   2         12.91         11.67         2.19 o                         
  -6  -3   2        237.25        246.86         9.14 o                         
  -5  -3   2          1.61          4.12         1.28 o                         
  -4  -3   2          8.09          6.77         1.36 o                         
  -3  -3   2        132.27        121.56         3.99 o                         
  -2  -3   2          3.24          2.37         0.76 o                         
  -1  -3   2       1482.83       1466.52        28.51 o                         
   0  -3   2         87.45         90.41         5.71 o                         
   1  -3   2        363.74        304.85         8.06 o                         
   2  -3   2        130.81        126.54         5.43 o                         
   3  -3   2        108.15         87.51         5.02 o                         
   4  -3   2        149.51        106.26        22.59 o                         
   5  -3   2        195.25        229.96         7.31 o                         
   6  -3   2        198.86        177.70         7.99 o                         
   7  -3   2         25.83         19.69         3.56 o                         
   8  -3   2        126.59        129.59        17.98 o                         
   9  -3   2         65.13         49.93         9.99 o                         
  -8  -2   2          1.73          1.38         1.81 o                         
  -7  -2   2        458.24        517.92        15.23 o                         
  -6  -2   2         91.87         89.28         4.33 o                         
  -5  -2   2        135.74        140.00         5.14 o                         
  -4  -2   2        231.05        216.20         7.10 o                         
  -3  -2   2        405.81        452.28        10.51 o                         
  -2  -2   2        218.57        204.65         4.82 o                         
  -1  -2   2        140.83        141.63         4.65 o                         
   0  -2   2        416.82        437.25        10.50 o                         
   1  -2   2      24139.12      23406.78       465.86 o                         
   2  -2   2         18.12         12.43         1.63 o                         
   3  -2   2          0.27          0.90         1.09 o                         
   4  -2   2         64.37         55.42         3.66 o                         
   5  -2   2          5.34          5.63         1.23 o                         
   6  -2   2         20.80         25.01         2.61 o                         
   7  -2   2        309.37        320.44        12.76 o                         
   8  -2   2         30.14         29.31         4.18 o                         
   9  -2   2          1.48          1.43         3.78 o                         
  -9  -1   2          3.75          1.59         1.62 o                         
  -8  -1   2         19.04         23.17         3.94 o                         
  -7  -1   2         43.85         38.75         3.34 o                         
  -6  -1   2          6.32          5.04         1.25 o                         
  -5  -1   2          0.01         -0.74         0.74 o                         
  -4  -1   2        119.81        132.56         4.42 o                         
  -3  -1   2        127.88        106.64         3.27 o                         
  -2  -1   2         81.64         71.09         2.48 o                         
  -1  -1   2       2464.45       2545.51        76.90 o                         
   0  -1   2        202.11        186.62         8.92 o                         
   1  -1   2        547.95        547.03        11.12 o                         
   2  -1   2       2293.54       2367.15        36.20 o                         
   3  -1   2        140.49        147.44         4.74 o                         
   4  -1   2       1228.11       1195.54        25.33 o                         
   5  -1   2        450.36        440.09        10.15 o                         
   6  -1   2        114.97        107.07         4.43 o                         
   7  -1   2        275.52        251.70        28.74 o                         
   8  -1   2         26.41         22.07         5.23 o                         
   9  -1   2          1.56          1.20         2.97 o                         
  -9   0   2          0.49          3.23         1.85 o                         
  -8   0   2        143.06        123.71         8.21 o                         
  -7   0   2         38.65         36.47         3.13 o                         
  -6   0   2        453.82        423.75         8.08 o                         
  -5   0   2         25.55         30.73         2.67 o                         
  -4   0   2         29.85         33.19         2.81 o                         
  -3   0   2          0.20          1.42         0.53 o                         
  -2   0   2         42.64         28.66         1.53 o                         
  -1   0   2        268.57        300.60         6.06 o                         
   0   0   2         37.71         44.93         3.39 o                         
   1   0   2       3410.10       3630.78       106.17 o                         
   2   0   2        482.93        459.30        11.53 o                         
   3   0   2        367.41        395.47         9.33 o                         
   4   0   2       1008.58       1065.05        18.08 o                         
   5   0   2        220.88        219.24         5.67 o                         
   6   0   2       1152.37       1094.50        20.10 o                         
   7   0   2         33.82         36.06         3.42 o                         
   8   0   2         77.13         62.15         4.84 o                         
   9   0   2         12.24          7.42         3.57 o                         
  -9   1   2         11.32          7.03         2.62 o                         
  -8   1   2          9.58          9.78         2.20 o                         
  -7   1   2        233.34        214.29         8.33 o                         
  -6   1   2        226.19        229.85         7.15 o                         
  -5   1   2          3.65          1.11         1.03 o                         
  -4   1   2        442.49        479.22        13.82 o                         
  -3   1   2        242.40        222.05         6.09 o                         
  -2   1   2       1078.47       1142.13        21.36 o                         
  -1   1   2       6731.02       6881.31       198.36 o                         
   0   1   2       2342.17       2558.04        55.27 o                         
   1   1   2       2350.96       2423.96        42.86 o                         
   2   1   2         52.69         49.37         3.12 o                         
   3   1   2       1478.21       1563.48        24.55 o                         
   4   1   2        197.95        201.29         6.39 o                         
   5   1   2         91.12         77.15         4.01 o                         
   6   1   2         46.70         35.11         2.80 o                         
   7   1   2         36.83         33.43         3.51 o                         
   8   1   2         23.15         15.89         3.24 o                         
   9   1   2          2.01         -1.01         2.97 o                         
 -10   2   2         49.69         53.10         8.67 o                         
  -9   2   2         50.13         56.12         6.47 o                         
  -8   2   2         89.45         84.96         6.31 o                         
  -7   2   2         82.57         66.67         4.86 o                         
  -6   2   2         31.10         31.81         2.65 o                         
  -5   2   2        888.47        926.85        14.03 o                         
  -4   2   2          3.88          3.24         1.41 o                         
  -3   2   2          9.20          6.63         1.40 o                         
  -2   2   2        109.02         87.28         4.92 o                         
  -1   2   2        114.40        104.65         3.00 o                         
   0   2   2          0.21         -0.06         0.68 o                         
   1   2   2        419.09        432.18        11.51 o                         
   2   2   2        639.67        545.09        11.48 o                         
   3   2   2          0.01          4.27         1.68 o                         
   4   2   2         42.41         45.44         4.08 o                         
   5   2   2         25.19         26.90         2.76 o                         
   6   2   2          0.32          0.18         1.64 o                         
   7   2   2         17.32         18.79         3.39 o                         
   8   2   2          0.03         -1.23         2.12 o                         
   9   2   2         21.45         30.45         6.33 o                         
 -10   3   2         20.08         22.99         7.45 o                         
  -9   3   2          5.60          3.15         2.48 o                         
  -8   3   2        315.11        319.33        12.82 o                         
  -7   3   2          8.12          7.96         2.15 o                         
  -6   3   2        198.04        185.46         7.60 o                         
  -5   3   2        124.26        133.29         6.29 o                         
  -4   3   2        304.91        333.10         7.76 o                         
  -3   3   2          9.39         29.17         4.47 o                         
  -2   3   2        296.82        266.66        10.40 o                         
  -1   3   2        448.13        401.83         8.59 o                         
   0   3   2       1776.31       1868.94        31.77 o                         
   1   3   2        134.14        122.51         4.69 o                         
   2   3   2         18.62         16.94         2.53 o                         
   3   3   2         57.03         60.65         3.47 o                         
   4   3   2         19.55         12.68         1.61 o                         
   5   3   2         13.77         16.07         2.32 o                         
   6   3   2        818.18        788.53        19.64 o                         
   7   3   2          6.77          8.13         4.26 o                         
   8   3   2         11.73          9.13         3.55 o                         
  -9   4   2          1.86         -2.10         5.18 o                         
  -8   4   2          5.44          4.75         3.31 o                         
  -7   4   2          4.47          2.01         1.43 o                         
  -6   4   2         65.68         81.70         5.27 o                         
  -5   4   2        223.00        231.12         6.13 o                         
  -4   4   2         10.91          9.39         1.87 o                         
  -3   4   2        411.80        408.92        11.79 o                         
  -2   4   2          1.54          0.45         0.87 o                         
  -1   4   2         43.27         53.34         3.48 o                         
   0   4   2        135.79        125.80         5.69 o                         
   1   4   2        713.97        684.01        15.79 o                         
   2   4   2         56.84         58.06         5.07 o                         
   3   4   2        321.83        299.45         7.48 o                         
   4   4   2          4.44          4.43         1.29 o                         
   5   4   2         63.14         62.48         4.34 o                         
   6   4   2        157.37        163.87         9.34 o                         
   7   4   2          2.16          6.74         3.47 o                         
   8   4   2         59.10         59.94         7.56 o                         
  -9   5   2          0.01          2.55         6.29 o                         
  -8   5   2          0.65          3.78         2.97 o                         
  -7   5   2         31.27         33.32         5.22 o                         
  -6   5   2         15.04         12.76         1.43 o                         
  -5   5   2        193.65        216.98         6.94 o                         
  -4   5   2        186.62        195.43         7.42 o                         
  -3   5   2         30.91         32.71         3.05 o                         
  -2   5   2         25.40         31.05         3.74 o                         
  -1   5   2        259.42        263.65        10.15 o                         
   0   5   2        447.85        387.61        52.49 o                         
   1   5   2         51.09         60.48         4.19 o                         
   2   5   2        267.26        267.08         7.94 o                         
   3   5   2       1344.49       1300.21        23.24 o                         
   4   5   2          0.15          0.77         1.22 o                         
   5   5   2        404.11        381.87        10.12 o                         
   6   5   2          0.95          1.19         2.08 o                         
   7   5   2          6.25          5.24         2.39 o                         
   8   5   2          0.49         -2.91         4.71 o                         
  -8   6   2          0.47          3.08         7.61 o                         
  -7   6   2         26.07         23.57         5.96 o                         
  -6   6   2         17.73         19.20         2.68 o                         
  -5   6   2        361.86        349.51        19.46 o                         
  -4   6   2          0.06          0.80         1.06 o                         
  -3   6   2        231.21        217.25         8.42 o                         
  -2   6   2        569.83        582.74        15.61 o                         
  -1   6   2        105.73         92.05         6.55 o                         
   0   6   2        106.31        113.93         6.01 o                         
   1   6   2         34.98         38.06         3.56 o                         
   2   6   2         53.09         50.63         3.66 o                         
   3   6   2          5.11          3.06         1.65 o                         
   4   6   2         79.99         65.31         4.50 o                         
   5   6   2          3.99          3.10         1.72 o                         
   6   6   2         19.99         23.16         4.74 o                         
  -7   7   2         53.65         58.18         7.85 o                         
  -6   7   2        205.28        201.64        17.14 o                         
  -5   7   2         79.00         89.82        14.27 o                         
  -4   7   2        160.55        177.48        14.31 o                         
  -3   7   2        113.68         95.56         7.63 o                         
  -2   7   2          4.06          5.06         2.38 o                         
  -1   7   2          9.23          9.13         2.04 o                         
   0   7   2         66.72         61.92         4.09 o                         
   1   7   2        157.53        160.87         7.81 o                         
   2   7   2         59.58         57.80         6.39 o                         
   3   7   2          0.23         -2.01         2.01 o                         
   4   7   2         10.90         10.01         2.66 o                         
   5   7   2         10.44         13.20         3.06 o                         
  -6   8   2          2.33          3.89         4.06 o                         
  -5   8   2         22.51         25.29         6.60 o                         
  -4   8   2         98.36         94.36         7.99 o                         
  -3   8   2          2.01          6.36         3.40 o                         
  -2   8   2         20.35         21.37         4.26 o                         
  -1   8   2          9.89         13.14         2.84 o                         
   0   8   2          3.03          4.69         2.31 o                         
   1   8   2        365.29        342.96        30.21 o                         
   2   8   2          0.87         -1.77         2.50 o                         
   3   8   2         38.29         54.35         6.69 o                         
   4   8   2          0.09          1.55         2.41 o                         
  -5   9   2          0.15         -2.73         5.09 o                         
  -4   9   2          0.22         -2.92         3.74 o                         
  -3   9   2         49.21         44.22         6.83 o                         
  -2   9   2         18.28         25.59         5.26 o                         
  -1   9   2        139.85        136.68        10.55 o                         
   0   9   2          0.16         -0.19         2.61 o                         
   1   9   2         22.56         19.77         4.27 o                         
   2   9   2         80.66         85.14         9.80 o                         
   3   9   2         33.10         34.81        21.55 o                         
  -4  10   2          0.16         -3.25         6.07 o                         
  -3  10   2         32.28         34.16        11.53 o                         
  -2  10   2          4.52          7.10         6.63 o                         
  -1  10   2          3.11          3.83         2.82 o                         
   0  10   2          3.49          2.99         2.55 o                         
   1  10   2         56.55         83.45         9.87 o                         
   2  10   2         61.36         86.67        16.65 o                         
  -1 -10   3         40.51         41.55        10.13 o                         
   0 -10   3         25.16         36.35         7.35 o                         
   1 -10   3          0.79          1.20         3.13 o                         
   2 -10   3         21.05         18.88         6.10 o                         
   3 -10   3          3.40          2.71         2.44 o                         
   4 -10   3          7.22          2.09         3.61 o                         
  -3  -9   3         17.00         16.70         6.69 o                         
  -2  -9   3        203.75        223.98        13.30 o                         
  -1  -9   3          0.03          1.65         2.75 o                         
   0  -9   3         75.95         69.53         6.76 o                         
   1  -9   3         40.75         37.42         5.78 o                         
   2  -9   3          0.41          0.50         2.97 o                         
   3  -9   3         89.53         81.91         8.34 o                         
   4  -9   3          9.74          7.63         3.38 o                         
   5  -9   3          0.45         -0.21         2.16 o                         
  -4  -8   3          0.01          1.05         1.78 o                         
  -3  -8   3         33.60         36.15         4.02 o                         
  -2  -8   3         24.83         23.32         3.21 o                         
  -1  -8   3         44.97         44.12         4.40 o                         
   0  -8   3         41.61         36.70         4.17 o                         
   1  -8   3          8.67          8.55         2.95 o                         
   2  -8   3          5.47          4.95         2.76 o                         
   3  -8   3         30.78         26.75         4.90 o                         
   4  -8   3          6.88          4.85         2.84 o                         
   5  -8   3         54.66         48.59         5.55 o                         
   6  -8   3          0.31          1.74         3.97 o                         
  -6  -7   3         24.74         50.27        15.20 o                         
  -5  -7   3          0.21          0.26         1.50 o                         
  -4  -7   3         19.48         21.52         2.60 o                         
  -3  -7   3         11.58          8.57         1.88 o                         
  -2  -7   3         28.76         28.98         3.77 o                         
  -1  -7   3        167.71        156.27         7.05 o                         
   0  -7   3         51.14         52.16         4.84 o                         
   1  -7   3         11.24         11.83         2.29 o                         
   2  -7   3          0.61          2.29         2.12 o                         
   3  -7   3         91.76         90.85         9.19 o                         
   4  -7   3         85.86         87.23        32.77 o                         
   5  -7   3         19.19         15.83         3.83 o                         
   6  -7   3          1.82          1.82         1.97 o                         
  -8  -6   3         81.92        108.19        19.16 o                         
  -7  -6   3          0.06          3.67         3.43 o                         
  -6  -6   3          6.85          3.39         3.60 o                         
  -5  -6   3         80.53         57.00         5.40 o                         
  -4  -6   3          0.54          1.59         1.56 o                         
  -3  -6   3         22.14         27.48         3.52 o                         
  -2  -6   3         50.57         50.44        12.54 o                         
  -1  -6   3        905.23        884.83        24.64 o                         
   0  -6   3          8.27         11.59         2.29 o                         
   1  -6   3        214.71        251.00         9.26 o                         
   2  -6   3          2.90          1.58         1.54 o                         
   3  -6   3         22.25         22.31         3.32 o                         
   4  -6   3          0.80          4.96         2.16 o                         
   5  -6   3        395.33        398.84        23.29 o                         
   6  -6   3         30.01         28.86         3.85 o                         
   7  -6   3         13.26         10.78         3.40 o                         
  -8  -5   3         13.68         29.25         9.87 o                         
  -7  -5   3        110.44        122.48        11.88 o                         
  -6  -5   3         60.92         59.59         4.54 o                         
  -5  -5   3          8.08          5.37         2.01 o                         
  -4  -5   3        204.32        201.27         7.40 o                         
  -3  -5   3          4.85          4.43         0.97 o                         
  -2  -5   3       1828.20       1840.15        31.73 o                         
  -1  -5   3        190.99        197.97         8.02 o                         
   0  -5   3       1289.90       1337.57        30.57 o                         
   1  -5   3        605.48        618.52        17.16 o                         
   2  -5   3         54.58         57.73         4.90 o                         
   3  -5   3          4.11          4.28         1.55 o                         
   4  -5   3          9.02          9.19         2.50 o                         
   5  -5   3          0.62          0.24         1.33 o                         
   6  -5   3          6.44          5.33         2.01 o                         
   7  -5   3         19.25          9.21         3.56 o                         
  -8  -4   3         41.63         56.57        12.02 o                         
  -7  -4   3         67.73         92.39         9.58 o                         
  -6  -4   3        148.79        153.56         9.29 o                         
  -5  -4   3        141.74        131.58         4.82 o                         
  -4  -4   3         38.23         30.40         2.09 o                         
  -3  -4   3        447.41        449.78         8.91 o                         
  -2  -4   3         43.00         53.31         2.76 o                         
  -1  -4   3        428.98        456.35        15.07 o                         
   0  -4   3       1301.34       1304.77        34.65 o                         
   1  -4   3          1.35          1.00         1.34 o                         
   2  -4   3       3813.35       4038.15       122.89 o                         
   3  -4   3          0.06         -0.74         0.76 o                         
   4  -4   3         55.28         59.79         3.19 o                         
   5  -4   3        242.30        224.78         8.08 o                         
   6  -4   3          5.14          3.54         1.55 o                         
   7  -4   3         24.60         20.11         3.55 o                         
   8  -4   3         61.33         61.49         8.04 o                         
  -8  -3   3         88.66        102.72        14.78 o                         
  -7  -3   3         79.76         83.70         6.25 o                         
  -6  -3   3         29.30         31.56         2.41 o                         
  -5  -3   3        831.73        908.81        15.69 o                         
  -4  -3   3         89.92         84.29         3.20 o                         
  -3  -3   3        378.52        425.66         8.94 o                         
  -2  -3   3        259.29        268.87         7.35 o                         
  -1  -3   3        400.83        439.26        12.43 o                         
   0  -3   3        213.19        216.09         9.35 o                         
   1  -3   3        191.99        195.74         9.31 o                         
   2  -3   3        506.72        475.13        15.18 o                         
   3  -3   3         17.51         18.81         2.94 o                         
   4  -3   3          2.88          4.27         1.28 o                         
   5  -3   3        101.71         94.70         4.64 o                         
   6  -3   3         78.59         80.84         7.29 o                         
   7  -3   3          2.11          1.24         2.32 o                         
   8  -3   3         39.48         42.96         6.49 o                         
  -8  -2   3          9.87         10.56         2.65 o                         
  -7  -2   3         33.87         41.91         3.72 o                         
  -6  -2   3        233.02        240.17         7.54 o                         
  -5  -2   3        264.68        280.31         7.38 o                         
  -4  -2   3         26.38         22.54         1.61 o                         
  -3  -2   3         13.76         17.07         1.52 o                         
  -2  -2   3        160.95        155.46         4.60 o                         
  -1  -2   3         40.20         34.98         2.74 o                         
   0  -2   3        294.38        269.01         9.81 o                         
   1  -2   3       1679.75       1720.84        49.61 o                         
   2  -2   3          0.00          1.54         0.76 o                         
   3  -2   3         22.68         20.04         3.34 o                         
   4  -2   3        132.00        119.76        10.49 o                         
   5  -2   3       1052.97       1069.49        19.70 o                         
   6  -2   3        127.87        130.74         5.85 o                         
   7  -2   3        178.36        153.70         8.86 o                         
   8  -2   3          0.23          1.85         2.10 o                         
  -9  -1   3          7.89         13.01         4.29 o                         
  -8  -1   3         17.40         13.89         2.75 o                         
  -7  -1   3         64.91         63.89         4.07 o                         
  -6  -1   3        812.65        802.97        15.26 o                         
  -5  -1   3         30.68         32.30         2.60 o                         
  -4  -1   3         28.08         31.36         2.26 o                         
  -3  -1   3         73.32         70.35         2.36 o                         
  -2  -1   3       1258.78       1340.75        25.75 o                         
  -1  -1   3        275.33        267.51        20.29 o                         
   0  -1   3      15662.25      15346.26       306.49 o                         
   1  -1   3       2103.40       2054.67        42.98 o                         
   2  -1   3        524.58        512.11         8.95 o                         
   3  -1   3         28.97         23.98         2.01 o                         
   4  -1   3        208.93        201.70         7.95 o                         
   5  -1   3        724.62        720.68        13.22 o                         
   6  -1   3         53.02         56.38         3.06 o                         
   7  -1   3         51.19         46.97         4.87 o                         
   8  -1   3         42.70         42.33         4.84 o                         
   9  -1   3         31.64         23.72         6.08 o                         
  -9   0   3          4.94          6.24         2.21 o                         
  -8   0   3          0.60          1.19         1.38 o                         
  -7   0   3        108.73        104.16         4.43 o                         
  -6   0   3          0.88          0.25         0.65 o                         
  -5   0   3        319.86        316.49         9.97 o                         
  -4   0   3         82.54         91.34         3.15 o                         
  -3   0   3        452.18        493.96         7.41 o                         
  -2   0   3         39.22         39.86         1.73 o                         
  -1   0   3       2784.12       2916.42        34.28 o                         
   0   0   3       5167.45       5085.11       103.46 o                         
   1   0   3         63.75         79.62         2.55 o                         
   2   0   3        820.76        891.13        16.19 o                         
   3   0   3        678.48        713.85        12.73 o                         
   4   0   3        221.57        227.66         9.62 o                         
   5   0   3          0.08          0.41         0.91 o                         
   6   0   3         19.83         15.35         2.03 o                         
   7   0   3         24.73         19.07         2.64 o                         
   8   0   3          5.87          6.67         1.96 o                         
   9   0   3          9.36         10.14         4.34 o                         
  -9   1   3          5.33          6.15         3.96 o                         
  -8   1   3          0.10         -0.01         1.51 o                         
  -7   1   3        327.83        324.94        10.37 o                         
  -6   1   3        592.39        598.66        18.26 o                         
  -5   1   3        106.28        100.76         6.00 o                         
  -4   1   3         94.97        105.89         3.97 o                         
  -3   1   3       4844.58       5170.44        68.16 o                         
  -2   1   3        795.60        834.30        10.73 o                         
  -1   1   3       2529.92       2576.97        34.49 o                         
   0   1   3        810.64        918.59        35.69 o                         
   1   1   3       3628.60       3679.88        63.70 o                         
   2   1   3        140.06        134.59         5.66 o                         
   3   1   3       1973.96       2088.08        48.16 o                         
   4   1   3         76.87         80.05         4.02 o                         
   5   1   3         39.51         37.22         2.71 o                         
   6   1   3         45.03         35.93         2.78 o                         
   7   1   3         66.06         55.31         6.51 o                         
   8   1   3          0.01          0.22         1.87 o                         
   9   1   3          0.26          1.08         3.18 o                         
 -10   2   3         42.03         46.43         8.03 o                         
  -9   2   3         32.28         24.89         4.36 o                         
  -8   2   3        104.45         96.17         5.90 o                         
  -7   2   3         84.95         91.69         5.53 o                         
  -6   2   3        195.35        188.31         7.03 o                         
  -5   2   3        170.13        167.05         5.65 o                         
  -4   2   3        331.57        344.63         7.75 o                         
  -3   2   3         84.04         77.98         2.37 o                         
  -2   2   3        239.29        188.98         4.38 o                         
  -1   2   3        756.79        737.01        12.25 o                         
   0   2   3         85.66         69.17         3.21 o                         
   1   2   3        116.74         91.21        10.46 o                         
   2   2   3         29.83         35.36         2.90 o                         
   3   2   3         59.69         78.28         4.65 o                         
   4   2   3         57.64         56.64         3.80 o                         
   5   2   3        233.29        241.93         9.86 o                         
   6   2   3          1.95          0.51         1.70 o                         
   7   2   3         34.36         31.20         4.79 o                         
   8   2   3         37.70         35.96         4.97 o                         
   9   2   3         33.98         33.87         6.59 o                         
 -10   3   3         42.49         53.60        10.03 o                         
  -9   3   3         26.97         25.92         7.69 o                         
  -8   3   3        124.13        117.23         7.51 o                         
  -7   3   3         55.65         51.15         4.20 o                         
  -6   3   3          1.81          0.28         1.25 o                         
  -5   3   3          2.51          3.14         0.98 o                         
  -4   3   3         11.35         10.71         1.85 o                         
  -3   3   3          0.38          2.88         0.86 o                         
  -2   3   3        240.12        179.12         6.06 o                         
  -1   3   3         19.85         23.30         1.66 o                         
   0   3   3        600.20        612.01        13.36 o                         
   1   3   3         54.88         59.01         3.60 o                         
   2   3   3        303.84        326.00        10.57 o                         
   3   3   3          0.38          2.75         1.49 o                         
   4   3   3        804.30        835.57        17.15 o                         
   5   3   3        191.83        191.11         7.82 o                         
   6   3   3         30.13         37.47         5.83 o                         
   7   3   3         82.87         87.11        13.50 o                         
   8   3   3          0.01          0.26         2.30 o                         
  -9   4   3         15.60         22.97         8.29 o                         
  -8   4   3         27.16         21.20         4.79 o                         
  -7   4   3          7.96          4.99         2.65 o                         
  -6   4   3         38.45         40.04         3.10 o                         
  -5   4   3        370.33        371.72         9.08 o                         
  -4   4   3         37.98         33.30         2.70 o                         
  -3   4   3          0.13          0.62         0.83 o                         
  -2   4   3        187.97        193.39         7.02 o                         
  -1   4   3          0.71          4.51         1.36 o                         
   0   4   3         52.35         58.76         4.31 o                         
   1   4   3          5.19          4.97         2.23 o                         
   2   4   3        414.89        168.06        82.66 o                         
   3   4   3         32.16         30.92         2.52 o                         
   4   4   3        883.01        899.01        20.15 o                         
   5   4   3        100.84         75.47         5.16 o                         
   6   4   3         83.81        115.90        13.25 o                         
   7   4   3          1.95         -0.64         2.92 o                         
   8   4   3         21.83         26.76        12.00 o                         
  -9   5   3          2.05          2.48         5.67 o                         
  -8   5   3          3.02          1.80         2.37 o                         
  -7   5   3          7.44         11.48         3.42 o                         
  -6   5   3         90.69         78.78         7.55 o                         
  -5   5   3          0.80          1.02         1.26 o                         
  -4   5   3        718.37        748.50        22.10 o                         
  -3   5   3        559.14        598.60        17.25 o                         
  -2   5   3        582.98        584.66        20.27 o                         
  -1   5   3       1055.00       1115.38        22.63 o                         
   0   5   3          5.51          5.51         1.53 o                         
   1   5   3        295.09        309.78        10.11 o                         
   2   5   3        212.19        215.27         7.06 o                         
   3   5   3          2.01          4.64         1.41 o                         
   4   5   3         18.51         19.87         2.55 o                         
   5   5   3          9.44         13.91         2.95 o                         
   6   5   3         36.53         40.13         5.38 o                         
   7   5   3         33.20         20.78         9.95 o                         
  -8   6   3         10.47         17.97         9.28 o                         
  -7   6   3         40.88         56.64        12.80 o                         
  -6   6   3         28.57         33.79         5.28 o                         
  -5   6   3         36.74         36.96         5.48 o                         
  -4   6   3        322.97        320.21        17.48 o                         
  -3   6   3        149.96        145.55         8.12 o                         
  -2   6   3         40.95         34.44         5.51 o                         
  -1   6   3         66.40         75.54         4.54 o                         
   0   6   3        149.09        157.45        10.95 o                         
   1   6   3        472.57        478.29        17.98 o                         
   2   6   3       1413.86       1393.48        26.22 o                         
   3   6   3        109.67        103.31         6.31 o                         
   4   6   3         28.42         20.27         3.32 o                         
   5   6   3         39.61         34.04         5.04 o                         
   6   6   3         42.60         47.22         5.81 o                         
  -7   7   3          2.98         -2.81         5.87 o                         
  -6   7   3         41.34         27.05        10.12 o                         
  -5   7   3        214.66        213.88        14.73 o                         
  -4   7   3        215.47        230.04        11.49 o                         
  -3   7   3         99.62         97.52         7.55 o                         
  -2   7   3          0.04          0.51         1.61 o                         
  -1   7   3          0.31          0.46         1.72 o                         
   0   7   3         26.75         21.97         3.40 o                         
   1   7   3         76.32         77.94         6.17 o                         
   2   7   3        180.56        194.34        12.80 o                         
   3   7   3          2.33          1.99         1.79 o                         
   4   7   3        100.50        105.96         7.25 o                         
   5   7   3         18.47         23.47         4.98 o                         
  -5   8   3         92.24        108.77         8.81 o                         
  -4   8   3        123.74        116.66         8.60 o                         
  -3   8   3         26.33         31.59         4.69 o                         
  -2   8   3          0.62         -1.48         1.48 o                         
  -1   8   3         10.74          7.69         2.40 o                         
   0   8   3        172.38        179.60         9.75 o                         
   1   8   3         19.89         15.67         4.24 o                         
   2   8   3          0.16          0.35         2.91 o                         
   3   8   3          5.15          5.35         2.80 o                         
   4   8   3         23.62         35.34         4.89 o                         
  -5   9   3          5.01         -5.38         6.15 o                         
  -4   9   3         25.69         32.42        18.27 o                         
  -3   9   3          0.14         -4.19         4.35 o                         
  -2   9   3          0.06         -2.22         2.45 o                         
  -1   9   3         68.34         85.74         9.42 o                         
   0   9   3         49.42         53.05         6.68 o                         
   1   9   3         21.03         30.87         7.40 o                         
   2   9   3          0.55         -1.96         2.81 o                         
   3   9   3         27.50         47.47        12.19 o                         
  -4  10   3          4.14         -3.28         5.30 o                         
  -3  10   3          5.74          6.97         7.27 o                         
  -2  10   3          0.02          3.62         8.27 o                         
   0  10   3         27.92         47.49         9.26 o                         
   1  10   3          3.03         -1.73         3.22 o                         
   0 -10   4         23.26         33.98         6.65 o                         
   1 -10   4          5.10          2.43         2.89 o                         
   2 -10   4         49.86         58.20        12.29 o                         
   3 -10   4          1.38          2.37         3.13 o                         
  -2  -9   4          2.35          3.85         2.49 o                         
  -1  -9   4        175.24        166.92         9.12 o                         
   0  -9   4          1.02          6.19         3.01 o                         
   1  -9   4          1.52          2.38         2.40 o                         
   2  -9   4          7.22          8.04         3.21 o                         
   3  -9   4          8.29          4.35         3.42 o                         
   4  -9   4          2.14          0.34         2.22 o                         
   5  -9   4          7.46          7.72         3.24 o                         
  -4  -8   4        164.51        159.12        10.03 o                         
  -3  -8   4          9.06         10.62         2.09 o                         
  -2  -8   4         27.89         22.88         3.58 o                         
  -1  -8   4         84.13         88.45         6.34 o                         
   0  -8   4          2.02          3.60         1.94 o                         
   1  -8   4         71.18         63.80         6.91 o                         
   2  -8   4          0.93         -0.69         1.65 o                         
   3  -8   4         18.69         24.14         7.17 o                         
   4  -8   4         16.83         10.71         4.48 o                         
   5  -8   4          0.74         -1.03         2.81 o                         
   6  -8   4          1.99         -1.83         3.42 o                         
   7  -8   4          6.04          3.74         4.28 o                         
  -6  -7   4          0.03          4.18         7.79 o                         
  -5  -7   4          1.29          3.55         4.38 o                         
  -4  -7   4         26.39         25.00         3.19 o                         
  -3  -7   4          7.42          6.67         2.16 o                         
  -2  -7   4         22.17         19.53         3.07 o                         
  -1  -7   4         63.94         71.07         5.44 o                         
   0  -7   4        210.76        209.60        13.38 o                         
   1  -7   4          3.65          4.19         1.86 o                         
   2  -7   4         63.75         71.35         6.02 o                         
   3  -7   4         64.76         66.14         9.05 o                         
   4  -7   4          0.01         -1.86         2.00 o                         
   5  -7   4         40.53         43.31         5.41 o                         
   6  -7   4          0.78          2.32         1.94 o                         
  -8  -6   4         21.48         33.49        11.30 o                         
  -7  -6   4          0.07          3.63         6.77 o                         
  -6  -6   4          0.40         -2.24         2.38 o                         
  -5  -6   4         25.09         28.29         6.20 o                         
  -4  -6   4          0.09          0.53         1.29 o                         
  -3  -6   4         49.93         40.31         4.49 o                         
  -2  -6   4          0.04          1.45         1.88 o                         
  -1  -6   4        105.07         99.14         7.29 o                         
   0  -6   4        134.00        135.78        10.12 o                         
   1  -6   4        291.26        329.66        10.84 o                         
   2  -6   4        212.76        218.43         9.90 o                         
   3  -6   4        196.29        224.41        14.69 o                         
   4  -6   4        379.36        431.37        13.17 o                         
   5  -6   4         69.41         80.35         6.62 o                         
   6  -6   4        213.74        219.04        12.58 o                         
   7  -6   4          9.94         10.81         6.29 o                         
  -8  -5   4          0.30         -2.89         4.67 o                         
  -7  -5   4          6.86          8.06         4.77 o                         
  -6  -5   4        105.34        100.23         6.08 o                         
  -5  -5   4          0.01          0.53         0.85 o                         
  -4  -5   4        536.99        568.04        11.79 o                         
  -3  -5   4         54.81         55.76         3.16 o                         
  -2  -5   4        227.37        250.37        11.32 o                         
  -1  -5   4        408.01        437.03        13.78 o                         
   0  -5   4         29.07         23.66         8.38 o                         
   1  -5   4        531.54        559.87        18.95 o                         
   2  -5   4        112.74        109.74         6.81 o                         
   3  -5   4        192.19        222.09        10.51 o                         
   4  -5   4         77.72         82.16         6.33 o                         
   5  -5   4         60.15         55.42         4.56 o                         
   6  -5   4         59.16         52.54         4.65 o                         
   7  -5   4          7.58          1.84         2.60 o                         
  -8  -4   4         33.83         47.47         9.15 o                         
  -7  -4   4         16.51         12.07         4.06 o                         
  -6  -4   4        277.98        257.70         7.97 o                         
  -5  -4   4        335.40        326.19        11.54 o                         
  -4  -4   4          1.15          1.42         0.61 o                         
  -3  -4   4         37.78         35.84         2.86 o                         
  -2  -4   4       1155.50       1179.32        24.09 o                         
  -1  -4   4        253.15        263.71         9.48 o                         
   0  -4   4         92.00        117.91        10.72 o                         
   1  -4   4        156.30        159.73         8.03 o                         
   2  -4   4       2691.43       2885.99       103.44 o                         
   3  -4   4        209.86        222.81        10.13 o                         
   4  -4   4          7.64          6.39         1.42 o                         
   5  -4   4         41.57         42.93         3.64 o                         
   6  -4   4        133.55        125.06         7.80 o                         
   7  -4   4        120.68        126.13        10.88 o                         
   8  -4   4         33.24         25.10         6.74 o                         
  -8  -3   4         75.83         67.52        11.53 o                         
  -7  -3   4        211.58        237.46        14.10 o                         
  -6  -3   4         41.31         46.30         2.92 o                         
  -5  -3   4        558.08        528.39        12.72 o                         
  -4  -3   4         92.94         81.77         3.99 o                         
  -3  -3   4         19.97         23.33         2.47 o                         
  -2  -3   4        152.79        171.13        10.76 o                         
  -1  -3   4        274.90        310.76        11.31 o                         
   0  -3   4         10.89         23.64         3.21 o                         
   1  -3   4       2052.34       2054.30        39.84 o                         
   2  -3   4        246.90        248.71         9.68 o                         
   3  -3   4         97.71        108.74         5.06 o                         
   4  -3   4          0.25          0.59         1.28 o                         
   5  -3   4         42.14         48.89         4.06 o                         
   6  -3   4          0.35          2.88         1.73 o                         
   7  -3   4         11.85         14.61         3.29 o                         
   8  -3   4         32.55         36.56         5.90 o                         
  -9  -2   4          4.61          4.68         3.09 o                         
  -8  -2   4          2.00          0.99         1.67 o                         
  -7  -2   4         52.81         55.75         3.37 o                         
  -6  -2   4        374.58        406.03         9.46 o                         
  -5  -2   4         23.20         18.97         1.61 o                         
  -4  -2   4         60.00         56.64         2.75 o                         
  -3  -2   4         49.67         46.80         4.48 o                         
  -2  -2   4          4.20          1.91         0.91 o                         
  -1  -2   4        636.64        565.26        13.57 o                         
   0  -2   4        959.58        982.46        23.23 o                         
   1  -2   4          0.37          0.86         0.54 o                         
   2  -2   4        637.55        663.08        13.11 o                         
   3  -2   4        759.44        671.68        16.17 o                         
   4  -2   4       1071.44        486.14       252.21 o                         
   5  -2   4         72.18         78.15         4.99 o                         
   6  -2   4        291.40        305.47        12.52 o                         
   7  -2   4        182.35        172.37         9.59 o                         
   8  -2   4        142.22        164.25        15.38 o                         
  -9  -1   4          3.06          2.36         2.46 o                         
  -8  -1   4          4.30          3.67         2.77 o                         
  -7  -1   4         23.75         26.84         2.64 o                         
  -6  -1   4        498.74        514.40        10.98 o                         
  -5  -1   4          4.31          4.28         1.51 o                         
  -4  -1   4         63.90         60.34         2.66 o                         
  -3  -1   4          0.87          1.00         0.48 o                         
  -2  -1   4       1517.23       1660.51        26.15 o                         
  -1  -1   4         28.08         22.02         1.29 o                         
   0  -1   4        239.79        187.04         6.86 o                         
   1  -1   4        383.91        397.46         8.91 o                         
   2  -1   4         30.75         25.33         2.67 o                         
   3  -1   4        968.21        913.08        17.48 o                         
   4  -1   4        494.11        489.71        11.75 o                         
   5  -1   4         38.87         37.34         2.57 o                         
   6  -1   4          5.95          3.58         1.19 o                         
   7  -1   4          6.00          6.34         2.55 o                         
   8  -1   4         13.74         10.43         2.89 o                         
  -9   0   4         46.22         43.57         5.60 o                         
  -8   0   4          3.32          1.67         1.42 o                         
  -7   0   4        214.30        194.67         7.60 o                         
  -6   0   4         34.44         35.33         2.33 o                         
  -5   0   4        184.71        174.99         5.30 o                         
  -4   0   4        687.24        766.81        10.84 o                         
  -3   0   4        471.83        449.81         7.55 o                         
  -2   0   4         77.06         57.15         1.81 o                         
  -1   0   4        135.96        138.03         2.56 o                         
   0   0   4        240.03        268.02         8.82 o                         
   1   0   4         29.24         27.60         1.65 o                         
   2   0   4       1751.07       1940.01        27.86 o                         
   3   0   4        727.67        770.15        13.66 o                         
   4   0   4        161.59        167.48         5.85 o                         
   5   0   4        504.43        499.35         9.66 o                         
   6   0   4          1.07          1.03         1.13 o                         
   7   0   4          6.29          3.56         1.54 o                         
   8   0   4          3.65          4.09         1.76 o                         
  -9   1   4         14.56         10.49         2.84 o                         
  -8   1   4         72.17         62.79         4.46 o                         
  -7   1   4        709.20        668.20        21.51 o                         
  -6   1   4         99.76         98.34         4.71 o                         
  -5   1   4       1600.71       1567.70        22.87 o                         
  -4   1   4         31.73         30.62         2.10 o                         
  -3   1   4        589.80        547.84         7.43 o                         
  -2   1   4        435.46        455.80         6.30 o                         
  -1   1   4          2.74          5.59         0.88 o                         
   0   1   4        433.59        436.90        19.80 o                         
   1   1   4        287.75        272.45         7.51 o                         
   2   1   4         16.41         21.54         2.88 o                         
   3   1   4        621.10        642.63        20.11 o                         
   4   1   4         79.72         82.91         4.12 o                         
   5   1   4         47.80         45.07         3.05 o                         
   6   1   4         30.47         26.11         2.68 o                         
   7   1   4        129.69        109.10         7.49 o                         
   8   1   4         22.54         14.14         3.28 o                         
  -9   2   4         33.89         33.36         5.28 o                         
  -8   2   4         21.43         27.19         3.22 o                         
  -7   2   4         61.78         55.54         4.35 o                         
  -6   2   4        358.86        357.16         9.40 o                         
  -5   2   4        253.13        275.18         7.43 o                         
  -4   2   4       2783.27       2931.37        37.90 o                         
  -3   2   4        177.89        186.93         3.83 o                         
  -2   2   4        386.98        382.67         7.86 o                         
  -1   2   4         10.03          6.64         1.03 o                         
   0   2   4        300.09        305.72         7.97 o                         
   1   2   4         43.44         39.09         3.52 o                         
   2   2   4        256.60        235.80         7.79 o                         
   3   2   4         25.94         20.40         2.97 o                         
   4   2   4         89.60         93.21         8.26 o                         
   5   2   4         58.83         61.11         7.79 o                         
   6   2   4         24.93         31.05         4.52 o                         
   7   2   4          0.04         -0.43         2.06 o                         
   8   2   4          8.56          6.39         2.79 o                         
 -10   3   4         23.55         11.62         6.22 o                         
  -9   3   4          0.97          1.55         2.09 o                         
  -8   3   4          0.18          0.88         3.29 o                         
  -7   3   4         22.94         20.06         2.91 o                         
  -6   3   4         77.84         70.78         4.40 o                         
  -5   3   4        116.27        137.75         4.54 o                         
  -4   3   4        635.83        666.78         9.21 o                         
  -3   3   4         40.66         46.89         2.51 o                         
  -2   3   4        177.51        210.14         4.88 o                         
  -1   3   4       2115.77       2193.96        32.74 o                         
   0   3   4        593.50        705.49        15.01 o                         
   1   3   4          0.09          2.10         1.82 o                         
   2   3   4        358.75        378.35        14.85 o                         
   3   3   4        674.77        726.48        13.99 o                         
   4   3   4        315.71        320.78         9.49 o                         
   5   3   4         13.30         15.96         2.97 o                         
   6   3   4         91.10         86.72        17.74 o                         
   7   3   4          5.52          3.84         2.95 o                         
   8   3   4          0.85         -0.22         2.59 o                         
  -9   4   4         73.86         93.92        14.61 o                         
  -8   4   4          6.44          2.59         2.53 o                         
  -7   4   4         18.21         26.13         3.16 o                         
  -6   4   4          3.48          3.86         1.24 o                         
  -5   4   4         30.38         26.56         1.40 o                         
  -4   4   4         42.57         41.47         3.53 o                         
  -3   4   4         32.16         41.92         3.02 o                         
  -2   4   4         49.48         52.92         2.58 o                         
  -1   4   4        943.87       1012.29        18.25 o                         
   0   4   4          7.75          6.13         1.52 o                         
   1   4   4          2.06          1.60         1.51 o                         
   2   4   4        571.31        600.38        12.63 o                         
   3   4   4        239.02        239.33         7.25 o                         
   4   4   4        246.66        286.12         8.20 o                         
   5   4   4        150.82        169.64         9.29 o                         
   6   4   4         26.65         22.16         5.29 o                         
   7   4   4         61.13         70.00        15.58 o                         
   8   4   4         11.48         26.56         7.31 o                         
  -9   5   4          1.13          2.42         5.96 o                         
  -8   5   4         23.06         27.71         5.82 o                         
  -7   5   4          0.45          1.62         1.71 o                         
  -6   5   4          4.43          3.34         2.15 o                         
  -5   5   4        474.60        470.52        10.06 o                         
  -4   5   4        125.69        133.56         5.03 o                         
  -3   5   4        840.46        856.18        20.14 o                         
  -2   5   4         35.95         43.84         2.76 o                         
  -1   5   4         89.47         91.80         4.81 o                         
   0   5   4         36.59         35.65         3.14 o                         
   1   5   4        696.05        704.71        20.74 o                         
   2   5   4          3.28          4.09         1.27 o                         
   3   5   4        624.57        627.50        14.13 o                         
   4   5   4         78.52         91.00         6.05 o                         
   5   5   4         61.04         81.58         5.80 o                         
   6   5   4         18.52         22.62         5.81 o                         
   7   5   4         24.31         24.25        10.56 o                         
  -8   6   4         66.88         97.44        18.13 o                         
  -7   6   4          5.03          5.26         7.40 o                         
  -6   6   4        242.30        218.95        14.50 o                         
  -5   6   4          5.16          7.27         3.21 o                         
  -4   6   4         63.04         57.66        12.06 o                         
  -3   6   4         73.75         63.88         4.30 o                         
  -2   6   4        101.99        118.74         5.47 o                         
  -1   6   4         61.52         57.87         3.67 o                         
   0   6   4         16.86         21.74         2.44 o                         
   1   6   4        177.12        190.61         7.40 o                         
   2   6   4        326.31        338.67        15.74 o                         
   3   6   4        181.16        169.41        10.35 o                         
   4   6   4         44.23         39.15         5.21 o                         
   5   6   4         31.45         25.72         7.98 o                         
   6   6   4         40.58         57.74         7.14 o                         
  -7   7   4          5.54          9.38         4.23 o                         
  -6   7   4         22.96         19.33         6.39 o                         
  -5   7   4        425.87        459.34        26.58 o                         
  -4   7   4        117.44        108.68         7.29 o                         
  -3   7   4         87.13         97.40         7.23 o                         
  -2   7   4        324.50        309.00        13.74 o                         
  -1   7   4         11.91          9.14         2.44 o                         
   0   7   4        447.66        437.32        14.47 o                         
   1   7   4         71.20         71.34         5.94 o                         
   2   7   4          4.68          2.42         2.68 o                         
   3   7   4         32.44         38.85         5.34 o                         
   4   7   4          1.17          1.84         3.12 o                         
   5   7   4          1.09         -2.48         3.12 o                         
  -5   8   4        143.52        165.68        18.30 o                         
  -4   8   4          1.20          1.40         5.48 o                         
  -3   8   4         23.09         21.06         3.93 o                         
  -2   8   4          5.19          2.79         2.35 o                         
  -1   8   4          2.33         -0.43         1.63 o                         
   0   8   4         68.45         59.31         5.37 o                         
   1   8   4          5.55          7.32         2.90 o                         
   2   8   4         92.61        102.66         9.93 o                         
   3   8   4          6.26          9.19         3.21 o                         
   4   8   4        143.84        164.19        14.85 o                         
  -5   9   4         15.46         26.20         8.84 o                         
  -4   9   4          1.27          3.01         4.86 o                         
  -3   9   4        103.29        118.79        14.08 o                         
  -2   9   4         13.44         20.82         6.39 o                         
  -1   9   4          3.42          0.00         3.07 o                         
   0   9   4         10.16          5.85         3.98 o                         
   1   9   4          5.24          6.83         2.80 o                         
   2   9   4          0.23         -1.87         2.01 o                         
   3   9   4         69.33         99.48        16.63 o                         
  -4  10   4         32.74         36.21        11.53 o                         
  -3  10   4          1.17         -3.51         7.32 o                         
  -2  10   4        137.32        150.01        24.25 o                         
   1  10   4         14.92         11.29         4.77 o                         
  -2  -9   5         49.93         66.33        11.22 o                         
  -1  -9   5          6.15          5.32         2.32 o                         
   0  -9   5         40.76         29.79        11.19 o                         
   1  -9   5         82.26         83.55        24.41 o                         
   2  -9   5          6.61          6.25         3.46 o                         
   3  -9   5          4.98          4.63         3.06 o                         
   4  -9   5         49.50         59.66         8.61 o                         
   5  -9   5          2.16          2.14         3.98 o                         
  -4  -8   5          6.93          2.66         2.47 o                         
  -3  -8   5         77.96         83.67         6.41 o                         
  -2  -8   5          0.24          0.03         1.07 o                         
  -1  -8   5         41.20         42.47         5.40 o                         
   0  -8   5         82.31         76.62         6.33 o                         
   1  -8   5         24.69         27.01         6.12 o                         
   2  -8   5          2.64          4.02         3.75 o                         
   3  -8   5         23.73         28.00         6.18 o                         
   4  -8   5          3.90          0.69         2.92 o                         
   5  -8   5         53.53         50.29         6.19 o                         
   6  -8   5        118.54        116.17        15.34 o                         
  -6  -7   5         30.99         33.10        12.83 o                         
  -5  -7   5          5.83          2.71         3.72 o                         
  -4  -7   5          2.90          1.01         1.92 o                         
  -3  -7   5          0.99          0.50         1.81 o                         
  -2  -7   5         16.90         30.54         5.11 o                         
  -1  -7   5         38.82         29.38         3.63 o                         
   0  -7   5         17.18         18.26         3.51 o                         
   1  -7   5         11.94         15.97         3.16 o                         
   2  -7   5          0.50          1.31         1.92 o                         
   3  -7   5         28.14         39.35         6.79 o                         
   4  -7   5         17.48          8.04         2.72 o                         
   5  -7   5         33.97         40.41         6.90 o                         
   6  -7   5          0.38          0.26         2.62 o                         
  -8  -6   5          4.82          3.32         5.36 o                         
  -7  -6   5         23.16         32.35        11.15 o                         
  -6  -6   5          0.18         -1.42         2.06 o                         
  -5  -6   5        208.40        191.71         8.04 o                         
  -4  -6   5         10.80         10.79         1.68 o                         
  -3  -6   5         36.47         33.15         3.84 o                         
  -2  -6   5        116.08         93.70         5.69 o                         
  -1  -6   5        179.41        174.40        11.28 o                         
   0  -6   5        249.93        255.29        21.41 o                         
   1  -6   5         28.74         27.97         3.49 o                         
   2  -6   5        312.07        356.56        12.01 o                         
   3  -6   5       1356.94       1400.68        35.35 o                         
   4  -6   5        155.66        169.12         8.95 o                         
   5  -6   5         60.38         58.84         5.84 o                         
   6  -6   5          0.61          1.66         2.38 o                         
   7  -6   5          2.76          2.31         3.67 o                         
  -8  -5   5          6.53         11.46         5.98 o                         
  -7  -5   5          1.36         -0.17         2.85 o                         
  -6  -5   5         27.00         24.84         2.92 o                         
  -5  -5   5          6.88          7.14         2.43 o                         
  -4  -5   5         14.46         15.29         1.90 o                         
  -3  -5   5        479.37        501.46        16.17 o                         
  -2  -5   5         83.61         81.32         5.72 o                         
  -1  -5   5        714.99        753.63        20.34 o                         
   0  -5   5         53.44         48.66         8.41 o                         
   1  -5   5        151.76        187.12         8.45 o                         
   2  -5   5        398.24        419.55        14.21 o                         
   3  -5   5         53.64         47.14         5.52 o                         
   4  -5   5        162.28        170.39         7.02 o                         
   5  -5   5          0.03          0.39         1.66 o                         
   6  -5   5         76.52         72.31         5.59 o                         
   7  -5   5         17.30          9.84         3.87 o                         
  -8  -4   5          2.83          1.61         3.74 o                         
  -7  -4   5          0.78          0.00         2.26 o                         
  -6  -4   5        284.27        294.83        14.42 o                         
  -5  -4   5         49.68         43.04         3.13 o                         
  -4  -4   5        884.74        859.00        16.11 o                         
  -3  -4   5        341.18        330.75         8.51 o                         
  -2  -4   5          0.52          0.71         0.90 o                         
  -1  -4   5         53.79         71.40         5.53 o                         
   0  -4   5         95.95        101.85         7.52 o                         
   1  -4   5          2.23          0.82         1.10 o                         
   2  -4   5        132.22        164.68         9.84 o                         
   3  -4   5        497.32        519.06        10.82 o                         
   4  -4   5          0.43          1.17         1.21 o                         
   5  -4   5         24.41         22.29         2.97 o                         
   6  -4   5        116.30        105.60         7.44 o                         
   7  -4   5         14.77         12.86         4.39 o                         
  -8  -3   5          1.75          0.00         2.22 o                         
  -7  -3   5         47.34         43.27         6.29 o                         
  -6  -3   5         44.20         39.74         5.50 o                         
  -5  -3   5        102.73        109.13         9.32 o                         
  -4  -3   5        563.51        575.37        16.72 o                         
  -3  -3   5        103.16         91.96         6.61 o                         
  -2  -3   5         12.64         13.28         1.53 o                         
  -1  -3   5          4.90          4.04         1.47 o                         
   0  -3   5        432.24        379.37        10.35 o                         
   1  -3   5       1777.77       1797.99        42.43 o                         
   2  -3   5       1478.41       1563.16        35.38 o                         
   3  -3   5        112.02        103.26         6.15 o                         
   4  -3   5         39.29         39.42         3.14 o                         
   5  -3   5          2.04          3.00         1.89 o                         
   6  -3   5         61.78         63.15         8.67 o                         
   7  -3   5         36.40         40.55         5.12 o                         
   8  -3   5          5.00          6.19         3.82 o                         
  -9  -2   5         69.78         76.92         9.65 o                         
  -8  -2   5         10.80          9.74         4.11 o                         
  -7  -2   5          0.48          0.93         0.97 o                         
  -6  -2   5        107.88        101.58         4.87 o                         
  -5  -2   5         13.14         13.17         1.42 o                         
  -4  -2   5        140.92        142.35         9.78 o                         
  -3  -2   5         40.95         35.06         3.85 o                         
  -2  -2   5        117.26         96.69         3.44 o                         
  -1  -2   5        480.60        450.63        16.73 o                         
   0  -2   5        172.75        146.51         5.73 o                         
   1  -2   5        529.61        486.21        10.13 o                         
   2  -2   5        118.49        115.75         4.32 o                         
   3  -2   5          0.66          0.32         1.34 o                         
   4  -2   5         89.95         80.66         8.22 o                         
   5  -2   5          0.54          0.62         1.72 o                         
   6  -2   5        212.55        215.87        10.71 o                         
   7  -2   5         30.73         25.58         4.38 o                         
   8  -2   5         20.41         19.63         4.49 o                         
  -9  -1   5        132.71        117.91        12.16 o                         
  -8  -1   5         33.14         24.47         3.14 o                         
  -7  -1   5        164.75        152.05         5.27 o                         
  -6  -1   5        966.87       1006.05        20.93 o                         
  -5  -1   5        232.48        250.56         5.98 o                         
  -4  -1   5        451.34        477.61        10.33 o                         
  -3  -1   5         15.90         13.07         1.37 o                         
  -2  -1   5       1132.64       1230.57        17.80 o                         
  -1  -1   5         99.89         89.98         2.75 o                         
   0  -1   5         41.20         46.05         3.40 o                         
   1  -1   5        498.70        501.40         9.60 o                         
   2  -1   5       1591.68       1554.98        37.03 o                         
   3  -1   5        250.12        267.13         7.66 o                         
   4  -1   5       1148.96       1197.91        20.54 o                         
   5  -1   5          4.35          4.12         1.20 o                         
   6  -1   5         11.23         14.36         2.02 o                         
   7  -1   5          7.78          9.70         2.94 o                         
   8  -1   5        121.14        122.19         9.55 o                         
  -9   0   5         40.59         51.48         8.27 o                         
  -8   0   5         27.37         23.26         2.99 o                         
  -7   0   5         97.47         97.06         3.89 o                         
  -6   0   5         16.68         19.11         1.55 o                         
  -5   0   5         27.71         21.24         1.52 o                         
  -4   0   5       1659.89       1688.81        23.77 o                         
  -3   0   5         29.36         36.44         1.55 o                         
  -2   0   5         21.80         33.45         1.25 o                         
  -1   0   5          0.40          0.25         0.21 o                         
   0   0   5        141.67        114.52         4.35 o                         
   1   0   5       1597.26       1619.35        30.08 o                         
   2   0   5        273.27        285.77         6.67 o                         
   3   0   5       1891.38       1927.17        28.84 o                         
   4   0   5        280.49        270.09        10.56 o                         
   5   0   5        342.76        346.11         7.79 o                         
   6   0   5         47.74         50.39         3.44 o                         
   7   0   5         12.75          8.10         2.16 o                         
   8   0   5         32.01         27.61         3.60 o                         
  -9   1   5        113.88        109.22         8.02 o                         
  -8   1   5          0.02          0.83         1.26 o                         
  -7   1   5         22.60         24.22         2.90 o                         
  -6   1   5         50.13         49.43         4.24 o                         
  -5   1   5        816.92        908.15        16.20 o                         
  -4   1   5         83.50         72.87         3.25 o                         
  -3   1   5       1598.30       1589.22        18.07 o                         
  -2   1   5        181.89        173.93         3.50 o                         
  -1   1   5        612.49        651.85        10.97 o                         
   0   1   5         68.08         54.35         4.12 o                         
   1   1   5        309.15        375.44        11.74 o                         
   2   1   5        276.28        306.22        12.19 o                         
   3   1   5        368.39        390.27        13.19 o                         
   4   1   5        231.12        220.68         8.10 o                         
   5   1   5        122.45        121.80         5.02 o                         
   6   1   5         24.79         29.94         3.32 o                         
   7   1   5         11.03          6.26         2.88 o                         
   8   1   5          4.18          4.89         2.55 o                         
  -9   2   5          3.63          2.63         2.34 o                         
  -8   2   5        186.57        156.47        11.11 o                         
  -7   2   5         33.83         33.72         3.47 o                         
  -6   2   5         30.55         30.48         2.53 o                         
  -5   2   5        728.42        812.08        22.03 o                         
  -4   2   5        183.04        207.20         6.18 o                         
  -3   2   5        343.71        359.91         6.62 o                         
  -2   2   5          0.18          0.00         0.52 o                         
  -1   2   5        788.30        841.67        18.60 o                         
   0   2   5         76.54         86.74         5.90 o                         
   1   2   5         97.21        127.88         7.04 o                         
   2   2   5        201.19        219.41        12.39 o                         
   3   2   5          0.78         -0.06         1.31 o                         
   4   2   5        104.05        108.25         6.11 o                         
   5   2   5        109.51        105.30         6.47 o                         
   6   2   5        133.22        128.39         9.58 o                         
   7   2   5          0.83         -1.96         2.38 o                         
   8   2   5         30.85         27.18         4.84 o                         
  -9   3   5         88.85         76.56         8.13 o                         
  -8   3   5          1.64          4.72         2.95 o                         
  -7   3   5         11.18         10.04         2.00 o                         
  -6   3   5        122.64        138.40         8.08 o                         
  -5   3   5         32.14         32.05         2.01 o                         
  -4   3   5        446.35        419.56         8.52 o                         
  -3   3   5        126.39        148.72         5.23 o                         
  -2   3   5        159.50        199.10         6.51 o                         
  -1   3   5         80.13         47.25         3.72 o                         
   0   3   5        513.87        546.54        15.66 o                         
   1   3   5        239.53        225.74         9.58 o                         
   2   3   5         48.96         44.09         3.78 o                         
   3   3   5          2.39          1.45         1.11 o                         
   4   3   5        234.96        227.71         8.66 o                         
   5   3   5         11.69         20.79         5.54 o                         
   6   3   5          3.63          0.71         2.87 o                         
   7   3   5          0.25          0.28         2.81 o                         
   8   3   5        111.21        126.06        15.92 o                         
  -9   4   5         24.57         23.79         8.08 o                         
  -8   4   5          5.02          6.87         3.98 o                         
  -7   4   5         48.92         53.29         6.80 o                         
  -6   4   5          1.29          0.55         1.04 o                         
  -5   4   5        310.42        322.89        10.58 o                         
  -4   4   5         19.79         17.98         2.02 o                         
  -3   4   5          2.01          0.69         1.16 o                         
  -2   4   5         83.80         68.53         3.53 o                         
  -1   4   5         45.20         53.18         3.19 o                         
   0   4   5         58.78         36.64        12.66 o                         
   1   4   5        349.21        366.65        13.85 o                         
   2   4   5         37.98         35.58         2.86 o                         
   3   4   5       2814.61       2927.70        44.83 o                         
   4   4   5          0.23          1.40         2.33 o                         
   5   4   5        105.88        104.41         9.95 o                         
   6   4   5          0.16          0.78         2.61 o                         
   7   4   5          2.92          3.39         2.93 o                         
  -9   5   5          1.87         -4.69         5.79 o                         
  -8   5   5          3.02          8.32         3.68 o                         
  -7   5   5         10.23         15.45         4.82 o                         
  -6   5   5         28.85         22.86         3.23 o                         
  -5   5   5          5.49          3.92         2.60 o                         
  -4   5   5         12.59         12.03         2.06 o                         
  -3   5   5         13.22         11.06         1.90 o                         
  -2   5   5         24.95         29.75         3.25 o                         
  -1   5   5        456.33        463.16         9.86 o                         
   0   5   5         51.10         48.53         3.62 o                         
   1   5   5        404.51        409.73        13.44 o                         
   2   5   5        590.04        601.69        21.75 o                         
   3   5   5        285.00        275.89        10.70 o                         
   4   5   5        190.97        184.10         8.69 o                         
   5   5   5         85.48         91.18         7.46 o                         
   6   5   5         10.14         10.61         8.64 o                         
  -8   6   5          0.67          2.72         5.07 o                         
  -7   6   5         19.45         20.88         5.39 o                         
  -6   6   5        283.21        258.19        14.76 o                         
  -5   6   5         18.20         13.76         3.28 o                         
  -4   6   5        521.27        551.82        16.21 o                         
  -3   6   5        593.50        596.23        20.41 o                         
  -2   6   5          0.96          1.02         1.43 o                         
  -1   6   5         80.70         75.68         4.55 o                         
   0   6   5          1.92          0.24         1.21 o                         
   1   6   5        150.12        164.48         8.22 o                         
   2   6   5         20.93         22.89         3.48 o                         
   3   6   5        104.34         89.14         7.78 o                         
   4   6   5         32.18         25.92         4.85 o                         
   5   6   5          8.06          7.49         3.03 o                         
   6   6   5         59.30         68.34        11.89 o                         
  -7   7   5         38.54         47.77         9.26 o                         
  -6   7   5          0.02         -0.06         3.13 o                         
  -5   7   5         86.06         66.36        25.49 o                         
  -4   7   5        277.39        299.73        54.33 o                         
  -3   7   5         10.05          8.07         3.36 o                         
  -2   7   5        309.18        306.99        13.14 o                         
  -1   7   5          4.38          4.55         1.90 o                         
   0   7   5          1.45          1.63         1.76 o                         
   1   7   5        109.51         98.42         6.82 o                         
   2   7   5          3.19          4.70         3.14 o                         
   3   7   5         15.68          4.65         3.58 o                         
   4   7   5          5.15          6.89         3.32 o                         
   5   7   5          7.62          7.69         3.86 o                         
  -5   8   5         32.07         34.96         5.85 o                         
  -4   8   5         41.95         39.73         8.40 o                         
  -3   8   5          5.44          0.24         4.54 o                         
  -2   8   5          0.36          3.56         2.17 o                         
  -1   8   5        106.32        110.77        11.50 o                         
   0   8   5          4.77          5.35         1.98 o                         
   1   8   5          0.01         -2.24         2.38 o                         
   2   8   5          3.79          3.82         2.55 o                         
   3   8   5          0.54         -2.28         4.26 o                         
   4   8   5          4.71         13.55         7.30 o                         
  -4   9   5          7.11         12.01         7.42 o                         
  -3   9   5         56.75         50.29        16.30 o                         
  -2   9   5         52.27         55.89         9.97 o                         
  -1   9   5         37.73         30.08         4.99 o                         
   0   9   5         11.83         20.09         4.40 o                         
   1   9   5         11.20         13.10         3.93 o                         
   2   9   5         82.51        106.12        10.80 o                         
  -4  10   5         21.20         32.94        11.93 o                         
  -3  10   5          2.17          3.57         5.77 o                         
   1 -10   6         49.09         51.29        14.69 o                         
   2 -10   6          0.37          3.23         9.03 o                         
  -2  -9   6         44.21         56.17        12.32 o                         
  -1  -9   6          2.38          2.82         2.90 o                         
   0  -9   6        132.00        162.75        23.89 o                         
   1  -9   6         45.63         54.26         7.35 o                         
   2  -9   6          4.66          3.70         3.03 o                         
   3  -9   6         37.51         43.62         8.18 o                         
  -4  -8   6         28.87         20.80         4.06 o                         
  -3  -8   6         25.69         22.92         6.66 o                         
  -2  -8   6         23.74         27.24         4.97 o                         
  -1  -8   6         30.43         34.58         4.84 o                         
   0  -8   6        148.10        174.73        16.01 o                         
   1  -8   6         13.94         28.27        11.24 o                         
   2  -8   6         55.12         75.85        12.02 o                         
   3  -8   6          0.71          2.99         3.03 o                         
   4  -8   6        109.35         98.29         8.35 o                         
   5  -8   6         16.44         15.87         7.84 o                         
  -6  -7   6         24.87         16.40         9.37 o                         
  -5  -7   6         12.95          8.48         3.00 o                         
  -4  -7   6         19.92         15.75         3.97 o                         
  -3  -7   6         92.91        122.38        12.28 o                         
  -2  -7   6          0.36         -2.21         3.57 o                         
  -1  -7   6          0.04         -0.15         1.63 o                         
   0  -7   6          5.62          4.20         1.89 o                         
   1  -7   6         20.01         20.59         3.10 o                         
   2  -7   6         20.79         22.99         3.96 o                         
   3  -7   6        130.95        148.40        12.76 o                         
   4  -7   6         18.36         22.95         3.91 o                         
   5  -7   6          5.03          5.85         2.61 o                         
   6  -7   6         30.84         29.30         7.17 o                         
  -7  -6   6         10.02         28.30        10.46 o                         
  -6  -6   6          2.46          0.95         2.51 o                         
  -5  -6   6          0.80         -0.07         1.40 o                         
  -4  -6   6        220.21        218.03         8.02 o                         
  -3  -6   6        156.98        162.43         8.54 o                         
  -2  -6   6         99.64         96.97         7.31 o                         
  -1  -6   6         23.65         11.20         4.93 o                         
   0  -6   6         61.14         57.91         4.91 o                         
   1  -6   6         93.07        117.91         6.44 o                         
   2  -6   6         28.05         21.96         3.48 o                         
   3  -6   6         80.16         73.88         6.25 o                         
   4  -6   6          0.90          5.54         2.89 o                         
   5  -6   6         53.03         52.32         5.16 o                         
   6  -6   6         10.63         14.18         4.94 o                         
   7  -6   6        119.28        122.78        14.03 o                         
  -7  -5   6         43.88         44.67         7.40 o                         
  -6  -5   6          4.47          7.12         2.28 o                         
  -5  -5   6         94.37         87.21         7.71 o                         
  -4  -5   6        245.84        230.01        16.41 o                         
  -3  -5   6         11.92         12.10         1.84 o                         
  -2  -5   6         19.09         14.87         2.64 o                         
  -1  -5   6         13.51         15.36         3.09 o                         
   0  -5   6        252.94        305.77        12.38 o                         
   1  -5   6         14.58         11.57         2.05 o                         
   2  -5   6       2738.73       2788.51        48.50 o                         
   3  -5   6         40.67         46.98         3.94 o                         
   4  -5   6         36.21         36.01         3.53 o                         
   5  -5   6          7.69          6.62         2.01 o                         
   6  -5   6          7.48          4.62         2.16 o                         
   7  -5   6         32.34         17.46         5.62 o                         
  -8  -4   6         50.92         47.87         6.95 o                         
  -7  -4   6          0.43          0.20         2.14 o                         
  -6  -4   6         29.23         17.91         6.66 o                         
  -5  -4   6       1779.16       1904.88        36.61 o                         
  -4  -4   6        172.23        184.92         8.11 o                         
  -3  -4   6       1114.29       1102.93        21.48 o                         
  -2  -4   6          0.00         -0.04         0.90 o                         
  -1  -4   6         30.17         39.98         4.46 o                         
   0  -4   6         19.84         19.32         3.25 o                         
   1  -4   6        898.96        947.49        18.11 o                         
   2  -4   6        352.70        383.01        14.90 o                         
   3  -4   6          0.75          1.00         0.85 o                         
   4  -4   6        125.17        117.82         6.06 o                         
   5  -4   6         24.13         22.11         3.62 o                         
   6  -4   6         31.44         29.65         4.27 o                         
   7  -4   6          2.25          0.70         2.59 o                         
  -8  -3   6          0.05         -1.51         2.43 o                         
  -7  -3   6         16.22         14.74         4.05 o                         
  -6  -3   6        117.39        129.57         7.24 o                         
  -5  -3   6        718.43        731.06        16.71 o                         
  -4  -3   6        599.34        607.32        17.18 o                         
  -3  -3   6          4.26         -1.26         1.72 o                         
  -2  -3   6          3.44          1.73         1.06 o                         
  -1  -3   6          7.41         23.50         3.52 o                         
   0  -3   6         50.19         50.11         3.20 o                         
   1  -3   6          0.26          1.97         1.40 o                         
   2  -3   6         54.78         46.69         2.98 o                         
   3  -3   6        261.22        237.48         7.86 o                         
   4  -3   6         30.72         30.44         3.07 o                         
   5  -3   6        291.46        263.47        11.19 o                         
   6  -3   6          9.89         10.51         2.80 o                         
   7  -3   6         24.16         24.56         4.71 o                         
  -9  -2   6          0.13          1.17         2.17 o                         
  -8  -2   6         71.05         97.80        11.55 o                         
  -7  -2   6          1.50          1.52         0.88 o                         
  -6  -2   6        647.31        669.48        19.11 o                         
  -5  -2   6        406.77        448.95        18.02 o                         
  -4  -2   6        390.42        379.90        21.84 o                         
  -3  -2   6          1.16          2.71         1.94 o                         
  -2  -2   6         91.67         66.98         3.46 o                         
  -1  -2   6        135.82        106.19         4.97 o                         
   0  -2   6          5.93          2.11         1.00 o                         
   1  -2   6         83.00         76.21         3.97 o                         
   2  -2   6        710.94        698.01        12.81 o                         
   3  -2   6        490.06        523.61        33.88 o                         
   4  -2   6         27.63         28.01         2.98 o                         
   5  -2   6         48.12         28.90         4.79 o                         
   6  -2   6          0.02          1.08         1.70 o                         
   7  -2   6         25.07         29.22         5.91 o                         
   8  -2   6          0.02          1.53         3.77 o                         
  -9  -1   6         14.94          7.24         3.90 o                         
  -8  -1   6          0.01         -1.76         1.76 o                         
  -7  -1   6          2.78          1.96         0.85 o                         
  -6  -1   6        255.08        243.43         5.42 o                         
  -5  -1   6        248.48        245.88         5.58 o                         
  -4  -1   6          1.50         -0.97         1.80 o                         
  -3  -1   6          5.75          8.09         0.79 o                         
  -2  -1   6        629.04        636.32        13.02 o                         
  -1  -1   6        774.57        753.51        11.92 o                         
   0  -1   6        497.62        424.13        10.81 o                         
   1  -1   6        183.07        158.26         5.88 o                         
   2  -1   6        446.11        417.46        11.95 o                         
   3  -1   6          0.76          0.93         1.27 o                         
   4  -1   6       1046.19       1046.42        19.11 o                         
   5  -1   6          3.89          3.23         1.13 o                         
   6  -1   6         54.85         56.59         3.67 o                         
   7  -1   6        132.10        117.53         8.14 o                         
   8  -1   6         17.03         22.21         6.21 o                         
  -9   0   6          0.04          1.31         2.98 o                         
  -8   0   6         13.79         11.87         2.34 o                         
  -7   0   6          1.31          1.75         0.73 o                         
  -6   0   6        114.42        111.39         3.92 o                         
  -5   0   6        357.14        356.09         5.88 o                         
  -4   0   6        165.10        170.39         3.93 o                         
  -3   0   6       4043.93       4310.51        45.01 o                         
  -2   0   6        220.68        218.29         4.41 o                         
  -1   0   6        255.53        260.06         5.64 o                         
   0   0   6         67.69         79.17         3.90 o                         
   1   0   6        677.12        691.62        21.38 o                         
   2   0   6        314.22        296.28         7.60 o                         
   3   0   6        579.40        607.07         9.13 o                         
   4   0   6          0.48          0.17         1.03 o                         
   5   0   6         40.85         40.88         2.98 o                         
   6   0   6         26.76         26.27         2.62 o                         
   7   0   6        132.87        141.26         7.88 o                         
  -9   1   6         18.19         13.49         4.55 o                         
  -8   1   6         49.58         53.88         4.00 o                         
  -7   1   6        118.61        124.83        11.35 o                         
  -6   1   6        227.93        230.63         6.89 o                         
  -5   1   6         99.81        111.82         3.84 o                         
  -4   1   6       2071.79       2169.10        25.95 o                         
  -3   1   6        200.40        204.18         4.20 o                         
  -2   1   6        457.82        477.61         8.02 o                         
  -1   1   6        607.33        641.43        12.65 o                         
   0   1   6       1199.12       1254.64        25.83 o                         
   1   1   6       2327.26       2402.31        86.64 o                         
   2   1   6          0.32          1.18         1.75 o                         
   3   1   6        976.89       1031.52        25.72 o                         
   4   1   6        216.37        233.36        10.55 o                         
   5   1   6        393.30        403.71        14.03 o                         
   6   1   6         24.99         36.88         5.74 o                         
   7   1   6         20.75         21.31         4.18 o                         
   8   1   6          9.02          9.05         3.63 o                         
  -9   2   6         21.22         27.21         6.25 o                         
  -8   2   6         59.35         67.50         5.75 o                         
  -7   2   6         36.90         37.56         4.74 o                         
  -6   2   6          8.95          5.75         1.29 o                         
  -5   2   6        366.65        366.92         7.17 o                         
  -4   2   6        184.21        184.03         6.53 o                         
  -3   2   6        408.33        422.12         8.16 o                         
  -2   2   6         80.79         78.36         2.44 o                         
  -1   2   6        105.60        114.71         6.45 o                         
   0   2   6        865.62        893.10        20.53 o                         
   1   2   6         16.90         11.43         2.27 o                         
   2   2   6        834.24        790.61        17.34 o                         
   3   2   6        157.64        164.79         7.34 o                         
   4   2   6       1097.13       1143.00        25.07 o                         
   5   2   6          1.38          1.46         2.56 o                         
   6   2   6          0.17         -0.14         2.34 o                         
   7   2   6         24.07         19.86         4.45 o                         
   8   2   6          9.33         14.20         5.52 o                         
  -9   3   6         12.75         10.70         4.02 o                         
  -8   3   6         56.06         54.27         6.69 o                         
  -7   3   6         28.58         30.96         3.04 o                         
  -6   3   6         32.40         23.40         3.30 o                         
  -5   3   6          0.40         -0.89         0.91 o                         
  -4   3   6         55.42         52.11         2.51 o                         
  -3   3   6        229.18        241.66         6.37 o                         
  -2   3   6         68.40         67.69         3.16 o                         
  -1   3   6         19.91         10.35         1.98 o                         
   0   3   6        176.92        196.99         8.67 o                         
   1   3   6         40.35         36.05         6.15 o                         
   2   3   6        384.05        391.53        10.28 o                         
   3   3   6        298.81        306.52        11.58 o                         
   4   3   6        428.19        451.37        20.07 o                         
   5   3   6         39.24         29.21         5.18 o                         
   6   3   6         36.39         47.53         6.56 o                         
   7   3   6         12.63         21.14         4.73 o                         
  -9   4   6          9.38         11.53         6.47 o                         
  -8   4   6         20.68         25.73         6.03 o                         
  -7   4   6         41.18         45.13         6.30 o                         
  -6   4   6          1.46          0.24         1.41 o                         
  -5   4   6         26.57         26.64         3.69 o                         
  -4   4   6         73.23         84.52         3.73 o                         
  -3   4   6         37.21         35.05         2.74 o                         
  -2   4   6        150.32        172.33         5.11 o                         
  -1   4   6          0.06          0.28         1.34 o                         
   0   4   6         28.72         26.41         2.69 o                         
   1   4   6        193.17        189.97         9.59 o                         
   2   4   6        264.53        281.80         9.69 o                         
   3   4   6         45.50         47.61         3.73 o                         
   4   4   6         96.02        124.55         7.82 o                         
   5   4   6          0.86          2.64         2.68 o                         
   6   4   6         16.01         11.05         4.51 o                         
  -9   5   6         28.46         20.31         7.90 o                         
  -8   5   6         13.18         16.62         4.66 o                         
  -7   5   6         31.19         30.85        14.89 o                         
  -6   5   6         37.25         41.72         6.15 o                         
  -5   5   6          4.11          6.78         1.73 o                         
  -4   5   6        706.59        708.07        34.73 o                         
  -3   5   6         45.52         45.37         4.56 o                         
  -2   5   6        192.78        199.92         5.79 o                         
  -1   5   6         44.72         44.65         3.30 o                         
   0   5   6          1.70          1.26         1.20 o                         
   1   5   6        744.91        752.38        26.60 o                         
   2   5   6        663.05        659.79        21.66 o                         
   3   5   6          7.11         10.09         2.78 o                         
   4   5   6         12.84          8.36         2.68 o                         
   5   5   6          2.81          3.94         2.55 o                         
   6   5   6          0.00          0.55         3.23 o                         
  -8   6   6         63.81         52.01        13.59 o                         
  -7   6   6          0.65          0.05         3.41 o                         
  -6   6   6         53.75         45.64         3.80 o                         
  -5   6   6        323.97        334.26        30.19 o                         
  -4   6   6        281.75        283.75        13.88 o                         
  -3   6   6        477.82        517.81        21.71 o                         
  -2   6   6        162.74        162.34         6.09 o                         
  -1   6   6        177.35        172.57         6.95 o                         
   0   6   6        116.54        115.54         6.98 o                         
   1   6   6         33.78         24.14         4.64 o                         
   2   6   6        269.69        264.34        17.89 o                         
   3   6   6         66.72         60.98         6.28 o                         
   4   6   6         18.72         10.34         3.62 o                         
   5   6   6         43.66         66.48         7.42 o                         
  -6   7   6          6.63          2.40         4.74 o                         
  -5   7   6         35.21         45.01         5.37 o                         
  -4   7   6          8.67         11.25         3.58 o                         
  -3   7   6         14.09         12.52         2.28 o                         
  -2   7   6          0.12          1.52         1.30 o                         
  -1   7   6         86.28         81.01         5.54 o                         
   0   7   6          7.10          4.67         1.94 o                         
   1   7   6         88.37         82.72         7.99 o                         
   2   7   6          1.38          6.21         6.40 o                         
   3   7   6         39.94         26.21         4.82 o                         
   4   7   6         46.67         48.21        10.14 o                         
   5   7   6         13.59         21.46         7.08 o                         
  -5   8   6         45.32         36.35         5.79 o                         
  -4   8   6         45.66         40.32         9.88 o                         
  -3   8   6          5.59          1.35         5.74 o                         
  -2   8   6         43.09         32.15         5.55 o                         
  -1   8   6        100.41         78.26         5.71 o                         
   0   8   6          0.00          2.89         1.60 o                         
   1   8   6         32.21         46.47         9.03 o                         
   2   8   6          5.05          2.42         5.97 o                         
   3   8   6         60.57         58.67        20.76 o                         
  -4   9   6         27.29         35.24        11.66 o                         
  -3   9   6          0.91          3.30         6.15 o                         
  -2   9   6          0.10         -3.52         4.64 o                         
  -1   9   6          4.37         11.01         7.66 o                         
  -3  10   6         31.80         39.38        12.54 o                         
  -1 -10   7         42.93         36.53        11.40 o                         
   0 -10   7          4.80          2.65         7.81 o                         
   1 -10   7          0.13          2.84         7.50 o                         
  -1  -9   7          8.87          3.36         3.59 o                         
   0  -9   7          9.15          6.51         3.19 o                         
   1  -9   7        109.71        116.99        12.80 o                         
   2  -9   7          3.28          7.93         4.43 o                         
   3  -9   7          9.38          8.83         9.11 o                         
  -4  -8   7        143.20        153.65        38.88 o                         
  -3  -8   7          6.35         10.72         3.99 o                         
  -2  -8   7          2.70          1.71         3.31 o                         
  -1  -8   7          2.20         -0.97         2.01 o                         
   0  -8   7         44.10         39.07         5.41 o                         
   1  -8   7          0.80          2.27         3.17 o                         
   2  -8   7          8.71          8.08         3.99 o                         
   3  -8   7          3.78          4.56         3.84 o                         
   4  -8   7        169.06        170.05        14.07 o                         
   5  -8   7         15.59         15.46         5.78 o                         
  -6  -7   7          8.04         15.33         5.31 o                         
  -5  -7   7         43.32         42.32         5.76 o                         
  -4  -7   7         18.25         17.42         3.57 o                         
  -3  -7   7         16.92         22.76        13.67 o                         
  -2  -7   7         32.50         32.35         6.28 o                         
  -1  -7   7        114.42        108.10         7.79 o                         
   0  -7   7        134.97        139.15         7.31 o                         
   1  -7   7         14.98         15.37         2.83 o                         
   2  -7   7        102.47        113.13         7.76 o                         
   3  -7   7         17.43          5.28         3.96 o                         
   4  -7   7         13.85          7.38         2.70 o                         
   5  -7   7          2.61          0.21         2.38 o                         
   6  -7   7         44.47         51.64         8.98 o                         
  -7  -6   7          9.57         10.48         7.29 o                         
  -6  -6   7         11.94         13.33         3.25 o                         
  -5  -6   7         29.50         37.64         5.11 o                         
  -4  -6   7        190.12        175.00        11.56 o                         
  -3  -6   7          3.85          2.31         1.16 o                         
  -2  -6   7          0.14          2.42         1.76 o                         
  -1  -6   7         63.69         65.92         7.93 o                         
   0  -6   7         35.16         33.81         3.49 o                         
   1  -6   7        398.44        426.51        14.18 o                         
   2  -6   7         40.07         29.77         3.65 o                         
   3  -6   7        247.45        259.90        11.57 o                         
   4  -6   7        150.02        130.29         9.95 o                         
   5  -6   7         22.97         18.07         4.34 o                         
   6  -6   7         53.18         53.92         8.67 o                         
  -7  -5   7          0.00         -2.48         2.70 o                         
  -6  -5   7         30.68         40.70         4.50 o                         
  -5  -5   7        316.13        362.82        15.03 o                         
  -4  -5   7         22.33         27.89         5.00 o                         
  -3  -5   7         16.30         15.57         1.56 o                         
  -2  -5   7         47.10         43.76         4.20 o                         
  -1  -5   7         12.09         13.76         4.60 o                         
   0  -5   7        108.48        111.44         6.14 o                         
   1  -5   7        336.72        329.24        11.03 o                         
   2  -5   7         81.51         76.12         4.99 o                         
   3  -5   7       1282.51       1280.30        32.53 o                         
   4  -5   7          5.98          3.22         2.22 o                         
   5  -5   7         68.12         65.84         5.95 o                         
   6  -5   7          5.29         -1.28         2.40 o                         
   7  -5   7          0.98          2.91         3.59 o                         
  -8  -4   7         11.17         22.64         6.53 o                         
  -7  -4   7         88.62        106.38        19.66 o                         
  -6  -4   7          0.56         -0.12         2.04 o                         
  -5  -4   7        385.75        410.92        13.17 o                         
  -4  -4   7          0.49          1.64         1.79 o                         
  -3  -4   7        279.71        288.09        11.20 o                         
  -2  -4   7         33.92         27.84         2.84 o                         
  -1  -4   7        145.67        144.52         7.89 o                         
   0  -4   7         47.06         49.24         4.15 o                         
   1  -4   7         75.01         76.48         4.59 o                         
   2  -4   7         30.36         21.24         3.24 o                         
   3  -4   7          0.25          0.88         0.79 o                         
   4  -4   7         32.01         28.15         2.88 o                         
   5  -4   7          9.05         10.70         3.26 o                         
   6  -4   7         19.13         11.19         3.67 o                         
   7  -4   7         74.78         70.49        10.49 o                         
  -9  -3   7         29.63         27.47         6.15 o                         
  -8  -3   7        192.26        226.98        19.20 o                         
  -7  -3   7        100.08        116.84        10.22 o                         
  -6  -3   7        483.42        512.97        17.36 o                         
  -5  -3   7       1596.76       1675.89        46.65 o                         
  -4  -3   7          0.44          0.63         1.46 o                         
  -3  -3   7        187.66        194.25         8.23 o                         
  -2  -3   7         22.67         22.92         1.83 o                         
  -1  -3   7       1527.41       1488.80        21.34 o                         
   0  -3   7          2.57          2.83         1.62 o                         
   1  -3   7          4.56          5.19         2.14 o                         
   2  -3   7        351.05        346.60         8.78 o                         
   3  -3   7          0.47          1.35         1.37 o                         
   4  -3   7          1.74          3.05         1.81 o                         
   5  -3   7          2.61          5.14         2.57 o                         
   6  -3   7         19.35         15.96         4.98 o                         
   7  -3   7          1.37         -0.36         2.04 o                         
  -9  -2   7         18.36         17.61         4.92 o                         
  -8  -2   7         13.10         22.84         5.30 o                         
  -7  -2   7         68.31         71.82         7.66 o                         
  -6  -2   7          0.35          0.13         1.83 o                         
  -5  -2   7         10.20          8.95         2.61 o                         
  -4  -2   7        788.73        803.44        34.84 o                         
  -3  -2   7        166.66        163.89        10.82 o                         
  -2  -2   7        196.06        241.87         7.46 o                         
  -1  -2   7        711.63        603.54        36.87 o                         
   0  -2   7         10.27          6.39         1.85 o                         
   1  -2   7         41.58         56.27         2.63 o                         
   2  -2   7         36.29         27.41         3.70 o                         
   3  -2   7        373.34        396.72        17.65 o                         
   4  -2   7          0.60          2.08         1.72 o                         
   5  -2   7        173.42        185.45        10.91 o                         
   6  -2   7         36.94         32.51         3.46 o                         
   7  -2   7          0.24          0.00         2.69 o                         
  -9  -1   7         55.82         56.39         8.55 o                         
  -8  -1   7          7.43          9.64         2.88 o                         
  -7  -1   7         32.61         37.51         2.40 o                         
  -6  -1   7        239.88        240.04         6.50 o                         
  -5  -1   7         21.70         19.06         1.08 o                         
  -4  -1   7         67.97         81.69         4.02 o                         
  -3  -1   7        580.72        621.58        11.51 o                         
  -2  -1   7          7.27          2.12         0.48 o                         
  -1  -1   7          1.08          1.42         1.03 o                         
   0  -1   7        242.10        294.89         8.98 o                         
   1  -1   7         31.20         29.22         2.31 o                         
   2  -1   7       1719.11       1881.75        32.43 o                         
   3  -1   7        469.07        483.15        13.87 o                         
   4  -1   7         31.51         37.62         2.77 o                         
   5  -1   7        167.00        178.96         7.75 o                         
   6  -1   7         32.51         28.06         2.76 o                         
   7  -1   7         18.68         19.12         4.34 o                         
  -9   0   7          2.17          1.29         3.40 o                         
  -8   0   7         11.75          7.03         3.46 o                         
  -7   0   7        244.02        196.03         5.45 o                         
  -6   0   7         22.96         15.25         1.28 o                         
  -5   0   7        379.39        381.91         6.47 o                         
  -4   0   7         29.66         35.03         1.74 o                         
  -3   0   7        178.35        162.12         3.58 o                         
  -2   0   7          8.25          8.36         1.23 o                         
  -1   0   7         48.50         60.03         4.47 o                         
   0   0   7         49.67         50.78         3.53 o                         
   1   0   7          4.04          3.98         1.60 o                         
   2   0   7       1861.65       1890.37        38.18 o                         
   3   0   7         27.60         28.24         2.40 o                         
   4   0   7         32.25         40.38         3.02 o                         
   5   0   7         24.41         28.20         2.57 o                         
   6   0   7         26.42         23.50         2.32 o                         
   7   0   7         86.24         92.84         6.48 o                         
  -9   1   7         15.07         16.15         5.04 o                         
  -8   1   7         83.56         58.39         5.67 o                         
  -7   1   7         39.08         30.21         2.93 o                         
  -6   1   7         77.31         78.42         3.17 o                         
  -5   1   7        133.67        150.74         4.47 o                         
  -4   1   7        599.44        611.91        10.20 o                         
  -3   1   7        845.93        771.75        12.34 o                         
  -2   1   7         46.20         43.46         2.11 o                         
  -1   1   7          2.15          3.60         1.46 o                         
   0   1   7        101.36        115.73         5.61 o                         
   1   1   7         39.95         36.88         4.44 o                         
   2   1   7         65.72         72.20         6.18 o                         
   3   1   7        601.86        644.54        17.81 o                         
   4   1   7         36.41         29.11         4.25 o                         
   5   1   7        272.02        288.06        10.64 o                         
   6   1   7          0.17          0.47         1.40 o                         
   7   1   7          1.76          3.05         2.50 o                         
   8   1   7         52.55         53.52         9.17 o                         
  -9   2   7         95.16        125.99        13.66 o                         
  -8   2   7        167.04        183.28        12.72 o                         
  -7   2   7         62.84         59.98         3.78 o                         
  -6   2   7        384.97        394.00         9.91 o                         
  -5   2   7         13.83         16.39         1.47 o                         
  -4   2   7       1838.08       1861.43        33.33 o                         
  -3   2   7         82.48         96.75         3.52 o                         
  -2   2   7        369.08        336.07         7.64 o                         
  -1   2   7        105.99        139.78         6.69 o                         
   0   2   7         53.01         63.00         4.89 o                         
   1   2   7         55.91         54.10         3.13 o                         
   2   2   7          3.43          5.64         1.18 o                         
   3   2   7          1.03          1.74         1.55 o                         
   4   2   7        376.58        394.52        21.25 o                         
   5   2   7         11.26          5.67         3.97 o                         
   6   2   7          0.01          0.55         2.35 o                         
   7   2   7         43.71         30.92         5.33 o                         
  -9   3   7         17.32         13.38         3.86 o                         
  -8   3   7         56.56         48.98         6.46 o                         
  -7   3   7          0.16          0.82         2.25 o                         
  -6   3   7          3.20          1.96         1.61 o                         
  -5   3   7         84.63         96.70         6.41 o                         
  -4   3   7          8.85          7.13         1.12 o                         
  -3   3   7        194.38        214.50         6.57 o                         
  -2   3   7         74.89         82.03         3.14 o                         
  -1   3   7          3.25          7.12         2.13 o                         
   0   3   7        205.14        213.27         7.13 o                         
   1   3   7         46.44         37.06         3.36 o                         
   2   3   7       1066.78       1076.27        18.42 o                         
   3   3   7         45.43         49.23         3.74 o                         
   4   3   7        136.60        126.04        10.14 o                         
   5   3   7         21.34         18.75         4.40 o                         
   6   3   7         19.51         12.70         5.12 o                         
   7   3   7          4.04         14.32         6.62 o                         
  -9   4   7          5.68          3.74         4.94 o                         
  -8   4   7          0.02         -1.63         2.08 o                         
  -7   4   7         59.87         61.32         8.77 o                         
  -6   4   7         31.44         33.14         4.38 o                         
  -5   4   7        335.11        319.26         8.38 o                         
  -4   4   7        290.40        315.24         7.32 o                         
  -3   4   7        992.07        996.07        17.15 o                         
  -2   4   7          6.43         -0.15         3.83 o                         
  -1   4   7         16.41         14.27         2.17 o                         
   0   4   7         14.06         18.21         2.67 o                         
   1   4   7        272.72        292.13        10.17 o                         
   2   4   7        124.32        111.89         5.14 o                         
   3   4   7        192.58        179.34         8.03 o                         
   4   4   7        117.80        129.15         7.99 o                         
   5   4   7          9.38          6.64         3.59 o                         
   6   4   7         36.36         40.80         6.85 o                         
  -9   5   7         28.45         36.95        10.77 o                         
  -8   5   7         45.87         67.30        14.07 o                         
  -7   5   7          2.83          9.73         7.53 o                         
  -6   5   7          3.71          0.97         3.04 o                         
  -5   5   7         50.08         47.35         5.94 o                         
  -4   5   7         64.98         58.10         4.12 o                         
  -3   5   7        174.34        171.72         7.52 o                         
  -2   5   7        124.30        151.37         5.43 o                         
  -1   5   7        405.87        403.97        11.37 o                         
   0   5   7         28.10         25.12         3.01 o                         
   1   5   7        143.47        157.86        11.20 o                         
   2   5   7        118.33        128.69        11.35 o                         
   3   5   7        188.19        180.06         9.77 o                         
   4   5   7          6.49          5.13         2.17 o                         
   5   5   7         47.43         70.37        10.58 o                         
  -8   6   7         51.26         44.37        12.46 o                         
  -7   6   7          7.19          1.90         3.14 o                         
  -6   6   7         87.67         86.64         5.33 o                         
  -5   6   7          1.32         -0.14         2.89 o                         
  -4   6   7          1.93         -0.61         1.96 o                         
  -3   6   7         14.46         17.42         5.00 o                         
  -2   6   7        265.18        285.61         9.12 o                         
  -1   6   7         72.64         72.57         5.50 o                         
   0   6   7        707.13        675.45        22.35 o                         
   1   6   7         13.59         17.28         4.32 o                         
   2   6   7        109.75        105.38        14.31 o                         
   3   6   7         37.18         28.23         4.53 o                         
   4   6   7         46.97         51.91         5.96 o                         
   5   6   7          1.16          8.21         3.36 o                         
  -6   7   7         44.75         34.59        13.12 o                         
  -5   7   7        267.93        271.85        12.76 o                         
  -4   7   7         16.09         17.92         7.66 o                         
  -3   7   7        102.03        135.63        13.56 o                         
  -2   7   7        123.50        138.97         8.59 o                         
  -1   7   7         10.44          5.43         3.21 o                         
   0   7   7         15.01         14.08         3.87 o                         
   1   7   7          6.98          7.65         4.92 o                         
   2   7   7         25.80         21.69         9.51 o                         
   3   7   7         14.98         20.00         4.96 o                         
   4   7   7         70.36         61.31        10.09 o                         
  -5   8   7          0.64         -0.38         2.71 o                         
  -4   8   7         13.22         15.42         4.27 o                         
  -3   8   7        149.32        140.63        14.88 o                         
  -2   8   7         80.93         77.71        11.57 o                         
  -1   8   7         32.23         29.98         4.87 o                         
   0   8   7          0.34          2.37         2.95 o                         
   1   8   7          0.91         -7.24         9.55 o                         
   2   8   7         40.44         37.64        10.25 o                         
   3   8   7          0.33          1.38         3.41 o                         
  -4   9   7          6.91         -2.77         7.31 o                         
  -3   9   7          6.24         19.45        10.49 o                         
  -2   9   7         29.45         21.04         9.83 o                         
  -1   9   7          5.65         -3.67         6.85 o                         
   0 -10   8         61.81         91.46        16.50 o                         
   1 -10   8         80.95         77.28        16.81 o                         
  -1  -9   8         49.10         36.70        10.46 o                         
   0  -9   8         17.51         18.05         8.43 o                         
   1  -9   8        126.88        146.19        20.48 o                         
   2  -9   8          4.87          2.62         6.45 o                         
  -4  -8   8         27.95         31.04         8.39 o                         
  -3  -8   8          9.78          6.02         4.86 o                         
  -2  -8   8         39.34         33.33         6.72 o                         
  -1  -8   8         31.81         31.03         4.54 o                         
   0  -8   8          0.42          0.99         2.15 o                         
   1  -8   8         20.77         23.37         6.13 o                         
   2  -8   8          1.71          1.16         2.28 o                         
   3  -8   8          4.21          2.31         3.00 o                         
   4  -8   8         94.93         79.64        10.43 o                         
   5  -8   8          6.47         -1.26         3.52 o                         
  -6  -7   8         38.23         52.40         9.36 o                         
  -5  -7   8         34.75         44.53         7.80 o                         
  -4  -7   8          1.74          3.49         2.42 o                         
  -3  -7   8         56.82         55.23         4.33 o                         
  -2  -7   8         49.42         75.83         8.54 o                         
  -1  -7   8         71.75         72.08         6.84 o                         
   0  -7   8          7.38          6.35         2.09 o                         
   1  -7   8          2.11          2.59         2.04 o                         
   2  -7   8        106.53        120.56        12.78 o                         
   3  -7   8        466.08        480.52        42.69 o                         
   4  -7   8        253.84        219.19        11.49 o                         
   5  -7   8          7.94          4.58         3.70 o                         
   6  -7   8          6.56          4.96         4.17 o                         
  -7  -6   8         17.67          3.44         5.55 o                         
  -6  -6   8         29.41         40.15         5.38 o                         
  -5  -6   8         17.03         18.68         4.07 o                         
  -4  -6   8        230.02        250.99        12.99 o                         
  -3  -6   8         10.10          7.76         1.50 o                         
  -2  -6   8          9.64          7.52         3.15 o                         
  -1  -6   8          1.61          9.46         4.71 o                         
   0  -6   8          4.02          5.00         1.79 o                         
   1  -6   8         45.87         38.59         3.76 o                         
   2  -6   8        365.28        391.10        12.77 o                         
   3  -6   8          0.55          1.31         1.50 o                         
   4  -6   8          5.76          8.76         3.49 o                         
   5  -6   8          5.28          1.44         2.80 o                         
   6  -6   8          9.02         18.64         5.77 o                         
  -7  -5   8         15.81         11.43         3.12 o                         
  -6  -5   8        124.01        121.53         8.65 o                         
  -5  -5   8          0.29          0.30         1.75 o                         
  -4  -5   8       1240.89       1248.73        38.26 o                         
  -3  -5   8        136.06        126.41         4.15 o                         
  -2  -5   8         55.36         46.75         3.83 o                         
  -1  -5   8        150.54        111.71        10.71 o                         
   0  -5   8         91.90         89.78         5.43 o                         
   1  -5   8        454.77        450.24        12.60 o                         
   2  -5   8         45.18         45.69         3.92 o                         
   3  -5   8        124.34        113.52         8.09 o                         
   4  -5   8         21.58         17.32         3.67 o                         
   5  -5   8          5.30          4.28         2.39 o                         
   6  -5   8        120.38        129.01        13.11 o                         
   7  -5   8         30.70         30.33         7.18 o                         
  -8  -4   8          9.71         12.45         5.51 o                         
  -7  -4   8          0.13          0.00         2.01 o                         
  -6  -4   8         15.27         16.74         4.11 o                         
  -5  -4   8         35.27         37.14         4.09 o                         
  -4  -4   8        776.71        819.17        28.94 o                         
  -3  -4   8         37.61         32.78         4.34 o                         
  -2  -4   8         26.25         25.34         2.39 o                         
  -1  -4   8          9.56          8.28         1.99 o                         
   0  -4   8        172.80        158.21         7.28 o                         
   1  -4   8        523.49        517.85        12.95 o                         
   2  -4   8        499.23        528.93        13.34 o                         
   3  -4   8        177.47        170.72         7.44 o                         
   4  -4   8          0.73          2.17         1.42 o                         
   5  -4   8          0.02         -1.28         2.39 o                         
   6  -4   8         40.58         27.77         6.28 o                         
   7  -4   8         33.72         38.83         7.78 o                         
  -9  -3   8         74.17         80.39         7.52 o                         
  -8  -3   8          2.12         -1.54         2.03 o                         
  -7  -3   8         30.90         26.69         4.05 o                         
  -6  -3   8         34.70         29.26         4.14 o                         
  -5  -3   8         22.48         23.60         3.78 o                         
  -4  -3   8        217.31        224.48         9.42 o                         
  -3  -3   8        190.41        182.89        11.95 o                         
  -2  -3   8         56.31         57.17         2.78 o                         
  -1  -3   8          6.47          5.18         1.41 o                         
   0  -3   8          3.22          3.58         1.21 o                         
   1  -3   8         52.55         58.78         5.93 o                         
   2  -3   8        402.26        386.48        10.73 o                         
   3  -3   8         68.22         72.84         9.41 o                         
   4  -3   8          3.59          3.81         2.22 o                         
   5  -3   8         32.80         35.19         6.44 o                         
   6  -3   8         37.37         49.49         6.29 o                         
   7  -3   8         52.08         58.55         9.74 o                         
  -9  -2   8         14.78         15.39         4.70 o                         
  -8  -2   8          6.90          5.73         2.27 o                         
  -7  -2   8          0.57         -0.08         1.25 o                         
  -6  -2   8        124.41        117.00         8.89 o                         
  -5  -2   8         35.39         38.68         5.01 o                         
  -4  -2   8        120.85         -0.92        63.52 o                         
  -3  -2   8         11.20         10.97         2.35 o                         
  -2  -2   8        297.06        323.33         9.43 o                         
  -1  -2   8          9.35          6.52         1.42 o                         
   0  -2   8          8.41          6.66         1.96 o                         
   1  -2   8         28.71         32.05         2.11 o                         
   2  -2   8        206.91        225.84         7.54 o                         
   3  -2   8         82.39         84.91         6.91 o                         
   4  -2   8          3.19          2.13         2.94 o                         
   5  -2   8         54.36         58.18         5.47 o                         
   6  -2   8         45.66         48.74         5.94 o                         
   7  -2   8         40.58         45.27         8.44 o                         
  -9  -1   8          9.32          5.00         3.30 o                         
  -8  -1   8          1.70          1.10         1.77 o                         
  -7  -1   8         38.45         33.14         3.06 o                         
  -6  -1   8         48.01         48.65         2.79 o                         
  -5  -1   8         92.59         77.58         3.62 o                         
  -4  -1   8        205.48        227.08         8.07 o                         
  -3  -1   8         92.36         91.88         3.63 o                         
  -2  -1   8        196.67        203.93         7.01 o                         
  -1  -1   8          3.17          4.64         1.29 o                         
   0  -1   8        231.37        217.28         7.90 o                         
   1  -1   8       2140.62       2187.92        40.03 o                         
   2  -1   8        148.05        137.50         4.39 o                         
   3  -1   8        172.45        169.22         7.29 o                         
   4  -1   8         22.56         20.79         2.58 o                         
   5  -1   8         12.46          5.88         2.30 o                         
   6  -1   8        123.86        119.34         9.07 o                         
   7  -1   8         97.01        123.49        13.59 o                         
  -9   0   8         33.56         27.97         6.32 o                         
  -8   0   8         38.57         37.79         6.84 o                         
  -7   0   8         12.46         12.72         1.26 o                         
  -6   0   8         16.54         18.88         1.26 o                         
  -5   0   8        527.66        531.91         8.13 o                         
  -4   0   8        154.42        128.37         3.64 o                         
  -3   0   8        604.30        641.85         9.41 o                         
  -2   0   8        190.30        182.82         4.25 o                         
  -1   0   8         17.09         17.60         3.23 o                         
   0   0   8        265.15        268.09        13.70 o                         
   1   0   8          6.74         -0.87         5.40 o                         
   2   0   8        611.30        630.55        21.53 o                         
   3   0   8        421.93        433.01        12.51 o                         
   4   0   8          1.58          1.36         2.22 o                         
   5   0   8        408.71        437.75        13.56 o                         
   6   0   8         14.44         13.45         2.29 o                         
   7   0   8         36.74         38.34         7.63 o                         
  -9   1   8         49.39         62.71         9.47 o                         
  -8   1   8          6.29          6.15         2.64 o                         
  -7   1   8          4.80          5.52         1.56 o                         
  -6   1   8          8.83          8.21         1.15 o                         
  -5   1   8        170.93        162.55         4.90 o                         
  -4   1   8         65.73         64.53         2.60 o                         
  -3   1   8        407.60        419.04         8.63 o                         
  -2   1   8        177.78        165.43         4.63 o                         
  -1   1   8         20.42         17.11         1.97 o                         
   0   1   8        729.40        730.85        18.33 o                         
   1   1   8        489.59        499.31        12.27 o                         
   2   1   8        436.90        439.97        14.24 o                         
   3   1   8          8.82         11.65         1.59 o                         
   4   1   8        215.35        234.40        18.55 o                         
   5   1   8         91.47         89.50         5.71 o                         
   6   1   8        134.79        161.03         9.61 o                         
   7   1   8         41.49         47.94         8.83 o                         
  -9   2   8         42.64         55.58         9.20 o                         
  -8   2   8         14.57         17.82         5.30 o                         
  -7   2   8          8.04          5.49         2.08 o                         
  -6   2   8          1.45          2.32         1.14 o                         
  -5   2   8         55.30         59.30         3.89 o                         
  -4   2   8        457.55        426.70        12.53 o                         
  -3   2   8         62.69         51.81         4.35 o                         
  -2   2   8        736.41        698.97        12.90 o                         
  -1   2   8        137.74        147.95         4.58 o                         
   0   2   8          3.49          2.78         1.72 o                         
   1   2   8        166.46        168.93         5.69 o                         
   2   2   8          2.77          2.71         1.44 o                         
   3   2   8        184.69        170.85         8.23 o                         
   4   2   8         73.32         75.94         7.49 o                         
   5   2   8         36.23         39.04         4.07 o                         
   6   2   8          2.24          0.00         2.40 o                         
   7   2   8          0.17         -1.74         2.30 o                         
  -9   3   8         59.12         86.45        11.58 o                         
  -8   3   8         12.17         13.91         4.59 o                         
  -7   3   8         29.05         24.15         3.65 o                         
  -6   3   8          8.79         10.39         2.63 o                         
  -5   3   8         94.39         92.11         4.23 o                         
  -4   3   8         10.81         11.13         1.73 o                         
  -3   3   8        288.10        268.14         9.50 o                         
  -2   3   8        204.33        194.59         8.93 o                         
  -1   3   8          2.18          3.93         1.20 o                         
   0   3   8          0.44          0.55         1.25 o                         
   1   3   8          4.42          3.07         1.93 o                         
   2   3   8         50.40         48.17         3.03 o                         
   3   3   8        770.24        809.30        34.04 o                         
   4   3   8        188.71        170.85        12.18 o                         
   5   3   8         48.30         48.74         6.86 o                         
   6   3   8          0.16         -0.25         2.68 o                         
  -8   4   8         10.09         10.23         3.56 o                         
  -7   4   8        142.50        147.77        18.59 o                         
  -6   4   8          5.71          4.22         4.82 o                         
  -5   4   8         43.79         46.41         2.76 o                         
  -4   4   8        150.93        152.29         5.50 o                         
  -3   4   8         42.84         43.14         3.13 o                         
  -2   4   8        145.29        146.00         5.01 o                         
  -1   4   8          5.87          5.48         1.55 o                         
   0   4   8         12.43         11.24         2.09 o                         
   1   4   8         18.65          8.46         2.33 o                         
   2   4   8         21.31         18.86         2.96 o                         
   3   4   8         34.00         35.42         4.52 o                         
   4   4   8          0.12         -0.53         3.27 o                         
   5   4   8          0.58         -2.00         3.17 o                         
  -9   5   8          0.07          3.39         4.28 o                         
  -8   5   8          8.66         12.65         7.83 o                         
  -7   5   8          2.49          9.84         8.59 o                         
  -6   5   8         85.43         80.40        28.85 o                         
  -5   5   8         35.43         37.43         5.63 o                         
  -4   5   8        242.00        275.96         9.02 o                         
  -3   5   8        129.66        133.69         5.12 o                         
  -2   5   8         21.35         18.46         2.04 o                         
  -1   5   8        187.19        184.56         9.20 o                         
   0   5   8        135.13        111.92         7.32 o                         
   1   5   8         66.57         80.48         7.50 o                         
   2   5   8        447.35        444.24        15.09 o                         
   3   5   8         37.21         30.02         5.68 o                         
   4   5   8         96.64        111.19         6.97 o                         
  -7   6   8         11.01          9.61         3.86 o                         
  -6   6   8          7.03          7.90         1.91 o                         
  -5   6   8          0.02         -0.45         3.20 o                         
  -4   6   8        308.62        320.78        11.49 o                         
  -3   6   8         63.06         60.71         9.84 o                         
  -2   6   8        297.38        290.51        10.70 o                         
  -1   6   8         45.16         37.75         4.81 o                         
   0   6   8          1.96         -0.96         2.60 o                         
   1   6   8         39.12         34.83         5.10 o                         
   2   6   8          0.01          1.94         4.43 o                         
   3   6   8        106.37        106.75         9.10 o                         
   4   6   8          6.25          9.29         3.54 o                         
  -6   7   8         17.41         14.09         5.27 o                         
  -5   7   8         20.90         28.91         4.18 o                         
  -4   7   8         32.06         31.71         4.65 o                         
  -3   7   8         99.77        110.35        16.42 o                         
  -2   7   8         34.46         32.43         4.11 o                         
  -1   7   8         16.84         13.17         3.29 o                         
   0   7   8         31.34         26.27         4.77 o                         
   1   7   8          0.43          0.66         4.23 o                         
   2   7   8          0.03         -2.27         5.99 o                         
   3   7   8          8.77         16.95         5.44 o                         
   4   7   8          3.79          7.63         5.17 o                         
  -5   8   8          6.19          8.87         3.29 o                         
  -4   8   8          2.37          1.04         2.86 o                         
  -3   8   8          4.22          6.99         4.50 o                         
  -2   8   8          5.18          6.69         4.56 o                         
  -1   8   8         73.63         60.84        21.05 o                         
   0   8   8         22.38         26.81         6.85 o                         
   3   8   8         27.23         24.25         6.68 o                         
  -4   9   8          0.10         -5.18         5.92 o                         
  -3   9   8         40.87         30.62        11.80 o                         
  -2   9   8          8.04         10.13         8.33 o                         
   1 -10   9         34.33         42.71        12.67 o                         
  -1  -9   9          0.05          5.60         5.22 o                         
   0  -9   9          0.75         -2.10         5.54 o                         
   1  -9   9          6.12          9.18         6.78 o                         
   2  -9   9         19.88         42.00        12.46 o                         
  -4  -8   9          6.29          6.55         5.06 o                         
  -2  -8   9          1.27          4.11         3.81 o                         
  -1  -8   9          2.65          5.53         3.85 o                         
   0  -8   9          4.86         -0.28         1.74 o                         
   1  -8   9         52.37         60.61        15.25 o                         
   2  -8   9         38.49         40.66         7.28 o                         
   3  -8   9         84.82         76.95        14.42 o                         
   4  -8   9         14.92          9.44         4.54 o                         
  -6  -7   9         15.44         20.94         7.74 o                         
  -5  -7   9          4.03          3.29         3.51 o                         
  -4  -7   9        167.36        191.94        12.09 o                         
  -3  -7   9        290.04        331.56        14.49 o                         
  -2  -7   9          5.41          8.21         4.88 o                         
  -1  -7   9          3.32          1.63         2.28 o                         
   0  -7   9         17.54         17.03         2.79 o                         
   1  -7   9         31.35         26.85         3.79 o                         
   2  -7   9          2.41          0.20         3.25 o                         
   3  -7   9         30.08         20.98         4.04 o                         
   4  -7   9         78.74         75.21         6.64 o                         
   5  -7   9         27.82         25.64         6.19 o                         
  -7  -6   9         13.82         24.33         6.14 o                         
  -6  -6   9          3.83          5.15         2.66 o                         
  -5  -6   9         10.61          4.24         3.42 o                         
  -4  -6   9         18.47         14.97         3.58 o                         
  -3  -6   9         78.41         71.57         3.28 o                         
  -2  -6   9          0.98         -0.48         1.26 o                         
  -1  -6   9          5.57          6.68         2.71 o                         
   0  -6   9        197.82        175.61         8.66 o                         
   1  -6   9         23.93         26.86         3.21 o                         
   2  -6   9        300.14        314.20        12.36 o                         
   3  -6   9         52.61         49.51         5.04 o                         
   4  -6   9         16.87         16.92         4.13 o                         
   5  -6   9         32.87         31.29         5.38 o                         
  -7  -5   9         69.83         97.96         8.63 o                         
  -6  -5   9          5.16          4.28         2.22 o                         
  -5  -5   9        553.92        621.37        20.86 o                         
  -4  -5   9         76.98         80.17         7.99 o                         
  -3  -5   9         45.97         31.67         1.28 o                         
  -2  -5   9         13.84         13.47         2.29 o                         
  -1  -5   9         69.25         59.18         4.61 o                         
   0  -5   9         11.81          8.16         2.18 o                         
   1  -5   9        352.01        359.98        10.97 o                         
   2  -5   9        132.40        131.96         6.60 o                         
   3  -5   9          8.48          5.34         3.27 o                         
   4  -5   9          1.98          2.20         2.26 o                         
   5  -5   9          0.00         -0.20         2.31 o                         
   6  -5   9         21.96         37.89         7.34 o                         
  -8  -4   9          7.89          9.01         4.76 o                         
  -7  -4   9         42.68         60.34         8.32 o                         
  -6  -4   9        168.89        187.41        23.18 o                         
  -5  -4   9         14.76         12.25         3.45 o                         
  -4  -4   9        223.91        214.18         9.95 o                         
  -3  -4   9        174.99        159.35         9.83 o                         
  -2  -4   9         24.41         20.52         1.96 o                         
  -1  -4   9        503.83        489.42        17.27 o                         
   0  -4   9         37.51         37.41         3.92 o                         
   1  -4   9        288.51        278.15        13.95 o                         
   2  -4   9         10.79         13.46         2.32 o                         
   3  -4   9         13.11          7.51         2.40 o                         
   4  -4   9          1.25          2.07         2.58 o                         
   5  -4   9         16.86         13.66         3.59 o                         
   6  -4   9         35.44         36.37         7.19 o                         
   7  -4   9          0.75         -1.43         2.66 o                         
  -9  -3   9          0.06          2.61         2.20 o                         
  -8  -3   9         62.84         92.61        23.97 o                         
  -7  -3   9         24.93         30.78         4.99 o                         
  -6  -3   9         26.40         39.14         6.09 o                         
  -5  -3   9        656.70        648.23        24.18 o                         
  -4  -3   9        355.67        402.52        13.32 o                         
  -3  -3   9         90.65         74.45         3.15 o                         
  -2  -3   9        681.61        679.26        22.17 o                         
  -1  -3   9         23.51         20.18         4.25 o                         
   0  -3   9        204.60        203.50         9.02 o                         
   1  -3   9        342.79        353.83        10.54 o                         
   2  -3   9        238.09        238.29         6.66 o                         
   3  -3   9         90.10         76.17        15.97 o                         
   4  -3   9          0.01         -0.14         1.46 o                         
   5  -3   9          1.81         -1.07         1.99 o                         
   6  -3   9         22.26         27.56         6.44 o                         
   7  -3   9          0.16          1.43         2.98 o                         
  -9  -2   9         43.41         52.77         8.27 o                         
  -8  -2   9         46.50         53.10         7.60 o                         
  -7  -2   9          8.17          8.13         2.07 o                         
  -6  -2   9        151.02        153.96         7.59 o                         
  -5  -2   9         84.36         79.00         4.96 o                         
  -4  -2   9          5.52          5.91         1.00 o                         
  -3  -2   9          2.63         -1.06         1.99 o                         
  -2  -2   9        207.53        180.52         5.56 o                         
  -1  -2   9          0.08         -0.59         0.70 o                         
   0  -2   9         13.33         18.38         2.49 o                         
   1  -2   9         97.67         94.91         3.30 o                         
   2  -2   9          1.83          0.93         0.97 o                         
   3  -2   9         37.54         31.32         4.26 o                         
   4  -2   9         38.05         39.03         3.32 o                         
   5  -2   9          0.12          1.06         1.98 o                         
   6  -2   9         93.33        106.11        10.90 o                         
   7  -2   9         38.72         56.81         9.31 o                         
  -9  -1   9          4.85          8.69         3.67 o                         
  -8  -1   9         32.55         39.51         4.68 o                         
  -7  -1   9          8.65          8.68         1.64 o                         
  -6  -1   9         31.59         30.35         2.33 o                         
  -5  -1   9         11.78         12.86         1.29 o                         
  -4  -1   9         57.63         41.38         3.07 o                         
  -3  -1   9        263.72        251.77         6.09 o                         
  -2  -1   9         16.69         17.10         1.66 o                         
  -1  -1   9        105.51        113.65         6.32 o                         
   0  -1   9          0.29          1.30         1.15 o                         
   1  -1   9        292.19        297.28         8.08 o                         
   2  -1   9          0.03         -0.22         0.51 o                         
   3  -1   9        122.11        120.21         5.37 o                         
   4  -1   9         52.20         52.22         5.83 o                         
   5  -1   9         85.11         88.20         7.45 o                         
   6  -1   9        291.92        322.62        15.56 o                         
   7  -1   9          2.98          2.89         3.56 o                         
  -9   0   9          0.65          5.07         3.13 o                         
  -8   0   9          5.27          6.76         3.16 o                         
  -7   0   9         82.62         68.97         7.65 o                         
  -6   0   9          0.08          0.66         0.64 o                         
  -5   0   9         32.27         25.77         2.29 o                         
  -4   0   9         58.01         61.15         2.48 o                         
  -3   0   9         97.53        100.19         3.20 o                         
  -2   0   9        433.40        408.59         9.99 o                         
  -1   0   9        138.10        146.41         6.40 o                         
   0   0   9        593.69        610.37        27.89 o                         
   1   0   9        632.39        679.40        15.86 o                         
   2   0   9         32.94         29.08         3.33 o                         
   3   0   9         84.31         83.56         6.66 o                         
   4   0   9          0.47         -1.30         2.42 o                         
   5   0   9         66.01         67.42         4.23 o                         
   6   0   9         47.35         44.66         4.23 o                         
   7   0   9         13.55         15.53         5.12 o                         
  -9   1   9         52.91         68.34         9.60 o                         
  -8   1   9          0.25         -1.17         2.18 o                         
  -7   1   9        179.14        181.86         7.95 o                         
  -6   1   9         16.85         18.28         1.77 o                         
  -5   1   9         96.02        107.08         3.33 o                         
  -4   1   9        370.63        362.58        11.37 o                         
  -3   1   9         85.51         92.39         4.23 o                         
  -2   1   9        943.70        955.71        17.24 o                         
  -1   1   9        186.07        189.36         5.35 o                         
   0   1   9        290.29        249.58         9.56 o                         
   1   1   9        182.00        194.96         7.75 o                         
   2   1   9        128.50        108.20         4.67 o                         
   3   1   9        289.62        300.01        11.25 o                         
   4   1   9         95.64         99.91         8.40 o                         
   5   1   9        203.27        207.31        13.38 o                         
   6   1   9          5.33          3.66         5.39 o                         
   7   1   9          5.22          9.67         3.34 o                         
  -9   2   9          1.99          2.72         3.11 o                         
  -8   2   9         61.37         71.45         9.59 o                         
  -7   2   9          2.85          4.48         1.62 o                         
  -6   2   9        308.27        301.10        11.03 o                         
  -5   2   9          0.23          0.43         1.43 o                         
  -4   2   9        188.96        174.86         6.56 o                         
  -3   2   9       1690.77       1719.86        43.01 o                         
  -2   2   9        682.91        692.06         9.50 o                         
  -1   2   9        229.88        248.81         6.81 o                         
   0   2   9         26.67         22.08         2.35 o                         
   1   2   9         45.90         42.16         7.42 o                         
   2   2   9        156.20        150.74         7.27 o                         
   3   2   9        307.47        287.54        14.81 o                         
   4   2   9         66.08         66.85         7.35 o                         
   5   2   9         17.66         13.74         2.63 o                         
   6   2   9         25.36         26.91         7.33 o                         
  -9   3   9          1.08          7.02         4.14 o                         
  -8   3   9        113.39        128.81        10.33 o                         
  -7   3   9         54.11         43.54         5.30 o                         
  -6   3   9          8.18          8.25         2.18 o                         
  -5   3   9          4.30          7.21         1.72 o                         
  -4   3   9        110.98        116.70         5.61 o                         
  -3   3   9         93.58        100.01         4.17 o                         
  -2   3   9         33.51         31.87         1.94 o                         
  -1   3   9        100.51         90.25         4.71 o                         
   0   3   9         12.15          8.39         1.85 o                         
   1   3   9         84.11         76.35         4.19 o                         
   2   3   9          4.12          3.16         1.50 o                         
   3   3   9         17.58         15.24         3.99 o                         
   4   3   9          7.66          9.49         4.01 o                         
   5   3   9         34.96         48.86        12.28 o                         
  -9   4   9         84.66        137.80        18.52 o                         
  -8   4   9          1.26          2.26         5.15 o                         
  -7   4   9          2.67          2.21         5.06 o                         
  -6   4   9         42.12         32.73        10.01 o                         
  -5   4   9        110.05        108.01         5.21 o                         
  -4   4   9          0.10          0.52         1.53 o                         
  -3   4   9        296.49        287.64         7.96 o                         
  -2   4   9         50.47         49.44         2.66 o                         
  -1   4   9          0.45          0.71         1.12 o                         
   0   4   9        112.99        119.37         8.21 o                         
   1   4   9        498.87        439.91        18.60 o                         
   2   4   9        188.54        189.03         9.59 o                         
   3   4   9         43.95         51.73         4.84 o                         
   4   4   9          0.04          3.33         3.06 o                         
  -8   5   9         10.49         23.05         9.58 o                         
  -7   5   9         12.96          2.52         5.75 o                         
  -6   5   9         33.65         33.69         5.75 o                         
  -5   5   9         63.46         58.04         5.21 o                         
  -4   5   9        292.34        307.84         8.59 o                         
  -3   5   9         57.45         58.14         7.83 o                         
  -2   5   9        108.27        133.64         5.95 o                         
  -1   5   9          0.01         -0.89         2.30 o                         
   0   5   9          0.36          1.34         2.45 o                         
   1   5   9         11.36         10.97         3.21 o                         
   2   5   9         61.59         57.14         7.23 o                         
   3   5   9          1.33          3.99         2.42 o                         
   4   5   9         36.12         30.04         5.94 o                         
  -7   6   9          4.72          2.98         3.06 o                         
  -6   6   9         47.30         59.31         7.78 o                         
  -5   6   9         13.96         10.99         3.26 o                         
  -4   6   9          3.22          3.65         2.09 o                         
  -3   6   9        133.60        136.05         6.99 o                         
  -2   6   9        103.08         94.41         7.12 o                         
  -1   6   9        315.28        299.41        13.33 o                         
   0   6   9         10.12         11.01         3.43 o                         
   1   6   9          1.13         -1.13         2.58 o                         
   2   6   9          1.49          2.50         2.95 o                         
   3   6   9          3.77         10.64         3.70 o                         
   4   6   9          0.34          1.08         3.18 o                         
  -6   7   9          0.25         -1.29         4.00 o                         
  -5   7   9          5.74          3.07         2.04 o                         
  -4   7   9         44.33         53.54         5.01 o                         
  -3   7   9         21.69         14.99         6.64 o                         
  -2   7   9        194.58        179.16        15.76 o                         
  -1   7   9        107.75        110.98         8.51 o                         
   0   7   9         22.92         20.39         4.78 o                         
   1   7   9        200.78        206.07        16.87 o                         
   2   7   9         26.40         23.85         6.27 o                         
   3   7   9        118.89        106.23        11.90 o                         
  -5   8   9          3.54          1.34         3.95 o                         
  -4   8   9         10.19         15.16         4.29 o                         
  -3   8   9          2.08          2.53         4.72 o                         
  -2   8   9          9.65          5.81         6.64 o                         
  -1   8   9          0.36         -3.15         4.16 o                         
   2   8   9          0.03         -3.66         4.69 o                         
  -3   9   9          2.20          2.90         4.68 o                         
   0  -9  10        106.51        108.42        15.86 o                         
   1  -9  10          7.78          8.39         6.78 o                         
   2  -9  10         10.56          4.51         6.97 o                         
  -3  -8  10         38.85         28.27         7.89 o                         
  -1  -8  10          0.21          4.25         4.94 o                         
   0  -8  10         34.82         41.96         9.46 o                         
   1  -8  10         25.04         31.77         8.40 o                         
   2  -8  10         25.41         12.16         6.82 o                         
   3  -8  10          0.03          2.47         5.96 o                         
  -5  -7  10         52.10         60.76         8.32 o                         
  -4  -7  10        120.16        118.56         9.57 o                         
  -3  -7  10        148.90        148.01        17.60 o                         
  -2  -7  10          4.23          1.67         3.31 o                         
  -1  -7  10          0.30         -1.25         1.89 o                         
   0  -7  10          7.63         12.45         3.14 o                         
   1  -7  10          5.16         11.40         4.24 o                         
   2  -7  10         10.09         11.58         4.60 o                         
   3  -7  10          0.00         -0.03         2.53 o                         
  -7  -6  10          7.66         16.27         5.52 o                         
  -6  -6  10          5.97          6.25         2.87 o                         
  -5  -6  10         27.01         20.83         4.12 o                         
  -4  -6  10         78.66         90.94        15.43 o                         
  -3  -6  10         42.14         35.33         1.65 o                         
  -2  -6  10         19.94         18.63         3.60 o                         
  -1  -6  10         19.71         20.51         2.67 o                         
   0  -6  10        106.47         97.09         5.92 o                         
   1  -6  10        162.72        162.99         7.47 o                         
   2  -6  10          3.67          9.62         3.68 o                         
   3  -6  10        291.43        300.67        12.50 o                         
   4  -6  10          3.68          5.59         2.94 o                         
  -7  -5  10         14.69         19.48         4.98 o                         
  -6  -5  10          2.67          3.31         2.91 o                         
  -5  -5  10         18.02         16.50         3.48 o                         
  -4  -5  10         61.98         76.07         7.75 o                         
  -3  -5  10         29.98         23.41         2.29 o                         
  -2  -5  10         61.30         55.26         3.27 o                         
  -1  -5  10        178.57        176.29         7.87 o                         
   0  -5  10        209.08        199.04         7.99 o                         
   1  -5  10          2.20          1.38         1.72 o                         
   2  -5  10        113.26        109.56         6.54 o                         
   3  -5  10          6.55          8.78         3.00 o                         
   4  -5  10         73.40         76.93        13.29 o                         
   5  -5  10         13.63         25.09         7.69 o                         
   6  -5  10          0.44         -1.24         2.32 o                         
  -8  -4  10         59.80         67.52        11.57 o                         
  -7  -4  10          0.77         -0.13         2.25 o                         
  -6  -4  10         40.95         36.87        11.58 o                         
  -5  -4  10        231.08        282.51        23.86 o                         
  -4  -4  10         69.03         50.89         5.87 o                         
  -3  -4  10        300.11        277.46        10.21 o                         
  -2  -4  10          0.61          0.09         0.76 o                         
  -1  -4  10         16.43         12.57         2.34 o                         
   0  -4  10        400.99        402.11        16.68 o                         
   1  -4  10         71.43         75.28         7.48 o                         
   2  -4  10         36.74         39.47         3.64 o                         
   3  -4  10          9.79          3.20         3.58 o                         
   4  -4  10         26.05         19.76         3.67 o                         
   5  -4  10          1.07          2.51         2.28 o                         
   6  -4  10         91.05         92.25        11.12 o                         
   7  -4  10          3.77          8.41         4.89 o                         
  -9  -3  10         52.58         65.61        10.23 o                         
  -8  -3  10         59.72         66.01         6.60 o                         
  -7  -3  10          2.60          3.82         1.63 o                         
  -6  -3  10        149.86        153.29        11.07 o                         
  -5  -3  10         21.24         27.67         4.77 o                         
  -4  -3  10         37.74         45.45         8.79 o                         
  -3  -3  10         32.30         36.26         2.43 o                         
  -2  -3  10        148.89        147.21         5.70 o                         
  -1  -3  10         21.35         21.74         2.29 o                         
   0  -3  10         60.81         59.86         4.10 o                         
   1  -3  10          1.06          0.90         1.11 o                         
   2  -3  10         83.73         73.01         7.18 o                         
   3  -3  10         34.71         38.65         7.46 o                         
   4  -3  10         13.93          7.99         4.71 o                         
   5  -3  10          1.06         -0.29         1.80 o                         
   6  -3  10          3.49          4.96         3.83 o                         
   7  -3  10        115.87        114.93        13.36 o                         
  -9  -2  10         89.84        120.93        12.80 o                         
  -8  -2  10          4.89         10.97         2.90 o                         
  -7  -2  10         46.53         47.82         5.96 o                         
  -6  -2  10          1.17         -0.59         1.11 o                         
  -5  -2  10         10.98         11.28         2.32 o                         
  -4  -2  10        290.82        281.39        13.56 o                         
  -3  -2  10          0.67          0.09         0.67 o                         
  -2  -2  10        153.19        155.06         5.63 o                         
  -1  -2  10         16.62         11.93         1.73 o                         
   0  -2  10         70.51         67.39         5.08 o                         
   1  -2  10          7.14          7.67         3.51 o                         
   2  -2  10        123.31        128.10         5.75 o                         
   3  -2  10          0.37          0.53         1.02 o                         
   4  -2  10          5.61          1.71         3.41 o                         
   5  -2  10         24.15         31.76         6.23 o                         
   6  -2  10        113.63         99.58        11.71 o                         
   7  -2  10         33.02         31.39         7.34 o                         
  -9  -1  10         15.14         19.23         5.29 o                         
  -8  -1  10          0.03          0.07         1.25 o                         
  -7  -1  10          2.62          2.42         1.61 o                         
  -6  -1  10         77.99         70.22         3.52 o                         
  -5  -1  10          1.42          0.98         0.89 o                         
  -4  -1  10         24.40         24.02         1.61 o                         
  -3  -1  10        388.82        413.44         9.46 o                         
  -2  -1  10          7.17          9.50         1.20 o                         
  -1  -1  10         90.60        113.71         6.07 o                         
   0  -1  10         20.11         17.98         3.43 o                         
   1  -1  10         23.67         18.31         2.16 o                         
   2  -1  10        299.02        295.32        10.18 o                         
   3  -1  10          0.07          2.13         3.71 o                         
   4  -1  10         33.46         31.20         5.71 o                         
   5  -1  10         76.86         84.47         9.81 o                         
   6  -1  10         14.52         16.65         5.23 o                         
   7  -1  10        139.47        181.28        17.25 o                         
  -9   0  10         24.52         27.23         6.47 o                         
  -8   0  10         37.87         41.50         7.00 o                         
  -7   0  10         43.27         34.30         4.78 o                         
  -6   0  10         55.51         55.68         3.16 o                         
  -5   0  10         79.40         76.65         2.95 o                         
  -4   0  10          2.77          2.34         0.82 o                         
  -3   0  10        380.74        377.36         9.08 o                         
  -2   0  10        170.92        183.50        10.10 o                         
  -1   0  10       1049.60       1107.50        24.93 o                         
   0   0  10         55.51         65.27         6.07 o                         
   1   0  10        248.66        255.30        10.50 o                         
   2   0  10        102.15        106.55         9.54 o                         
   3   0  10         96.80        108.84         8.32 o                         
   4   0  10        114.70        135.67         9.06 o                         
   5   0  10         71.31         80.56         7.35 o                         
   6   0  10         22.28         36.93         7.20 o                         
   7   0  10          4.78          7.21         4.46 o                         
  -9   1  10         69.21         98.00        11.59 o                         
  -8   1  10         85.85        115.82        11.93 o                         
  -7   1  10         48.76         47.60         4.63 o                         
  -6   1  10         73.78         70.33         3.22 o                         
  -5   1  10          5.57          6.80         0.95 o                         
  -4   1  10        655.36        649.50        14.46 o                         
  -3   1  10         92.73         93.35         5.94 o                         
  -2   1  10         91.81         91.46         4.08 o                         
  -1   1  10        170.60        181.64         5.36 o                         
   0   1  10        278.52        276.21         9.25 o                         
   1   1  10         68.46         57.61         5.01 o                         
   2   1  10        114.06        110.35         8.32 o                         
   3   1  10          2.80          3.91         1.99 o                         
   4   1  10        206.42        214.83        12.65 o                         
   5   1  10        197.98        206.39        12.94 o                         
   6   1  10         35.04         39.45         8.47 o                         
  -9   2  10         98.77        104.56        12.29 o                         
  -8   2  10          0.17          0.13         4.91 o                         
  -7   2  10         33.99         28.72         4.60 o                         
  -6   2  10        115.35         95.52         5.95 o                         
  -5   2  10          0.19         -0.12         1.61 o                         
  -4   2  10          8.08          5.96         1.72 o                         
  -3   2  10          2.56          0.83         0.90 o                         
  -2   2  10          1.36          1.14         0.97 o                         
  -1   2  10          3.37          4.52         1.62 o                         
   0   2  10         76.90         67.37         9.51 o                         
   1   2  10         11.94         10.40         2.70 o                         
   2   2  10        230.98        185.14        27.52 o                         
   3   2  10         50.97         51.51         6.76 o                         
   4   2  10          0.01          0.34         2.79 o                         
   5   2  10         19.08         23.48         5.41 o                         
  -9   3  10         11.37         17.67         5.40 o                         
  -8   3  10         97.69        111.49         9.60 o                         
  -7   3  10         22.76         46.78        10.36 o                         
  -6   3  10         15.51         16.86         2.89 o                         
  -5   3  10        396.22        403.28        13.29 o                         
  -4   3  10        176.25        187.06         7.61 o                         
  -3   3  10        753.46        742.58        15.07 o                         
  -2   3  10          0.03         -0.52         0.77 o                         
  -1   3  10        138.14        137.68         4.66 o                         
   0   3  10          1.50          1.07         1.34 o                         
   1   3  10          2.36          0.91         1.45 o                         
   2   3  10         22.85         25.69        10.05 o                         
   3   3  10         54.84         62.91         7.45 o                         
   4   3  10          6.16          2.91         2.92 o                         
   5   3  10          0.70          2.05         4.27 o                         
  -9   4  10          0.73         -2.25         6.30 o                         
  -8   4  10          0.01         -2.29         5.64 o                         
  -7   4  10         28.83         22.68         9.71 o                         
  -6   4  10          0.24         -2.25         5.94 o                         
  -5   4  10        150.39        155.22         8.63 o                         
  -4   4  10          1.49          2.29         1.63 o                         
  -3   4  10        286.07        288.39         7.79 o                         
  -2   4  10         10.90         10.34         1.60 o                         
  -1   4  10        329.10        311.19        14.77 o                         
   0   4  10         16.02         19.18         4.40 o                         
   1   4  10          1.67          1.38         1.66 o                         
   2   4  10          7.02          5.51         1.95 o                         
   3   4  10         49.98         40.82         7.81 o                         
   4   4  10        111.32        139.31        12.31 o                         
  -8   5  10         96.26        116.68        18.38 o                         
  -7   5  10          6.60         12.91         7.23 o                         
  -6   5  10         20.09         16.74         5.00 o                         
  -5   5  10          2.80          3.88         1.56 o                         
  -4   5  10         32.72         30.03         2.89 o                         
  -3   5  10          2.15          3.31         1.68 o                         
  -2   5  10        341.22        339.28        10.44 o                         
  -1   5  10         20.75         12.52         3.57 o                         
   0   5  10        186.71        153.50         9.52 o                         
   1   5  10          0.02          0.13         2.35 o                         
   2   5  10         96.58        100.93         7.80 o                         
   3   5  10          0.01          2.44         2.44 o                         
  -7   6  10         22.23         17.34         8.95 o                         
  -6   6  10         17.61         17.70         4.47 o                         
  -5   6  10         22.70         30.84         3.97 o                         
  -4   6  10          3.12          5.07         2.14 o                         
  -3   6  10         18.38         17.08         3.04 o                         
  -2   6  10         62.82         79.13        18.89 o                         
  -1   6  10         20.71         21.16         4.35 o                         
   0   6  10        172.09        154.28        16.08 o                         
   1   6  10         37.61         51.31         8.35 o                         
   2   6  10         38.05         37.18         5.44 o                         
   3   6  10         11.77         13.18         4.58 o                         
  -6   7  10         77.21         83.43        11.15 o                         
  -5   7  10          5.31          3.27         2.20 o                         
  -4   7  10          0.13          0.04         2.09 o                         
  -3   7  10         62.09         61.90         7.95 o                         
  -2   7  10          0.56          2.39         3.15 o                         
  -1   7  10          7.65         11.34         4.88 o                         
   0   7  10          0.24         -2.86         4.61 o                         
   2   7  10          3.46          1.05         3.10 o                         
  -4   8  10         71.80         95.80         8.89 o                         
  -3   8  10          2.06         -0.04         3.12 o                         
  -2   8  10         48.12         52.68        13.01 o                         
   1  -9  11         32.95         36.59        10.05 o                         
  -3  -8  11          1.65         -3.02         5.27 o                         
   0  -8  11         11.25         12.19         6.04 o                         
   1  -8  11          9.56         12.15         6.87 o                         
   2  -8  11          4.18         -1.90         5.02 o                         
  -5  -7  11          1.06         -1.54         4.29 o                         
  -4  -7  11         91.15        104.26        10.47 o                         
  -3  -7  11         13.91         21.41         8.54 o                         
  -2  -7  11          3.35          1.21         3.36 o                         
  -1  -7  11         34.58         41.24         7.72 o                         
   0  -7  11          4.31          4.86         4.48 o                         
   1  -7  11         44.06         44.51         6.92 o                         
   2  -7  11         52.80         47.76         9.89 o                         
   3  -7  11          0.12         -5.73         5.73 o                         
  -7  -6  11          0.62          2.40         4.48 o                         
  -6  -6  11          8.05          5.24         5.99 o                         
  -5  -6  11          3.36          2.87         1.94 o                         
  -4  -6  11         70.39         65.10         7.72 o                         
  -3  -6  11          0.88         -1.84         2.46 o                         
  -2  -6  11          5.26          2.89         2.16 o                         
  -1  -6  11          4.07          3.53         1.79 o                         
   0  -6  11         37.33         33.54         5.33 o                         
   1  -6  11        173.78        176.64        16.63 o                         
   2  -6  11          2.04          1.37         1.90 o                         
   3  -6  11         25.19         24.88         5.38 o                         
   4  -6  11         18.04         10.80         6.06 o                         
  -7  -5  11          3.19         12.40         4.37 o                         
  -6  -5  11          0.88          0.00         2.62 o                         
  -5  -5  11         12.78          8.65         3.47 o                         
  -4  -5  11        371.33        388.22        17.99 o                         
  -3  -5  11          4.70          3.16         1.24 o                         
  -2  -5  11        179.98        194.60         7.78 o                         
  -1  -5  11        232.39        259.90        16.71 o                         
   0  -5  11         18.92         13.91         4.31 o                         
   1  -5  11        103.38        124.95         9.98 o                         
   2  -5  11          5.19          2.03         2.18 o                         
   3  -5  11         80.12         78.57         6.55 o                         
   4  -5  11         13.02          3.25         4.55 o                         
  -8  -4  11          3.21          1.86         4.24 o                         
  -7  -4  11         42.89         47.72         6.87 o                         
  -6  -4  11          0.69         -0.21         2.07 o                         
  -5  -4  11          4.30          1.98         3.20 o                         
  -4  -4  11        121.19        118.06        17.84 o                         
  -3  -4  11        295.14        282.66         9.82 o                         
  -2  -4  11        113.51        101.28         7.79 o                         
  -1  -4  11        197.19        183.13        11.99 o                         
   0  -4  11        292.99        326.04        12.38 o                         
   1  -4  11          2.97          2.61         1.42 o                         
   2  -4  11         95.01         91.72         6.69 o                         
   3  -4  11         24.74         26.78         6.88 o                         
   4  -4  11          0.06         -1.00         1.51 o                         
   5  -4  11         58.60         52.39         7.80 o                         
   6  -4  11         20.62         19.20         5.28 o                         
  -9  -3  11          0.89          1.51         2.44 o                         
  -8  -3  11         22.74         25.33         6.96 o                         
  -7  -3  11         16.95         27.35         5.09 o                         
  -6  -3  11         24.09         19.81         3.43 o                         
  -5  -3  11         26.78         24.86         3.69 o                         
  -4  -3  11         27.98         25.70         4.23 o                         
  -3  -3  11        177.65        161.84         8.38 o                         
  -2  -3  11         20.92         18.43         2.56 o                         
  -1  -3  11        231.77        223.08         8.49 o                         
   0  -3  11          9.98          6.78         2.09 o                         
   1  -3  11          5.37          7.17         1.55 o                         
   2  -3  11          2.23          4.25         3.29 o                         
   3  -3  11         49.10         58.12         9.11 o                         
   4  -3  11         20.23         22.35         9.85 o                         
   5  -3  11          0.48          1.18         1.72 o                         
   6  -3  11        133.99        155.15        14.51 o                         
  -8  -2  11          0.61          2.58         2.94 o                         
  -7  -2  11          1.16          1.07         1.49 o                         
  -6  -2  11         90.08         90.71         6.97 o                         
  -5  -2  11         10.08          9.93         1.90 o                         
  -4  -2  11          0.09          0.16         0.78 o                         
  -3  -2  11         20.98         22.72         2.95 o                         
  -2  -2  11         70.81         63.83         3.79 o                         
  -1  -2  11        236.33        240.20        10.82 o                         
   0  -2  11         29.98         35.75         4.30 o                         
   1  -2  11        357.00        369.03        21.27 o                         
   2  -2  11          2.83          1.96         0.66 o                         
   3  -2  11         19.87         27.39         6.43 o                         
   4  -2  11          0.86          0.21         1.70 o                         
   5  -2  11          7.26          7.18         2.86 o                         
   6  -2  11          1.88          1.24         2.83 o                         
  -8  -1  11          0.11          0.00         1.46 o                         
  -7  -1  11         10.04         15.07         2.89 o                         
  -6  -1  11          8.14          6.09         1.15 o                         
  -5  -1  11          4.66          7.31         1.28 o                         
  -4  -1  11          1.26          3.51         1.00 o                         
  -3  -1  11         10.38         13.42         1.58 o                         
  -2  -1  11          0.40         -0.20         0.55 o                         
  -1  -1  11          1.08          0.87         1.49 o                         
   0  -1  11        181.79        204.48         8.93 o                         
   1  -1  11          8.49         13.77         2.17 o                         
   2  -1  11          0.17          0.14         1.07 o                         
   3  -1  11          4.16          2.25         2.78 o                         
   4  -1  11         39.55         45.82         5.20 o                         
   5  -1  11        304.26        331.42        21.00 o                         
   6  -1  11        109.53        159.82        15.10 o                         
  -8   0  11         39.72         41.42         6.86 o                         
  -7   0  11          5.36          3.35         1.47 o                         
  -6   0  11         24.50         22.94         2.13 o                         
  -5   0  11        252.54        226.05         5.50 o                         
  -4   0  11          8.64          7.35         1.33 o                         
  -3   0  11          0.06          0.30         1.20 o                         
  -2   0  11       1393.38       1454.48        49.80 o                         
  -1   0  11         44.32         37.40         4.17 o                         
   0   0  11        331.63        329.74        20.93 o                         
   1   0  11         52.95         54.81         3.73 o                         
   2   0  11         57.10         41.82         7.34 o                         
   3   0  11          0.11          0.87         1.14 o                         
   4   0  11        303.57        345.43        19.92 o                         
   5   0  11         60.11         68.95         9.24 o                         
   6   0  11         40.59         72.15         9.97 o                         
  -8   1  11          9.56         15.92         4.45 o                         
  -7   1  11          1.22          1.01         0.83 o                         
  -6   1  11          4.81          2.74         0.99 o                         
  -5   1  11         17.74         19.68         1.85 o                         
  -4   1  11        378.89        362.76        14.21 o                         
  -3   1  11        166.04        161.95         5.21 o                         
  -2   1  11        615.36        584.43        12.66 o                         
  -1   1  11        328.81        354.65        11.32 o                         
   0   1  11          2.14          0.81         1.39 o                         
   1   1  11         38.07         46.48         6.85 o                         
   2   1  11         12.17          9.23         3.15 o                         
   3   1  11         10.66         16.31         3.96 o                         
   4   1  11         71.58         90.88        12.34 o                         
   5   1  11          0.47          1.67         2.70 o                         
   6   1  11         71.93         75.18        10.79 o                         
  -8   2  11        100.91        132.07         9.71 o                         
  -7   2  11          9.91         21.59         8.07 o                         
  -6   2  11          0.12          0.74         1.33 o                         
  -5   2  11         23.36         20.29         3.15 o                         
  -4   2  11         43.92         36.13         7.14 o                         
  -3   2  11         52.28         50.33         2.92 o                         
  -2   2  11       1014.30       1025.16        18.67 o                         
  -1   2  11         29.29         31.23         3.45 o                         
   0   2  11        173.07        186.47         9.14 o                         
   1   2  11         52.31         40.81         7.68 o                         
   2   2  11         98.18         72.29         8.81 o                         
   3   2  11        228.57        211.24         9.95 o                         
   4   2  11         16.73         15.14         4.05 o                         
  -8   3  11          6.10          7.94         5.56 o                         
  -7   3  11        143.58        142.35        17.98 o                         
  -6   3  11          6.58          5.15         1.95 o                         
  -5   3  11          0.05         -0.59         1.87 o                         
  -4   3  11         99.51         93.45         5.41 o                         
  -3   3  11         59.51         60.21         4.33 o                         
  -2   3  11         74.18         72.50         3.89 o                         
  -1   3  11         24.91         16.41         3.82 o                         
   0   3  11         24.51         15.94         1.50 o                         
   1   3  11        120.66         92.25        12.91 o                         
   2   3  11          1.08          1.79         2.89 o                         
   3   3  11          1.49          1.90         3.96 o                         
   4   3  11          5.88         10.06         3.88 o                         
  -9   4  11          1.15         -2.26         5.57 o                         
  -8   4  11         78.40        104.13        16.26 o                         
  -7   4  11          3.75          2.33         5.32 o                         
  -6   4  11          0.49          4.67         6.53 o                         
  -5   4  11          0.07          0.36         1.89 o                         
  -4   4  11          0.48          0.98         1.13 o                         
  -3   4  11          2.67          1.45         1.26 o                         
  -2   4  11         15.08         14.70         1.82 o                         
  -1   4  11         14.07         10.95         2.07 o                         
   0   4  11         75.59         63.53        11.05 o                         
   1   4  11         31.42         31.12         3.08 o                         
   2   4  11          0.23          1.66         4.63 o                         
   3   4  11         44.55         41.76         6.88 o                         
  -8   5  11         11.32          2.62         6.47 o                         
  -7   5  11          5.08         10.59         7.41 o                         
  -6   5  11         10.41          5.28         8.53 o                         
  -5   5  11         20.89         26.59         3.08 o                         
  -4   5  11         52.46         53.96         4.66 o                         
  -3   5  11         59.61         58.93         4.70 o                         
  -2   5  11         35.43         29.01         2.57 o                         
  -1   5  11        130.71        114.20         9.20 o                         
   0   5  11         14.47          9.98         3.41 o                         
   1   5  11         32.24         31.97         3.98 o                         
   2   5  11         90.69         90.84        11.92 o                         
  -6   6  11          7.38          9.29         3.77 o                         
  -5   6  11          5.81          8.74         2.30 o                         
  -4   6  11         25.23         29.76         4.26 o                         
  -3   6  11         48.95         45.64         4.96 o                         
  -2   6  11         30.11         27.54         5.12 o                         
  -1   6  11          3.79          4.35         4.97 o                         
   0   6  11         59.86         57.37         6.46 o                         
   1   6  11          1.80          0.71         2.12 o                         
  -6   7  11          5.58          6.36         4.28 o                         
  -5   7  11         40.94         45.37         8.14 o                         
  -4   7  11          5.41          4.49         2.64 o                         
  -3   7  11        101.95        125.44         9.91 o                         
  -2   7  11          7.17          2.26         3.64 o                         
  -1   7  11         16.27          7.62         5.80 o                         
  -4   8  11          5.97         10.28         3.67 o                         
  -3   8  11         13.53         13.41         4.08 o                         
  -3  -8  12         58.05         40.72         8.86 o                         
   0  -8  12          2.05          1.40         3.70 o                         
   1  -8  12         18.62         14.71         7.16 o                         
   2  -8  12          0.00          1.81         5.33 o                         
  -5  -7  12          5.29          3.01         4.22 o                         
  -4  -7  12          0.28          2.87         4.43 o                         
  -3  -7  12        129.15        118.27        13.41 o                         
  -2  -7  12         10.27         10.82         4.76 o                         
  -1  -7  12          0.09          0.96         3.09 o                         
   0  -7  12         99.48         90.35        11.47 o                         
   1  -7  12          1.78          1.46         3.85 o                         
   2  -7  12         16.74         14.73         6.84 o                         
  -6  -6  12          9.03         10.91         5.70 o                         
  -5  -6  12         27.07         25.16        10.87 o                         
  -4  -6  12          9.21         12.10         4.10 o                         
  -3  -6  12        132.98        148.44        11.31 o                         
  -2  -6  12          2.31          0.75         1.71 o                         
  -1  -6  12         54.27         51.44         6.20 o                         
   0  -6  12          2.23          2.45         2.15 o                         
   1  -6  12          3.56          7.75         5.12 o                         
   2  -6  12          1.15          1.46         4.32 o                         
   3  -6  12          8.13          3.23         4.76 o                         
  -7  -5  12          0.63         -2.28         3.01 o                         
  -6  -5  12          0.01         -2.39         2.59 o                         
  -5  -5  12          3.86         -2.30         4.29 o                         
  -4  -5  12          2.85          1.69         2.28 o                         
  -3  -5  12          5.08          4.54         1.43 o                         
  -2  -5  12         43.06         39.61         3.57 o                         
  -1  -5  12        284.69        343.94        14.83 o                         
   0  -5  12         95.04         89.48         6.70 o                         
   1  -5  12        101.89         94.69         6.81 o                         
   2  -5  12          2.79          3.93         4.40 o                         
   3  -5  12          0.12          4.37         4.71 o                         
  -8  -4  12         52.44         84.68        12.51 o                         
  -7  -4  12          9.51          4.49         2.89 o                         
  -6  -4  12         28.38         30.37         8.49 o                         
  -5  -4  12          7.98          6.15         5.06 o                         
  -4  -4  12        129.50        109.07        15.02 o                         
  -3  -4  12         38.77         46.44         3.89 o                         
  -2  -4  12        276.16        303.34        15.11 o                         
  -1  -4  12         17.90         19.21         2.65 o                         
   0  -4  12        146.79        164.04        10.05 o                         
   1  -4  12          6.50          3.95         1.42 o                         
   2  -4  12        190.13        210.24        16.67 o                         
   3  -4  12         44.68         63.45         9.87 o                         
   4  -4  12         10.72         10.15         5.58 o                         
  -8  -3  12         31.17         38.24         7.93 o                         
  -7  -3  12          5.73          6.69         2.91 o                         
  -6  -3  12          0.64         -1.76         2.85 o                         
  -5  -3  12        170.55        159.80        17.41 o                         
  -4  -3  12         15.71         12.54         1.63 o                         
  -3  -3  12        112.06        111.66         7.28 o                         
  -2  -3  12        335.86        351.40        22.17 o                         
  -1  -3  12          3.87          4.19         1.24 o                         
   0  -3  12         53.24         40.71         3.04 o                         
   1  -3  12         11.12         13.00         3.56 o                         
   2  -3  12         46.39         53.26         8.18 o                         
   3  -3  12         43.15         29.42         6.62 o                         
   4  -3  12         17.96         19.91         9.14 o                         
   5  -3  12         43.06         33.98         6.32 o                         
  -8  -2  12         84.49        117.88        12.96 o                         
  -7  -2  12          6.76         15.15         3.72 o                         
  -6  -2  12         54.92         62.69         6.22 o                         
  -5  -2  12         16.81         13.89         1.55 o                         
  -4  -2  12        156.92        137.23         5.67 o                         
  -3  -2  12         62.12         55.70         3.95 o                         
  -2  -2  12          3.87          3.44         0.95 o                         
  -1  -2  12        551.91        586.53        16.58 o                         
   0  -2  12         77.99         72.27         6.31 o                         
   1  -2  12         15.68         21.57         4.00 o                         
   2  -2  12          1.19          2.17         2.05 o                         
   3  -2  12          0.35         -1.19         3.69 o                         
   4  -2  12         78.36         83.12         6.95 o                         
   5  -2  12        159.15        168.40        14.21 o                         
  -7  -1  12          8.94          3.39         1.70 o                         
  -6  -1  12          2.67          2.23         0.98 o                         
  -5  -1  12         11.53         11.30         2.06 o                         
  -4  -1  12          0.02         -0.15         0.86 o                         
  -3  -1  12        104.08         94.98         3.92 o                         
  -2  -1  12        250.92        257.45         8.66 o                         
  -1  -1  12          9.44          8.55         2.79 o                         
   0  -1  12         18.82         18.94         4.20 o                         
   1  -1  12         21.56         16.95         1.82 o                         
   2  -1  12          3.71          3.14         1.47 o                         
   3  -1  12         80.20         86.74        10.96 o                         
   4  -1  12         12.37         16.47         3.43 o                         
   5  -1  12          1.32          5.38         3.18 o                         
   6  -1  12        167.67        190.73        16.33 o                         
  -7   0  12         16.46         17.80         4.90 o                         
  -6   0  12          0.11         -0.25         0.92 o                         
  -5   0  12         31.34         29.00         3.17 o                         
  -4   0  12          0.04         -0.92         1.75 o                         
  -3   0  12         15.14         16.96         2.73 o                         
  -2   0  12        171.31        171.95        10.27 o                         
  -1   0  12        301.85        300.55        11.55 o                         
   0   0  12        116.98        134.30         8.80 o                         
   1   0  12          0.90          0.49         1.01 o                         
   2   0  12         93.70        101.29        11.05 o                         
   3   0  12        269.88        288.91        12.78 o                         
   4   0  12        179.47        197.63        11.10 o                         
   5   0  12         11.03          7.76         3.73 o                         
   6   0  12          0.01         -1.29         2.70 o                         
  -7   1  12         44.81         51.36         6.49 o                         
  -6   1  12         12.70          8.16         1.56 o                         
  -5   1  12          2.23          3.12         1.24 o                         
  -4   1  12        418.00        419.38        11.35 o                         
  -3   1  12        572.11        631.83        17.99 o                         
  -2   1  12        430.25        484.38        17.67 o                         
  -1   1  12        169.74        160.97         5.65 o                         
   0   1  12         38.59         42.44         5.12 o                         
   1   1  12         18.17         11.41         4.89 o                         
   2   1  12          1.38          2.46         2.22 o                         
   3   1  12         36.72         30.57         5.24 o                         
   4   1  12          4.60          3.38         3.52 o                         
   6   1  12         38.88         45.91         8.54 o                         
  -8   2  12         44.54         35.92         8.12 o                         
  -7   2  12         14.63         22.34         7.37 o                         
  -6   2  12        167.88        162.64        10.46 o                         
  -5   2  12         34.19         40.02         3.37 o                         
  -4   2  12        252.76        230.12         7.30 o                         
  -3   2  12        214.98        209.48         6.62 o                         
  -2   2  12         82.17         71.48         5.85 o                         
  -1   2  12        148.86        160.24        10.91 o                         
   0   2  12         73.75         80.48         7.51 o                         
   1   2  12         61.75         63.83         6.37 o                         
   2   2  12         10.45          6.29         4.63 o                         
   3   2  12         13.65         17.17         5.79 o                         
  -8   3  12          5.77          6.03         5.30 o                         
  -7   3  12          7.06         18.54         8.17 o                         
  -6   3  12          0.16         -2.10         5.53 o                         
  -5   3  12          0.08          0.12         1.87 o                         
  -4   3  12          0.11         -1.85         1.85 o                         
  -3   3  12        144.70        141.01         5.35 o                         
  -2   3  12         58.38         53.11         3.76 o                         
  -1   3  12         49.17         42.11         7.03 o                         
   0   3  12        104.38         76.23        11.15 o                         
   1   3  12         65.21         47.17         4.98 o                         
   2   3  12         39.30         37.18         8.45 o                         
   3   3  12        102.16        110.53        14.98 o                         
  -8   4  12          0.00          2.34         6.17 o                         
  -7   4  12         78.40         98.21        16.94 o                         
  -6   4  12          0.97         -2.42         5.96 o                         
  -5   4  12          5.07          7.22         3.39 o                         
  -4   4  12         26.12         29.29         3.39 o                         
  -3   4  12         18.74          9.13         2.05 o                         
  -2   4  12          5.03          3.83         1.51 o                         
  -1   4  12          0.20          1.21         1.29 o                         
   0   4  12         24.18         20.81         2.60 o                         
   1   4  12         10.29          6.39         1.97 o                         
   2   4  12         72.95         60.55        11.39 o                         
  -7   5  12          0.15         -2.72         5.67 o                         
  -6   5  12         66.12         90.11        16.89 o                         
  -5   5  12         14.15         10.85         8.00 o                         
  -4   5  12         14.44         15.14         2.62 o                         
  -3   5  12          0.23         -0.97         1.49 o                         
  -2   5  12         12.35          8.79         2.20 o                         
  -1   5  12         31.00         32.70         3.27 o                         
   0   5  12          4.65          3.43         2.95 o                         
   1   5  12         11.88         15.47         5.71 o                         
  -5   6  12         25.92         37.03         4.56 o                         
  -4   6  12         47.99         49.20         4.99 o                         
  -3   6  12         97.68        101.09        10.98 o                         
  -2   6  12         23.75         21.72         3.55 o                         
  -1   6  12         69.94         66.19        12.09 o                         
   0   6  12          1.59         -2.32         3.75 o                         
  -5   7  12         22.81         22.82         6.33 o                         
  -4   7  12         23.13         29.23         4.67 o                         
  -3   7  12          0.31          1.61         4.74 o                         
  -2   7  12         30.16         28.94         5.00 o                         
   0  -7  13          0.85         -1.16         3.06 o                         
   1  -7  13          5.19          9.75         4.87 o                         
   2  -7  13          1.73         -3.13         5.06 o                         
  -4  -6  13         17.67         24.42         5.11 o                         
  -3  -6  13          0.00         -0.73         2.37 o                         
  -2  -6  13        103.07        123.45        17.92 o                         
  -1  -6  13         24.95         25.56         4.43 o                         
   0  -6  13         29.34         19.10         6.46 o                         
   1  -6  13          0.96          1.25         3.68 o                         
   2  -6  13          6.00          8.53         4.97 o                         
  -7  -5  13         11.99          9.56         5.47 o                         
  -6  -5  13          0.63         -0.18         3.00 o                         
  -5  -5  13          9.46          2.36         3.82 o                         
  -4  -5  13         10.92         15.64         4.05 o                         
  -3  -5  13        113.27        119.77         9.21 o                         
  -2  -5  13         17.95         23.16         3.21 o                         
  -1  -5  13         60.26         43.66         6.26 o                         
   0  -5  13         91.68        101.08        11.60 o                         
   1  -5  13         25.17         23.71         4.76 o                         
   2  -5  13          8.03          8.02         3.39 o                         
   3  -5  13          0.47          1.43         4.20 o                         
  -7  -4  13         29.43         43.88        17.00 o                         
  -6  -4  13         21.52         20.73         7.75 o                         
  -5  -4  13         52.94         42.29         9.73 o                         
  -4  -4  13         23.20         25.12         7.59 o                         
  -3  -4  13         21.78         24.11         4.78 o                         
  -2  -4  13         99.12         98.70         5.19 o                         
  -1  -4  13         89.66        104.66         7.40 o                         
   0  -4  13          0.06         -1.41         2.33 o                         
   1  -4  13         17.28         14.85         3.82 o                         
   2  -4  13         81.39         89.92        11.10 o                         
   3  -4  13          2.92          1.32         3.90 o                         
  -7  -3  13         28.66         43.27         7.60 o                         
  -6  -3  13         15.69         18.10         6.11 o                         
  -5  -3  13          3.08         -1.86         3.00 o                         
  -4  -3  13         52.64         36.31         3.35 o                         
  -3  -3  13          3.74          6.34         2.50 o                         
  -2  -3  13        238.47        266.59        12.30 o                         
  -1  -3  13         55.76         53.12         4.62 o                         
   0  -3  13         41.93         48.74         4.72 o                         
   1  -3  13          4.72          8.93         4.44 o                         
   2  -3  13         20.81         21.53         5.72 o                         
   3  -3  13         11.66         12.69         5.43 o                         
  -7  -2  13         81.73         88.27        11.21 o                         
  -6  -2  13          5.78          3.04         2.84 o                         
  -5  -2  13         37.76         23.78         3.32 o                         
  -4  -2  13        160.80        144.95        13.45 o                         
  -3  -2  13         22.93         17.20         3.55 o                         
  -2  -2  13         13.80         13.81         2.50 o                         
  -1  -2  13        105.29         94.66         7.39 o                         
   0  -2  13        238.07        277.72        13.52 o                         
   1  -2  13          0.69          0.98         3.30 o                         
   2  -2  13         10.86          3.34         3.75 o                         
   3  -2  13          1.05          1.25         3.86 o                         
  -7  -1  13         20.66         16.66         4.58 o                         
  -6  -1  13          0.30         -0.34         1.43 o                         
  -5  -1  13         30.17         30.23         3.71 o                         
  -4  -1  13          1.86          3.86         1.90 o                         
  -3  -1  13        508.68        481.26        14.56 o                         
  -2  -1  13         12.95          8.94         2.25 o                         
  -1  -1  13        457.17        465.80        17.63 o                         
   0  -1  13          6.63          4.11         2.07 o                         
   1  -1  13          0.98          5.10         4.04 o                         
   2  -1  13         11.01         12.65         3.59 o                         
   3  -1  13          9.31         13.88         5.78 o                         
   4  -1  13          0.71          4.20         2.48 o                         
  -6   0  13          0.59         -1.14         3.35 o                         
  -5   0  13         48.20         43.93         5.99 o                         
  -4   0  13         97.42         83.90         5.55 o                         
  -3   0  13        188.96        194.77        10.84 o                         
  -2   0  13         61.02         61.16         4.80 o                         
  -1   0  13        387.49        417.67        16.71 o                         
   0   0  13         97.59         68.08         8.83 o                         
   1   0  13        101.38         91.96         5.95 o                         
   2   0  13          0.13          1.21         3.74 o                         
   3   0  13          0.02          0.08         1.68 o                         
   4   0  13        120.05        155.73        12.59 o                         
  -7   1  13         44.32         44.11         8.62 o                         
  -6   1  13         68.59         76.19         7.01 o                         
  -5   1  13         16.02         19.52         2.34 o                         
  -4   1  13         48.31         53.82         3.87 o                         
  -3   1  13         52.84         61.22         5.24 o                         
  -2   1  13          0.01          1.60         1.88 o                         
  -1   1  13         10.96         13.25         3.25 o                         
   0   1  13         98.81         96.92        11.43 o                         
   1   1  13         29.15         22.51         6.42 o                         
   2   1  13        184.20        180.83        11.86 o                         
   3   1  13          4.62          5.40         3.03 o                         
   4   1  13         22.20         16.31         4.68 o                         
  -7   2  13        103.00        143.48        17.00 o                         
  -6   2  13         49.70         68.50        12.76 o                         
  -5   2  13         76.71         74.97        14.82 o                         
  -4   2  13         30.94         23.95         2.41 o                         
  -3   2  13        138.05        124.03         4.29 o                         
  -2   2  13         11.07          8.62         2.06 o                         
  -1   2  13         80.51         82.75        11.38 o                         
   0   2  13         19.08         17.77         5.01 o                         
   1   2  13          0.69          1.42         3.96 o                         
   2   2  13         33.75         33.86         5.67 o                         
  -7   3  13          0.74         -2.13         5.26 o                         
  -6   3  13         25.66         21.86         8.18 o                         
  -5   3  13          0.12          2.20         6.80 o                         
  -4   3  13         13.14          8.66         2.95 o                         
  -3   3  13         45.17         31.05         2.33 o                         
  -2   3  13          9.96         14.78         2.15 o                         
  -1   3  13         38.70         33.62         3.08 o                         
   0   3  13          0.33          2.50         1.98 o                         
   1   3  13          5.99          2.83         2.22 o                         
   2   3  13          5.48          1.68         4.43 o                         
  -8   4  13          9.20          7.13         5.87 o                         
  -7   4  13         97.81        113.46        17.80 o                         
  -6   4  13         38.71         67.85        13.79 o                         
  -5   4  13         86.29        109.95        17.40 o                         
  -4   4  13         37.93         27.02         4.74 o                         
  -3   4  13          1.09          1.54         1.89 o                         
  -2   4  13        139.15        122.80         5.46 o                         
  -1   4  13          5.87          5.16         1.27 o                         
   0   4  13         11.40          6.67         2.54 o                         
   1   4  13          7.30         13.50         5.98 o                         
  -6   5  13         27.71         39.48        12.38 o                         
  -5   5  13         29.75         13.96         8.24 o                         
  -4   5  13          0.09         -1.53         2.09 o                         
  -3   5  13         38.06         42.67         3.71 o                         
  -2   5  13         93.13         87.76         7.16 o                         
  -1   5  13         11.15         13.16         6.83 o                         
   0   5  13         56.33         44.74        10.29 o                         
  -5   6  13          0.25          3.09         3.03 o                         
  -4   6  13          0.28         -0.24         2.21 o                         
  -3   6  13          0.24         -1.60         2.99 o                         
  -2   6  13          1.79          1.88         3.51 o                         
  -4   7  13         13.15         10.43         4.82 o                         
  -3   7  13          1.62          3.66         3.81 o                         
   1  -7  14         66.17         64.63        10.59 o                         
   0  -6  14          9.73          3.01         3.63 o                         
   1  -6  14         19.69          7.23         4.36 o                         
   2  -6  14          1.58         11.02         5.61 o                         
  -5  -5  14          0.01         -2.43         3.92 o                         
  -4  -5  14        136.46        127.95        17.94 o                         
  -3  -5  14         30.77         19.16         7.43 o                         
  -2  -5  14         61.77         76.89        13.91 o                         
  -1  -5  14          0.18         -0.68         1.99 o                         
   0  -5  14          0.75          1.60         2.15 o                         
   1  -5  14          1.01          1.12         3.48 o                         
   2  -5  14         39.31         42.17         8.17 o                         
  -7  -4  14         10.68         12.15         6.27 o                         
  -6  -4  14         20.86         12.73         6.27 o                         
  -5  -4  14         40.37         37.00         9.58 o                         
  -4  -4  14         27.16         36.85         9.32 o                         
  -3  -4  14        305.39        315.89        14.56 o                         
  -2  -4  14          3.47          3.92         3.18 o                         
  -1  -4  14         25.99         32.78         9.16 o                         
   0  -4  14        142.16        177.49        23.17 o                         
   1  -4  14         37.70         38.36         5.61 o                         
   2  -4  14         25.81         23.18         6.47 o                         
   3  -4  14          3.74          1.35         3.99 o                         
  -7  -3  14          4.25          6.97         3.99 o                         
  -6  -3  14          0.37          1.86         3.46 o                         
  -5  -3  14         40.04         32.66         8.06 o                         
  -4  -3  14          8.84          2.67         2.06 o                         
  -3  -3  14         56.53         65.29         7.48 o                         
  -2  -3  14         41.62         46.85         5.41 o                         
  -1  -3  14        118.19        136.61         9.11 o                         
   0  -3  14        133.47        135.88         9.47 o                         
   1  -3  14         27.16         26.20         6.22 o                         
   2  -3  14          0.31          1.19         3.50 o                         
   3  -3  14         75.88         95.25        11.81 o                         
  -6  -2  14          2.71          3.12         2.91 o                         
  -5  -2  14          6.23          9.91         4.88 o                         
  -4  -2  14          2.59          2.88         2.15 o                         
  -3  -2  14         47.16         33.50         8.14 o                         
  -2  -2  14          0.27         -1.18         2.17 o                         
  -1  -2  14          0.50         -0.31         1.74 o                         
   0  -2  14        156.71        153.11        12.86 o                         
   1  -2  14          0.12         -1.06         3.28 o                         
   2  -2  14          0.44          2.37         3.32 o                         
   3  -2  14         55.87         66.82         9.80 o                         
  -6  -1  14          0.16          1.22         1.97 o                         
  -5  -1  14         20.78         12.57         7.10 o                         
  -4  -1  14          0.28          0.32         2.12 o                         
  -3  -1  14         77.97         85.58         7.71 o                         
  -2  -1  14        311.13        315.33        11.87 o                         
  -1  -1  14          3.51          3.29         1.68 o                         
   0  -1  14         73.36         73.75         9.42 o                         
   1  -1  14         15.05         13.46         4.92 o                         
   2  -1  14         53.48         67.48         9.76 o                         
   3  -1  14          0.75         -2.68         3.96 o                         
  -6   0  14         71.14         89.87        11.09 o                         
  -5   0  14         33.54         27.49         7.18 o                         
  -4   0  14          2.38          1.82         2.44 o                         
  -3   0  14         58.70         61.53         6.50 o                         
  -2   0  14          2.58          2.65         1.69 o                         
  -1   0  14         60.88         50.97         8.63 o                         
   0   0  14          0.05          3.49         4.06 o                         
   1   0  14         14.70          9.68         4.12 o                         
   2   0  14         28.64         26.35         6.77 o                         
  -6   1  14          0.03         -1.60         4.71 o                         
  -5   1  14         11.33         11.99         5.43 o                         
  -4   1  14         16.21         15.02         6.04 o                         
  -3   1  14         23.68         33.78        10.46 o                         
  -2   1  14        418.86        436.67        21.05 o                         
  -1   1  14         84.91         87.55         8.08 o                         
   0   1  14          6.38          3.30         0.72 o                         
   1   1  14        135.50        140.70        14.99 o                         
   2   1  14         29.53         36.33         8.31 o                         
  -7   2  14         76.76        104.46        14.59 o                         
  -6   2  14          3.50          5.84         5.74 o                         
  -5   2  14         36.33         31.85         9.69 o                         
  -4   2  14          2.95          8.00         2.17 o                         
  -3   2  14          2.81         -1.80         4.44 o                         
  -2   2  14         57.26         40.83         8.02 o                         
  -1   2  14         63.87         56.21         4.35 o                         
   0   2  14          3.31          2.61         2.20 o                         
   1   2  14          1.24          0.40         2.61 o                         
   2   2  14          0.47         -3.24         4.77 o                         
  -7   3  14          1.23         -2.19         5.01 o                         
  -6   3  14         20.22         29.63         9.30 o                         
  -5   3  14        131.73        181.55        21.17 o                         
  -4   3  14          0.61          2.21         5.84 o                         
  -3   3  14         34.76         27.46         5.50 o                         
  -2   3  14          1.50          1.89         3.08 o                         
  -1   3  14          5.66          7.44         2.46 o                         
   0   3  14         16.32         21.29         4.99 o                         
   1   3  14         65.67         82.20         8.78 o                         
  -7   4  14          2.07          7.62         6.70 o                         
  -6   4  14          8.72          7.80         7.28 o                         
  -5   4  14         20.06         25.93         9.99 o                         
  -4   4  14          1.44          2.50         5.70 o                         
  -3   4  14          5.08          2.25         2.03 o                         
  -2   4  14          0.20          0.49         2.26 o                         
  -1   4  14         10.71         13.58         4.28 o                         
   0   4  14          1.46         -1.81         3.77 o                         
  -4   5  14         10.09          8.72         3.86 o                         
  -3   5  14          6.56         12.99         4.87 o                         
  -2   5  14          0.10         -1.65         2.66 o                         
  -4   6  14          2.09          4.02         3.75 o                         
  -3   6  14        122.66        153.50        16.42 o                         
   1  -6  15          5.23          4.83         4.77 o                         
  -3  -5  15          0.71          4.95         5.66 o                         
  -2  -5  15         74.79         84.76        14.48 o                         
   0  -5  15        105.13        127.91        12.07 o                         
   1  -5  15          6.67         12.74         5.08 o                         
   2  -5  15          7.94         11.75         5.45 o                         
  -6  -4  15          7.16         10.81         5.71 o                         
  -5  -4  15         31.52         22.37         7.83 o                         
  -4  -4  15         31.56         31.39         8.66 o                         
  -3  -4  15          5.91          4.47         4.17 o                         
  -2  -4  15         16.92         12.87         6.33 o                         
  -1  -4  15         35.55         34.57         7.13 o                         
   0  -4  15         10.89          9.88         3.69 o                         
   1  -4  15         97.84        105.62        11.66 o                         
   2  -4  15         35.93         51.93         8.96 o                         
  -6  -3  15         51.87         64.50        11.33 o                         
  -5  -3  15         16.97         21.77         6.93 o                         
  -4  -3  15         35.44         39.89         9.37 o                         
  -3  -3  15         48.37         58.93         8.31 o                         
  -2  -3  15        146.05        163.61        10.36 o                         
  -1  -3  15        137.49        142.40         9.93 o                         
   0  -3  15         51.36         48.59        10.87 o                         
   1  -3  15         11.66         12.32         4.68 o                         
   2  -3  15          0.85          5.00         4.20 o                         
  -6  -2  15         18.27         23.92         6.34 o                         
  -5  -2  15          2.31          1.71         3.19 o                         
  -4  -2  15         63.49         55.40         8.28 o                         
  -3  -2  15         40.19         38.55         5.48 o                         
  -2  -2  15        222.66        224.60        18.67 o                         
  -1  -2  15          2.85          0.41         2.32 o                         
   0  -2  15        101.57        113.49        11.67 o                         
   1  -2  15         39.97         34.62         6.96 o                         
   2  -2  15         39.64         43.01         8.09 o                         
  -5  -1  15          6.58          5.66         3.73 o                         
  -4  -1  15          6.31          4.25         2.67 o                         
  -3  -1  15          0.67          1.81         1.76 o                         
  -2  -1  15          3.38          5.61         2.34 o                         
  -1  -1  15        146.43        131.52        19.90 o                         
   0  -1  15          2.27          2.31         4.17 o                         
   1  -1  15          9.20         11.10         5.02 o                         
   2  -1  15        107.81        124.88        13.90 o                         
  -5   0  15         25.01         31.05         7.60 o                         
  -4   0  15         16.19         12.11         3.45 o                         
  -3   0  15         90.47         73.56         8.60 o                         
  -2   0  15         34.27         36.91         5.15 o                         
  -1   0  15         80.63         63.13         9.82 o                         
   0   0  15         33.31         37.18         8.09 o                         
   1   0  15          5.94          8.08         5.33 o                         
   2   0  15         30.76         40.10         8.20 o                         
  -6   1  15         19.51         18.52         6.49 o                         
  -5   1  15          8.63         14.33         6.26 o                         
  -4   1  15         46.11         51.54        10.71 o                         
  -3   1  15         34.68         40.93         5.51 o                         
  -2   1  15          3.28          2.47         2.76 o                         
  -1   1  15         28.03         36.93         8.10 o                         
   0   1  15          3.18          4.27         4.40 o                         
   1   1  15        103.32        129.68        14.56 o                         
  -6   2  15        157.07        213.60        21.87 o                         
  -5   2  15          2.64         -2.10         4.79 o                         
  -4   2  15         65.51         88.17        14.26 o                         
  -3   2  15         22.17         22.96         7.59 o                         
  -2   2  15          0.34         -0.27         2.73 o                         
  -1   2  15         52.45         45.04         9.92 o                         
   0   2  15         37.51         28.40         5.34 o                         
   1   2  15          5.62          4.91         5.06 o                         
  -6   3  15          3.05         -2.37         6.25 o                         
  -5   3  15          3.11         -2.39         5.47 o                         
  -4   3  15         51.20         55.59        12.50 o                         
  -3   3  15         42.84         25.81         8.54 o                         
  -2   3  15         78.07         80.93        13.53 o                         
  -1   3  15         13.02          9.33         3.66 o                         
  -6   4  15         19.07         26.88        10.36 o                         
  -5   4  15          0.52         -2.68         6.62 o                         
  -4   4  15         41.00         67.21        13.97 o                         
  -3   4  15          9.46         29.09         9.62 o                         
  -2   4  15         30.20         53.45         9.39 o                         
  -3   5  15          6.60          4.50         3.43 o                         
   1  -5  16         85.95        104.10        12.01 o                         
  -5  -4  16          0.96          2.29         4.27 o                         
  -4  -4  16         21.60          9.24         5.70 o                         
  -3  -4  16          7.60          4.63         4.32 o                         
  -2  -4  16        102.95         87.37        14.53 o                         
   0  -4  16         10.17         14.70         4.40 o                         
   1  -4  16        127.14        140.20        13.64 o                         
  -5  -3  16         37.30         40.68         9.74 o                         
  -4  -3  16         21.84         20.69         7.49 o                         
  -3  -3  16         38.26         41.36         9.52 o                         
  -2  -3  16         20.65         13.98         5.90 o                         
  -1  -3  16         58.84         68.53        13.04 o                         
   0  -3  16          1.32          3.17         2.47 o                         
   1  -3  16         22.22         33.77         7.26 o                         
  -5  -2  16         31.94         40.52         8.77 o                         
  -4  -2  16          4.13          3.65         3.40 o                         
  -3  -2  16         29.73         30.68         5.09 o                         
  -2  -2  16          9.17          5.79         3.08 o                         
  -1  -2  16          5.94          5.89         5.21 o                         
   0  -2  16         73.96         83.97         8.21 o                         
   1  -2  16         31.80         26.47         6.58 o                         
  -4  -1  16         27.28         27.00         4.80 o                         
  -3  -1  16         18.84         24.31         4.86 o                         
  -2  -1  16          0.63          1.11         2.77 o                         
  -1  -1  16        109.35         99.69         8.59 o                         
   0  -1  16          0.00          2.56         3.96 o                         
   1  -1  16          6.91          1.35         3.77 o                         
  -4   0  16         13.96         24.42         7.31 o                         
  -3   0  16         17.21         24.82         4.68 o                         
  -2   0  16         18.81         12.59         3.52 o                         
  -1   0  16         26.89         29.65         5.00 o                         
   0   0  16        137.56        146.51        15.08 o                         
   1   0  16          5.64          1.47         4.12 o                         
  -5   1  16         41.27         49.33        10.56 o                         
  -4   1  16         15.69         24.60         7.72 o                         
  -3   1  16         27.46         27.12         8.29 o                         
  -2   1  16          0.00          1.38         1.94 o                         
  -1   1  16         62.37         51.59         9.73 o                         
   0   1  16         10.34         19.93         6.57 o                         
  -5   2  16          0.76          2.20         4.59 o                         
  -4   2  16         50.31         56.23        11.86 o                         
  -3   2  16          0.02         -5.01         5.01 o                         
  -2   2  16          0.30         -1.91         4.70 o                         
  -1   2  16         29.93         32.46         8.78 o                         
  -6   3  16         34.22         83.67        16.07 o                         
  -5   3  16         16.00         22.42         9.02 o                         
  -4   3  16          0.29          4.83         6.37 o                         
  -3   3  16         10.64         13.58         7.91 o                         
  -4  -3  17          0.29          2.13         3.45 o                         
  -3  -3  17          5.10          8.61         5.31 o                         
  -2  -3  17          0.65         -2.09         2.75 o                         
   0  -3  17        126.62        146.90        14.28 o                         
  -4  -2  17          1.44          1.89         3.06 o                         
  -3  -2  17          0.31          5.71         5.03 o                         
  -2  -2  17         65.93         67.03         7.48 o                         
  -1  -2  17          3.90          2.07         3.43 o                         
   0  -2  17         95.47        114.34        13.32 o                         
  -3  -1  17         11.32         10.68         3.43 o                         
  -2  -1  17          0.71          2.98         2.79 o                         
  -1  -1  17          4.54          2.84         2.76 o                         
   0  -1  17          3.91         -1.42         4.38 o                         
  -4   0  17          0.01          1.75         3.99 o                         
  -3   0  17          4.11          1.73         4.26 o                         
  -2   0  17          1.97          4.62         3.08 o                         
  -1   0  17          0.82          1.47         1.84 o                         
   0   0  17          3.27         -1.53         4.29 o                         
  -4   1  17          0.93          2.01         4.59 o                         
  -3   1  17          9.00          7.76         5.43 o                         
  -2   1  17         47.75         38.35         9.54 o                         
  -5   2  17         64.12         80.53        14.88 o                         
  -4   2  17         20.01         13.65         8.49 o                         
  -3   2  17         92.46        103.31        15.81 o                         
  -2  -2  18         25.31         19.67         6.88 o                         
   0  -2  18          0.41         -1.43         4.61 o                         
  -2  -1  18         10.49         13.23         4.03 o                         
  -1  -1  18         23.09         24.08         5.19 o                         
  -3   0  18         21.25         20.50         8.17 o                         
  -2   0  18         22.14         24.97         8.51 o                         
  -3   1  18          0.32         -2.07         5.46 o                         
                                                                                
